# Supplementary material for: Assessing Symbiodinium diversity in scleractinian corals via next-generation sequencing-based genotyping of the ITS2 rDNA region
Source: Mol Ecol. 2014 Aug 18;23(17):4418–33. doi: 10.1111/mec.12869 (PMC4285332; doi:10.1111/mec.12869)
Supplement: File S3 — Script file for unattended mothur ITS2 analysis. [file mec0023-4418-SD3.mothur]

############################################################################
### Mothur ITS2 Symbiodinium analysis
#
# Software requirements:
# - Linux/Unix
# - Perl
# - mothur version 1.31.2 (higher may work, in $PATH)
# - blastn (from BLAST Plus package, in $PATH)
# - BLAST database of symbiodinium sequences from all clades
# - R with ggplot2 for distance boxplots (Can be skipped if "option 1" will
#   not be done. Rscript needs to be in $PATH)
# - the Cutadapt software (in $PATH) (https://code.google.com/p/cutadapt/)
# - muscle alignment program (in $PATH) (http://drive5.com/muscle/)
#
# start in new directory, has to contain:
# 1. input files H2SYBJJ03.shhh.fasta, H2SYBJJ03.shhh.names, oligos.oligos
# 2. BLAST database ITS2KAUST.* in directory ./its2_ref_blast_db
#
############################################################################
### Sequence editing and chimera check

system(mkdir edit)
system(mv H2SYBJJ03.shhh.fasta H2SYBJJ03.shhh.names oligos.oligos ./edit)
set.dir(output=./edit, input=./edit)
# Trimming, make group file
trim.seqs(fasta=H2SYBJJ03.shhh.fasta, name=H2SYBJJ03.shhh.names, oligos=../oligos.oligos, pdiffs=2, bdiffs=0, maxambig=0, maxhomop=4, minlength=250, processors=4, allfiles=T)
system(cut -d ' ' -f 1 ./edit/H2SYBJJ03.shhh.scrap.fasta | perl -F'\|' -anle '$h{ $F[1] }++; END{print "$_\t$h{$_}" for keys %h}' > ./edit/H2SYBJJ03.shhh.scrap.fasta.count)
summary.seqs(fasta=H2SYBJJ03.shhh.trim.fasta, name=H2SYBJJ03.shhh.trim.names)
system(cutadapt -a ACCCGCTGAACTTAAGCATATGGATCCC -e 0.15 ./edit/H2SYBJJ03.shhh.trim.fasta > ./edit/H2SYBJJ03.shhh.trim.revtrim.fasta)
unique.seqs(fasta=H2SYBJJ03.shhh.trim.revtrim.fasta, name=H2SYBJJ03.shhh.trim.names)
summary.seqs(fasta=H2SYBJJ03.shhh.trim.revtrim.unique.fasta, name=H2SYBJJ03.shhh.trim.revtrim.names)
count.seqs(name=H2SYBJJ03.shhh.trim.revtrim.names, group=H2SYBJJ03.shhh.groups)
# Chimera check
chimera.uchime(fasta=H2SYBJJ03.shhh.trim.revtrim.unique.fasta, name=H2SYBJJ03.shhh.trim.revtrim.names, group=H2SYBJJ03.shhh.groups, processors=4)
remove.seqs(accnos=H2SYBJJ03.shhh.trim.revtrim.unique.uchime.accnos, fasta=H2SYBJJ03.shhh.trim.revtrim.unique.fasta, name=H2SYBJJ03.shhh.trim.revtrim.names, group=H2SYBJJ03.shhh.groups)
summary.seqs(name=H2SYBJJ03.shhh.trim.revtrim.pick.names)
# Remove singletons
split.abund(cutoff=1, fasta=H2SYBJJ03.shhh.trim.revtrim.unique.pick.fasta, name=H2SYBJJ03.shhh.trim.revtrim.pick.names, group=H2SYBJJ03.shhh.pick.groups)
summary.seqs(fasta=H2SYBJJ03.shhh.trim.revtrim.unique.pick.abund.fasta, name=H2SYBJJ03.shhh.trim.revtrim.pick.abund.names)
count.seqs(name=H2SYBJJ03.shhh.trim.revtrim.pick.abund.names, group=H2SYBJJ03.shhh.pick.abund.groups)
############################################################################
### Clustering on clade level
# This may change in other datasets: mothur calculates exact distance cutoffs
# Accordingly the next specific cutoff >0.10 has to be chosen

system(mkdir clustering)
set.dir(output=./clustering, input=./clustering)
system(cp ./edit/H2SYBJJ03.shhh.trim.revtrim.unique.pick.abund.fasta ./clustering/its2.fasta)
system(cp ./edit/H2SYBJJ03.shhh.trim.revtrim.pick.abund.names ./clustering/its2.names)
system(cp ./edit/H2SYBJJ03.shhh.pick.abund.groups ./clustering/its2.groups)
# calculate distance matrix (may take long)
pairwise.seqs(fasta=its2.fasta, calc=onegap, countends=F, processors=4)
# cluster (may take long)
cluster(column=its2.dist, name=its2.names, method=average)
make.shared(list=its2.an.list, group=its2.groups)
# find OTU identities (which clade)
get.oturep(column=its2.dist, name=its2.names, fasta=its2.fasta, list=its2.an.list, group=its2.groups, label=0.15)
system(blastn -db ./its2_ref_blast_db/ITS2KAUST -query ./clustering/its2.an.0.15.rep.fasta -out ./clustering/0.15.blast -outfmt 6 -max_target_seqs 1)
system(cat ./clustering/0.15.blast)
# sort sequences to OTU to enable per-clade processing and alignment
bin.seqs(name=its2.names, fasta=its2.fasta, list=its2.an.list, label=0.15)

############################################################################
### Analysis clade A
# From here on analysis is split by clades
# This may change in other datasets! Need to check file ./clustering/0.15.blast which OTU is which clade,
# and change the "grep" command accordingly with the clade names in the directory and file names.

system(mkdir ./cladeA)
set.dir(output=./cladeA, input=./cladeA)
# get sequences for this OTU/clade. The important part is the number 1 in '>.+\t1$' which tells grep which OTU to pick out
system(grep -A 1 -P '>.+\t1$' ./clustering/its2.an.0.15.fasta > ./cladeA/its2.A.fasta)
system(blastn -db ./its2_ref_blast_db/ITS2KAUST -query ./cladeA/its2.A.fasta -out ./cladeA/its2.A.blast -outfmt 6 -max_target_seqs 1)
unique.seqs(fasta=its2.A.fasta)
summary.seqs(fasta=its2.A.unique.fasta, name=its2.A.names)
# align with MUSCLE (may take long)
system(muscle -in ./cladeA/its2.A.unique.fasta -out ./cladeA/its2.A.unique.align)
system(perl -ne 'if ($. == 1) {print; next}; chomp; if (/^>/) { print "\n$_\n"} else { print }' ./cladeA/its2.A.unique.align | perl -pe 's/^(-+)/"." x length($1)/eg; s/(-+)$/"." x length($1)/eg;' > ./cladeA/its2.A.unique.dots.align)
summary.seqs(fasta=its2.A.unique.dots.align, name=its2.A.names)
# !!! the values need to be adjusted in the following
screen.seqs(fasta=its2.A.unique.dots.align, optimize=start-end, criteria=90, name=its2.A.names)
summary.seqs(fasta=its2.A.unique.dots.good.align, name=its2.A.names)
filter.seqs(fasta=its2.A.unique.dots.good.align, trump=., vertical=T)
summary.seqs(fasta=its2.A.unique.dots.good.filter.fasta, name=its2.A.good.names)
# make groups file
deunique.seqs(fasta=its2.A.unique.dots.good.filter.fasta, name=its2.A.good.names)
system(grep \> ./cladeA/its2.A.redundant.fasta | perl -pe 's/>//'> ./cladeA/its2.all.A.seqIDs)
# the following uses => instead of commas in the Perl because of a bug in mothur
system(perl -ne 'BEGIN{open $IN => "<" => "./clustering/its2.groups"; while (<$IN>){chomp; $db{( split /\t/ )[0]}=$_;}} chomp; if ( exists $db{$_} ) { print "$db{$_}\n" }' ./cladeA/its2.all.A.seqIDs > ./cladeA/its2.all.A.groups)

## Clustering on type level (i.e. OTU0.03)
system(mkdir ./cladeA/opt2)
set.dir(output=./cladeA/opt2, input=./cladeA/opt2)
system(cp ./cladeA/its2.A.redundant.fasta ./cladeA/its2.all.A.groups ./cladeA/opt2)
unique.seqs(fasta=its2.A.redundant.fasta)
dist.seqs(fasta=its2.A.redundant.unique.fasta)
cluster(column=its2.A.redundant.unique.dist, name=its2.A.redundant.names, method=average)
make.shared(list=its2.A.redundant.unique.an.list, group=its2.all.A.groups)
get.oturep(fasta=its2.A.redundant.unique.fasta, list=its2.A.redundant.unique.an.list, name=its2.A.redundant.names, label=0.03, method=abundance)
system(blastn -db ./its2_ref_blast_db/ITS2KAUST -query ./cladeA/opt2/its2.A.redundant.unique.an.0.03.rep.fasta -out ./cladeA/opt2/its2.A.0.03rep.blast -outfmt 6 -max_target_seqs 3)
count.seqs(name=its2.A.redundant.names, group=its2.all.A.groups)
rarefaction.single(shared=its2.A.redundant.unique.an.shared)
summary.single(shared=its2.A.redundant.unique.an.shared, calc=chao-sobs-simpson-invsimpson, label=0.03)

############################################################################
### Analysis clade B
# this may change in other datasets! Need to check file ./clustering/0.15.blast which OTU is which clade!

system(mkdir ./cladeB)
set.dir(output=./cladeB, input=./cladeB)
# get sequences for this OTU/clade. The important part is the number 2 in '>.+\t2$' which tells grep which OTU to pick out
system(grep -A 1 -P '>.+\t2$' ./clustering/its2.an.0.15.fasta > ./cladeB/its2.B.fasta)
system(blastn -db ./its2_ref_blast_db/ITS2KAUST -query ./cladeB/its2.B.fasta -out ./cladeB/its2.B.blast -outfmt 6 -max_target_seqs 1)
unique.seqs(fasta=its2.B.fasta)
summary.seqs(fasta=its2.B.unique.fasta, name=its2.B.names)
# align with MUSCLE (may take long)
system(muscle -in ./cladeB/its2.B.unique.fasta -out ./cladeB/its2.B.unique.align)
system(perl -ne 'if ($. == 1) {print; next}; chomp; if (/^>/) { print "\n$_\n"} else { print }' ./cladeB/its2.B.unique.align | perl -pe 's/^(-+)/"." x length($1)/eg; s/(-+)$/"." x length($1)/eg;' > ./cladeB/its2.B.unique.dots.align)
summary.seqs(fasta=its2.B.unique.dots.align, name=its2.B.names)
# !!! the values need to be adjusted in the following
screen.seqs(fasta=its2.B.unique.dots.align, optimize=start-end, criteria=90, name=its2.B.names)
summary.seqs(fasta=its2.B.unique.dots.good.align, name=its2.B.names)
filter.seqs(fasta=its2.B.unique.dots.good.align, trump=., vertical=T)
summary.seqs(fasta=its2.B.unique.dots.good.filter.fasta, name=its2.B.good.names)
# make groups file
deunique.seqs(fasta=its2.B.unique.dots.good.filter.fasta, name=its2.B.good.names)
system(grep \> ./cladeB/its2.B.redundant.fasta | perl -pe 's/>//'> ./cladeB/its2.all.B.seqIDs)
# the following uses => instead of commas in the Perl because of a bug in mothur
system(perl -ne 'BEGIN{open $IN => "<" => "./clustering/its2.groups"; while (<$IN>){chomp; $db{( split /\t/ )[0]}=$_;}} chomp; if ( exists $db{$_} ) { print "$db{$_}\n" }' ./cladeB/its2.all.B.seqIDs > ./cladeB/its2.all.B.groups)

## Clustering on type level (i.e. OTU0.03)
system(mkdir ./cladeB/opt2)
set.dir(output=./cladeB/opt2, input=./cladeB/opt2)
system(cp ./cladeB/its2.B.redundant.fasta ./cladeB/its2.all.B.groups ./cladeB/opt2)
unique.seqs(fasta=its2.B.redundant.fasta)
dist.seqs(fasta=its2.B.redundant.unique.fasta)
cluster(column=its2.B.redundant.unique.dist, name=its2.B.redundant.names, method=average)
make.shared(list=its2.B.redundant.unique.an.list, group=its2.all.B.groups)
get.oturep(fasta=its2.B.redundant.unique.fasta, list=its2.B.redundant.unique.an.list, name=its2.B.redundant.names, label=0.03, method=abundance)
system(blastn -db ./its2_ref_blast_db/ITS2KAUST -query ./cladeB/opt2/its2.B.redundant.unique.an.0.03.rep.fasta -out ./cladeB/opt2/its2.B.0.03rep.blast -outfmt 6 -max_target_seqs 3)
count.seqs(name=its2.B.redundant.names, group=its2.all.B.groups)
rarefaction.single(shared=its2.B.redundant.unique.an.shared)
summary.single(shared=its2.B.redundant.unique.an.shared, calc=chao-sobs-simpson-invsimpson, label=0.03)


############################################################################
### Analysis clade C
# this may change in other datasets! Need to check file ./clustering/0.15.blast which OTU is which clade!

system(mkdir ./cladeC)
set.dir(output=./cladeC, input=./cladeC)
# get sequences for this OTU/clade. The important part is the number 3 in '>.+\t3$' which tells grep which OTU to pick out
system(grep -A 1 -P '>.+\t3$' ./clustering/its2.an.0.15.fasta > ./cladeC/its2.C.fasta)
system(blastn -db ./its2_ref_blast_db/ITS2KAUST -query ./cladeC/its2.C.fasta -out ./cladeC/its2.C.blast -outfmt 6 -max_target_seqs 1)
unique.seqs(fasta=its2.C.fasta)
summary.seqs(fasta=its2.C.unique.fasta, name=its2.C.names)
# align with muscle (may take long)
system(muscle -in ./cladeC/its2.C.unique.fasta -out ./cladeC/its2.C.unique.align)
system(perl -ne 'if ($. == 1) {print; next}; chomp; if (/^>/) { print "\n$_\n"} else { print }' ./cladeC/its2.C.unique.align | perl -pe 's/^(-+)/"." x length($1)/eg; s/(-+)$/"." x length($1)/eg;' > ./cladeC/its2.C.unique.dots.align)
summary.seqs(fasta=its2.C.unique.dots.align, name=its2.C.names)
# !!! the values need to be adjusted in the following
screen.seqs(fasta=its2.C.unique.dots.align, optimize=start-end, criteria=90, name=its2.C.names)
summary.seqs(fasta=its2.C.unique.dots.good.align, name=its2.C.names)
filter.seqs(fasta=its2.C.unique.dots.good.align, trump=., vertical=T)
summary.seqs(fasta=its2.C.unique.dots.good.filter.fasta, name=its2.C.good.names)
# make groups file
deunique.seqs(fasta=its2.C.unique.dots.good.filter.fasta, name=its2.C.good.names)
system(grep \> ./cladeC/its2.C.redundant.fasta | perl -pe 's/>//'> ./cladeC/its2.all.C.seqIDs)
# the following uses => instead of commas in the Perl because of a bug in mothur
system(perl -ne 'BEGIN{open $IN => "<" => "./clustering/its2.groups"; while (<$IN>){chomp; $db{( split /\t/ )[0]}=$_;}} chomp; if ( exists $db{$_} ) { print "$db{$_}\n" }' ./cladeC/its2.all.C.seqIDs > ./cladeC/its2.all.C.groups)

## Clustering on type level (i.e. OTU0.03)
system(mkdir ./cladeC/opt2)
set.dir(output=./cladeC/opt2, input=./cladeC/opt2)
system(cp ./cladeC/its2.C.redundant.fasta ./cladeC/its2.all.C.groups ./cladeC/opt2)
unique.seqs(fasta=its2.C.redundant.fasta)
dist.seqs(fasta=its2.C.redundant.unique.fasta)
cluster(column=its2.C.redundant.unique.dist, name=its2.C.redundant.names, method=average)
make.shared(list=its2.C.redundant.unique.an.list, group=its2.all.C.groups)
get.oturep(fasta=its2.C.redundant.unique.fasta, list=its2.C.redundant.unique.an.list, name=its2.C.redundant.names, label=0.03, method=abundance)
system(blastn -db ./its2_ref_blast_db/ITS2KAUST -query ./cladeC/opt2/its2.C.redundant.unique.an.0.03.rep.fasta -out ./cladeC/opt2/its2.C.0.03rep.blast -outfmt 6 -max_target_seqs 3)
count.seqs(name=its2.C.redundant.names, group=its2.all.C.groups)
rarefaction.single(shared=its2.C.redundant.unique.an.shared)
summary.single(shared=its2.C.redundant.unique.an.shared, calc=chao-sobs-simpson-invsimpson, label=0.03)


############################################################################
