# Supplementary material for: Assessing Symbiodinium diversity in scleractinian corals via next-generation sequencing-based genotyping of the ITS2 rDNA region
Source: Mol Ecol. 2014 Aug 18;23(17):4418–33. doi: 10.1111/mec.12869 (PMC4285332; doi:10.1111/mec.12869)
Supplement: File S4 — Overview over ITS2 classification, read counts, and reference sequence for all ITS2 variants identified. [file mec0023-4418-SD4.xlsx]

## Sheet: Sheet2
Represent_SeqID	Clade/Type	BLASTn (max % identity)	BLASTn (BItscore)	CCMP2467.rep1	CCMP2467.rep2	KB8	rt-147.rep1	rt-147.rep2	rt-064	rt-152	CCMP2467:rt-147 (1:1)	CCMP2467:rt-147 (1:3)	P.Dog.R3.2	P.Maq.R2.19	P.Maq.R2.7	P.Waj.R1.5	P.Waj.D7	A.Af.B6	# reads	Represent_Seq
H2SYBJJ03G125S	GS_A1	100	472	11823	5836	10126	4	0	2	0	79	8	14401	28	14115	14953	26	2	71403	AACCAATGGCCTCTTGAACGTGCATTGCGCTCTTGGGATATGCCTGAGAGCATGTCTGCTTCAGTGCTTCTACTTTCATTTTCTGCTGCTCTTGTTATCAGGAGCAGTGTTGCTGCATGCTTCTGCAAGTGGCACTGGCATGCTAAATATCAAGTTTTGCTTGCTGTTGTGACTGATCAACATCTCATGTCGTTTCAGTTGGCGAAACAAAAGCTCATGTGTGTTCTTAACACTTCCTAGCATGAAGTCAGACAAGTGA
H2SYBJJ03G7M68	GS_B1	100	516	15	8	6	14327	15806	14468	8	12811	12555	7	27	30	56	29	22	70175	AACCGATGGCCTCCTGAACGCGCATTGCGCTCTCGGGATTTCCTGAGAGCAGGTCTGCTTCAGTGCTTAGCATTATCTACCTGTGCTTGCAAGCAGCATGTATGTCTGCATTGCTGCTTCGCTTTCCAACAAGTCATCGATCGCTTTTGTGTTCGTAAATGGCTTGTTTGCTGCCTGGCCCATGCGCCAAGCTTGAGCGTACTGTTGTTCCAAGCTTTGCTTGCATCGTGCAGCTCAAGCGCGCAGCTGTCGGGATGCTGATGCATGCCCTTAGCATGAAGTCAGACAAGAGA
H2SYBJJ03HHQNR	GS_C1	100	523	28	3	0	0	0	0	2130	0	0	0	1255	26	0	1217	389	5048	AACCAATGGCCTCCTGAACGTGCGTTGCACTCTTGGGATTTCCTGAGAGTATGTCTGCTTCAGTGCTTAACTTGCCCCAACTTTGCAAGCAGGATGTGTTTCTGCCTTGCGTTCTTATGAGCTATTGCCCTCTGAGCCAATGGCTTGTTAATTGCTTGGTTCTTGCAAAATGCTTTGCGCGCTGTTATTCAGGTTTCTACCTTCGTGGTTTTACTTGAGTGACGCTGCTCATGCTTGCAACCGCTGGGATGCAGGTGCATGCCTCTAGCATGAAGTCAGACAAGTGA
H2SYBJJ03HD40K	GS_A1	94.44	401	1535	819	1021	0	0	0	0	8	3	0	1	1	0	0	0	3388	AACCAATGGCCTCTTGAACGTGCATTGCGCTCTTGGGATATGCCTGAGAGCATGTCTGCTTCAGTGCTTCTACTTTCATTTTCTGCTGCTCTTGTTATCAGGAGCAGTGTTATCAGGAGCAGTGTTGCTGCATGCTTCTGCAAGTGGCACTGGCATGCTAAATATCAAGTTTTGCTTGCTGTTGTGACTGATCAACATCTCATGTCGTTTCAGTTGGCGAAACAAAAGCTCATGTGTGTTCTTAACACTTCCTAGCATGAAGTCAGACAAGTGA
H2SYBJJ03FP8ZH	GS_B1	99.64	510	1	0	0	581	760	15	0	537	539	0	2	0	0	1	1	2437	AACCGATGGCCTCCTGAACGCGCATTGCGCTCTCGGGATTTCCTGAGAGCAGGTCTGCTTCAGTGCTTAGCATTATCTACCTGTGCTTGCAAGCAGCATGTATGTCTGCATTGCTGCTTCGCTTTCCAACAAGTCATCGATCGCTTTTGTGTTCGTAAATGGCTTGTTTGCTGCCTGGCCCATGCGCCAAGCTTGAGCGTACTGTTGTTCCAAGCTTTGCTTGCATCGTGCAGCTCAAGCGCGCAGCCGTCGGGATGCTGATGCATGCCCTTAGCATGAAGTCAGACAAGAGA
H2SYBJJ03FNMSQ	LJ_A1c	100	468	1	0	0	0	0	0	0	0	0	2180	0	0	0	0	0	2181	AACCAATGGCCTCTTGAACGTGCATTGCGCTCTTGGGATATGCCTGAGAGCATGTCTGCTTCAGTGCTTCTACTTTCATTTTCTGCTGCTCTTGTTATCAGGAGCAGTGTTGCTGCATGCTTCTGCAAGTGGCACTGGCATGCTAAATATCAAGTTTTGCTTGCTGTTATGACTGATCAACATCTCATGTCGTTTCAGTTGGCGAAACAAAAGCTCATGTGTGTTCTTAACACTTCCTAGCATGAAGTCAGACAAGTGA
H2SYBJJ03HC0E5	GS_C41	100	523	1	0	0	0	0	0	0	0	0	0	3	0	0	1	2035	2040	AACCAATGGCCTCCTGAACGTGCGTTGCACTCTTGGGATTTCCTGAGAGTATGTCTGCTTCAGTGCTTAACTTGCCCCAACTTTGCAAGCAGGATGTGTTTCTGCCTTGCGTTCTTATGAGCTATTGCCCTCTGAGCCAATGGCTTGTTAATTGCTTGGTTCTTGCAAAATGCTTTGCGCGCTGTTATTCAGGTTTCTACCTTCGTGATTTTACTTGAGTGACGCTGCTCATGCTTGCAACCGCTGGGATGCAGGTGCATGCCTCTAGCATGAAGTCAGACAAGTGA
H2SYBJJ03FU330	GS_A1	99.61	466	0	0	0	0	0	0	0	0	0	2034	0	3	0	0	0	2037	AACCAATGGCCTCTTGAACGTGCATTGCGCTCTTGGGATATGCCTGAGAGCATGTCTGCTTCAGTGCTCCTACTTTCATTTTCTGCTGCTCTTGTTATCAGGAGCAGTGTTGCTGCATGCTTCTGCAAGTGGCACTGGCATGCTAAATATCAAGTTTTGCTTGCTGTTGTGACTGATCAACATCTCATGTCGTTTCAGTTGGCGAAACAAAAGCTCATGTGTGTTCTTAACACTTCCTAGCATGAAGTCAGACAAGTGA
H2SYBJJ03GQK4N	GS_A1	99.61	466	760	417	530	0	0	0	0	1	0	17	2	8	19	1	0	1755	AACCAATGGCCTCTTGAACGTGCATTGCGCTCTTGGGATATGCCTGAGAGCATGTCCGCTTCAGTGCTTCTACTTTCATTTTCTGCTGCTCTTGTTATCAGGAGCAGTGTTGCTGCATGCTTCTGCAAGTGGCACTGGCATGCTAAATATCAAGTTTTGCTTGCTGTTGTGACTGATCAACATCTCATGTCGTTTCAGTTGGCGAAACAAAAGCTCATGTGTGTTCTTAACACTTCCTAGCATGAAGTCAGACAAGTGA
H2SYBJJ03GGKS3	GS_A1	99.22	460	0	0	0	0	0	0	0	0	0	0	0	0	1731	1	0	1732	AACCAATGGCCTCTTGAACGTGCATTGCGCTCTTGGGATATGCCTGAGAGCATGTCTGCTTCAGTGCTTCTACTTTCATTTTCTGCTGCTCCTGTTATCAGGAGCAGTGTTGCTGCATGCTTCTGCAAGTGGCACTGGCATGCTAAATATCAAGTTTTGCTTGCTGTTGTGACTGATCAACATCTCATGTCGTTTCAGATGGCGAAACAAAAGCTCATGTGTGTTCTTAACACTTCCTAGCATGAAGTCAGACAAGTGA
H2SYBJJ03GOG7U	GS_A1	99.22	460	0	0	0	0	0	0	0	0	0	0	1	1420	0	1	0	1422	AACCAATGGCCTCTTGAACGTGCATTGCGCTCTTGGGATATGCCTGAGAGCATGTCTGCTTCAGTGCTTCTACTTTCATTTTCTGCTGCTCTTGTTATCAGGAGCAGTGTTGCTGCATGCTTCTGCAAGTGGCACTGGCATGCTAAATATCAAGTTTTGCTTGCTGTTGTGACTGATCAACATCTCATGTCGTTTCAGTTGGCGAAACAAAAGCTCACGTGTGATCTTAACACTTCCTAGCATGAAGTCAGACAAGTGA
H2SYBJJ03HJHIM	GS_B1	99.64	510	0	0	0	271	267	0	0	214	239	0	0	0	0	1	0	992	AACCGATGGCCTCCTGAACGCGCATTGCGCTCTCGGGATTTCCTGAGAGCAGGTCTGCTTCCGTGCTTAGCATTATCTACCTGTGCTTGCAAGCAGCATGTATGTCTGCATTGCTGCTTCGCTTTCCAACAAGTCATCGATCGCTTTTGTGTTCGTAAATGGCTTGTTTGCTGCCTGGCCCATGCGCCAAGCTTGAGCGTACTGTTGTTCCAAGCTTTGCTTGCATCGTGCAGCTCAAGCGCGCAGCTGTCGGGATGCTGATGCATGCCCTTAGCATGAAGTCAGACAAGAGA
H2SYBJJ03GGLS0	GS_A1	99.61	466	642	281	0	0	0	0	0	0	0	0	0	0	7	1	0	931	AACCAATGGCCTCTTGAACGTGCATTGCGCTTTTGGGATATGCCTGAGAGCATGTCTGCTTCAGTGCTTCTACTTTCATTTTCTGCTGCTCTTGTTATCAGGAGCAGTGTTGCTGCATGCTTCTGCAAGTGGCACTGGCATGCTAAATATCAAGTTTTGCTTGCTGTTGTGACTGATCAACATCTCATGTCGTTTCAGTTGGCGAAACAAAAGCTCATGTGTGTTCTTAACACTTCCTAGCATGAAGTCAGACAAGTGA
H2SYBJJ03F6LUL	GS_A1	99.61	466	13	304	471	0	0	0	1	3	2	21	0	32	16	0	0	863	AACCAATGGCCTCTTGAACGTGCATTGCGCTCTTGGGATATGCCTGAGAGCATGTCTGCTTCAGTGCTTCTACTTTCATTTTCTGCTGCTCTTGTTATCAGGAGCAGTGTTGCTGCATGCTTCTGCAAGTGGCACTGGCATGCTAAATACCAAGTTTTGCTTGCTGTTGTGACTGATCAACATCTCATGTCGTTTCAGTTGGCGAAACAAAAGCTCATGTGTGTTCTTAACACTTCCTAGCATGAAGTCAGACAAGTGA
H2SYBJJ03HH6G7	GS_C1c.C45	100	523	3	0	0	0	0	0	84	0	0	0	53	0	0	714	0	854	AACCAATGGCCTCCTGAACGTGCGTTGCACTCTTGGGATTTCCTGAGAGTATGTCTGCTTCAGTGCTTAACTTGCCCCAACTTTGCAAGCAGGATGTGTTTCTGCCTTGCGTTCTTATGAGCTATTGCCCTCTGAGCCAATGGCTTGTGAATTGCTTGGTTCTTGCAAAATGCTTTGCGCGCTGTTATTCAGGTTTCTACCTTCGTGGTTTTACTTGAGTGACGCTGCTCATGCTTGCAACCGCTGGGATGCAGGTGCATGCCTCTAGCATGAAGTCAGACAAGTGA
H2SYBJJ03F7S7Y	GS_C1h	100	523	11	3	0	0	0	0	0	0	0	0	628	5	0	0	0	647	AACCAATGGCCTCCTGAACGTGCGTTGCACTCTTGGGATTTCCTGAGAGTATGTCTGCTTCAGTGCTTAACTTGCCCCAACTTTGCAAGCAGGATGTGTTTCTGCCTTGTGTTCTTATGAGCTATTGCCCTCTGAGCCAATGGCTTGTTAATTGCTTGGTTCTTGCAAAATGCTTTGCGCGCTGTTATTCAGGTTTCTACCTTCGTGGTTTTACTTGAGTGACGCTGCTCATGCTTGCAACCGCTGGGATGCAGGTGCATGCCTCTAGCATGAAGTCAGACAAGTGA
H2SYBJJ03GA480	GS_C1h	98.57	496	4	2	0	0	0	0	0	0	0	0	614	13	6	1	0	640	AATCAATGGCCTCCTGAACGTGCGTTGCACTCTTGGGATTTCCTGAGAGTATGTCTGCTTCAGTGCTTAACTTGCCCCAACTTTGCAAGTAGGATGTGTTTCTGCCTTGTGTTCTTATGAGCTATTGCCCTCTGAGCCAATGGCTTGTTAATTGCTTGGTTCTTGCAAAACGTTTTGCGCGCTGTTATTCAGGTTTCTACCTTCGTGGTTTTACTTGAGTGACGCTGCTCATGCTTGCAACCGCTGGGATGCAGCTGCATGCCTCTAGCATGAAGTCAGACAAGTGA
H2SYBJJ03HED8A	GS_A1	99.61	466	147	73	413	0	0	0	0	0	0	1	0	0	0	0	0	634	AACCAATGGCCTCTTGAACGTGCATTGCGCTCTTGGGATATGCCTGAGAGCATGTCTGCTTCAGTGCTTTTACTTTCATTTTCTGCTGCTCTTGTTATCAGGAGCAGTGTTGCTGCATGCTTCTGCAAGTGGCACTGGCATGCTAAATATCAAGTTTTGCTTGCTGTTGTGACTGATCAACATCTCATGTCGTTTCAGTTGGCGAAACAAAAGCTCATGTGTGTTCTTAACACTTCCTAGCATGAAGTCAGACAAGTGA
H2SYBJJ03HC2WG	GS_A1	99.61	466	113	76	268	0	0	0	0	1	0	2	0	3	0	0	0	463	AACCAATGGCCTCTTGAACGTGCATTGCGCTCTTGGGATATGCCTGAGAGCATGTTTGCTTCAGTGCTTCTACTTTCATTTTCTGCTGCTCTTGTTATCAGGAGCAGTGTTGCTGCATGCTTCTGCAAGTGGCACTGGCATGCTAAATATCAAGTTTTGCTTGCTGTTGTGACTGATCAACATCTCATGTCGTTTCAGTTGGCGAAACAAAAGCTCATGTGTGTTCTTAACACTTCCTAGCATGAAGTCAGACAAGTGA
H2SYBJJ03GC265	GS_A1	99.22	460	1	0	449	0	0	0	0	1	0	0	0	2	0	0	0	453	AACCAATGGCCTCTGGAACGTGCATTGCGCTCTTGGGATATGCCTGAGAGCATGTCTGCTTCAGTGCTTCTACTTTCATTTTCTGCTGCTCTTGTTATCAGGAGCAGTGTTGCTGCATGCTTCTGCAAGTGGCACTGGCATGCTAAATATCAAGTTTTGCTTGCTGTTGTGACTGATCAACATCTCATGTCGTTTCAGTTGGCGAAACAAAAGCTCATGTGTGATCTTAACACTTCCTAGCATGAAGTCAGACAAGTGA
H2SYBJJ03HIPPW	GS_C4	99.65	518	0	0	0	0	0	0	2	0	0	0	0	0	0	411	0	413	AACCAATGGCCTCCTGAACGTGCGTTGCACTCTTGGGATTTCCTGAGAGTATGTTTGCTTCAGTGCTTAACTTGCCCCAACTTTGCAAGCAGGATGTGTTTCTGCCTTGCGTTCTTATGAGCTATTGCCCTCTGAGCCAATGGCTTGTTAATTGCTTGGTTCTTGCAAAATGCTTTGCGCGCTGTTATTCAGGTTTCTACCTTCGTGGTTTTACTTGAGTGACGCTGCTCATGCTTGCAACCGCTGGGATGCAGGTGCATGCCTCTAGCATGAAGTCAGACAAGTGA
H2SYBJJ03HJR80	GS_A1	99.61	466	24	3	10	0	0	0	0	0	0	85	0	18	251	1	0	392	AACCAATGGCCTCTTGAACGTGCATTGCGCTCTTGGGATATGCCTGAGAGCATGTCTGCTTCAGTGCTTCTACTTTCATTTTCTGCTGCTCTTGTTATCAGGAGCAGTGTTGCTGCATGCTTCTGCAAGTGGCACTGGCATGCTAAATATCAAGTTTTGCTTGCTGTTGTGACTGATCAACATCTCATGTCGTTTCAGTTGGCGAAACAAAAGCTCACGTGTGTTCTTAACACTTCCTAGCATGAAGTCAGACAAGTGA
H2SYBJJ03HFGQ1	GS_A1	99.61	464	0	0	0	0	0	0	0	0	0	84	0	129	160	1	0	374	AACCAATGGCCTCTTGAACGTGCATTGCGCTCTTGGGATATGCCTGGAGCATGTCTGCTTCAGTGCTTCTACTTTCATTTTCTGCTGCTCTTGTTATCAGGAGCAGTGTTGCTGCATGCTTCTGCAAGTGGCACTGGCATGCTAAATATCAAGTTTTGCTTGCTGTTGTGACTGATCAACATCTCATGTCGTTTCAGTTGGCGAAACAAAAGCTCATGTGTGTTCTTAACACTTCCTAGCATGAAGTCAGACAAGTGA
H2SYBJJ03GF8IK	GS_A1	99.22	460	0	0	0	0	0	0	0	0	0	0	0	0	371	0	0	371	AACCAATGGCCTCTTGAACGTGCATTGCGCTCTTGGGATATGTCTGAGAGCATGTCTGCTTCAGTGCTTCTACTTTCATTTTCTGCTGCTCTTGTTATCAGGAGCAGTGTTGCTGCATGCTTCTGCAAGTGGCACTGGCATGCTAAATATCAAGTGTTGCTTGCTGTTGTGACTGATCAACATCTCATGTCGTTTCAGTTGGCGAAACAAAAGCTCATGTGTGTTCTTAACACTTCCTAGCATGAAGTCAGACAAGTGA
H2SYBJJ03GXS6O	GS_B1m	95.74	448	0	0	0	2	0	0	0	140	228	0	0	0	0	0	0	370	AACCGATGGCCTCCTGAACGCGCATTGCGCTCTCGGGATTTCCTGAGAGCAGGTCTGCTTCAGTGCTTAGCATTATCTACCTGTTGCAAGCAGCTGTATGTCTGCATTGCTGCTTCGCTTTCCCACAAGTCATCGATCGCTTTTGTGTTCGTAAATGGATTGTTTGCTGCCTGGTCCATGCGCCAAGCTTGAGCGTATTGTTGTTCCAAGCTTTGCTTGCATCGTGCAGCCCAAGCGCGCAAAAGCTGTCGGGATGCTGATGCATGCCCTTAGCATGAAGTCAGACAAGAGA
H2SYBJJ03G1U8X	GS_A1	99.61	466	16	4	8	1	0	0	0	0	0	313	0	26	0	1	0	369	AACCAATGGCCTCTTGAACGTGCATTGCGCTCTTGGGATATGCCTGAGAGCATGTCTGCTTCAGTGCTTCTACTTTCATTTTCTGCTGCTCTTGTTATCAGGAGCAGTGTTGCTGCATGCTTCTGCAAGTGGCACTGGCATGCTAAATATCAAGTTTTGCTTGCTGTTGTGACTGATCAACGTCTCATGTCGTTTCAGTTGGCGAAACAAAAGCTCATGTGTGTTCTTAACACTTCCTAGCATGAAGTCAGACAAGTGA
H2SYBJJ03G8GIY	GS_B1m	96.09	453	0	0	0	1	242	0	1	103	0	0	0	0	0	0	0	347	AACCGATGGCCTCCTGAACGCGCATTGCGCTCTCGGGATTTCCTGAGAGCAGGTCTGCTTCAGTGCTTAGCATTATCTACCTGTTGCAAGCAGCTGTATGTCTGCATTGCTGCTTCGCTTTCCCACAAGTCATCGATCGCTTTTGTGTTCGTAAATGGATTGTTTGCTGCCTGGTCCATGCGCCAAGCTTGAGCGTATTGTTGTTCCAAGCTTTGCTTGCATCGTGCAGCCCAAGCGCGCAAAGCTGTCGGGATGCTGATGCATGCCCTTAGCATGAAGTCAGACAAGAGA
H2SYBJJ03HI7XY	GS_A1	97.65	438	65	29	238	0	0	0	0	0	1	0	0	0	0	0	0	333	AACCAATGACCTCTTGAACGTATATTGTGCTCTTGGGATATGCCTGAGAGCATGTCTGCTTCAGTGCTTCTACTTTCATTTTCTGCTGCTCTTGTTATCAGGAGCAGTGTTGCTGCATGCTTCTGCAAGTGGCACTGGCATGCTAAATATCAAATTTTGCTTGCTGTTGTGACTGATCAATATCTCATGTCGTTTCAGTTGGCGAAACAAAAGCTCATGTGTGTTCTTAACACTTCCTAGCATGAAGTCAGACAAGTGA
H2SYBJJ03HJIVS	GS_C41	99.65	518	0	0	2	0	0	0	0	0	0	0	0	0	0	0	276	278	AACCAATGGCCTCCTGAACGTGCGTTGCACTCTTGGGATTTCCTGAGAGTATGTCTGCTTCAGTGCTTAACTTGCCCCAACTTTGCAAGCAGGATGTGTTTCTGCCTTGCGTTCTTATGAGTTATTGCCCTCTGAGCCAATGGCTTGTTAATTGCTTGGTTCTTGCAAAATGCTTTGCGCGCTGTTATTCAGGTTTCTACCTTCGTGATTTTACTTGAGTGACGCTGCTCATGCTTGCAACCGCTGGGATGCAGGTGCATGCCTCTAGCATGAAGTCAGACAAGTGA
H2SYBJJ03GO3CT	GS_C1	99.65	518	0	0	0	0	0	0	0	0	0	0	0	0	0	267	0	267	AACCAATGGCCTCCTGAACGTGCGTTGCACTCTTGGGATTTCCTGAGAGTATGTCTGCTTCAGTGCTTAATTTGCCCCAACTTTGCAAGCAGGATGTGTTTCTGCCTTGCGTTCTTATGAGCTATTGCCCTCTGAGCCAATGGCTTGTTAATTGCTTGGTTCTTGCAAAATGCTTTGCGCGCTGTTATTCAGGTTTCTACCTTCGTGGTTTTACTTGAGTGACGCTGCTCATGCTTGCAACCGCTGGGATGCAGGTGCATGCCTCTAGCATGAAGTCAGACAAGTGA
H2SYBJJ03GN6HF	GS_A1	99.61	466	7	0	6	0	0	0	0	0	0	226	0	12	7	1	0	259	AACCAATGGCCTCTTGAACGTGCATTGCGCTCTTGGGATATGCCTGAGAGCATGTCTGCTTCAGTGCTTCTACTTTCATTTTCTACTGCTCTTGTTATCAGGAGCAGTGTTGCTGCATGCTTCTGCAAGTGGCACTGGCATGCTAAATATCAAGTTTTGCTTGCTGTTGTGACTGATCAACATCTCATGTCGTTTCAGTTGGCGAAACAAAAGCTCATGTGTGTTCTTAACACTTCCTAGCATGAAGTCAGACAAGTGA
H2SYBJJ03HG7T1	GS_A1	99.61	466	8	6	13	0	0	0	0	0	0	3	0	85	141	0	0	256	AACCAATGGCCTCTTGAACGTGCATTGCGCTCTTGGGATATGCCTGAGAGCATGTCTGCTTCAGTGCTTCTACTTTCATTTTCTGCTGCTCTTGTTATCAGGAGCAGTGTTGCTGCATGCTTCTGCAAGTGGCACTGGCATGCTAAATATCAAGTTTTGCTTGCTGTTGTGACTGACCAACATCTCATGTCGTTTCAGTTGGCGAAACAAAAGCTCATGTGTGTTCTTAACACTTCCTAGCATGAAGTCAGACAAGTGA
H2SYBJJ03FI41A	GS_C1	99.65	518	1	0	0	0	0	0	251	0	0	0	0	0	0	0	0	252	AACCAATGGCCTCCTGAATGTGCGTTGCACTCTTGGGATTTCCTGAGAGTATGTCTGCTTCAGTGCTTAACTTGCCCCAACTTTGCAAGCAGGATGTGTTTCTGCCTTGCGTTCTTATGAGCTATTGCCCTCTGAGCCAATGGCTTGTTAATTGCTTGGTTCTTGCAAAATGCTTTGCGCGCTGTTATTCAGGTTTCTACCTTCGTGGTTTTACTTGAGTGACGCTGCTCATGCTTGCAACCGCTGGGATGCAGGTGCATGCCTCTAGCATGAAGTCAGACAAGTGA
H2SYBJJ03GIYDM	GS_A1	99.61	466	11	7	20	0	0	0	0	0	0	136	2	37	30	0	0	243	AACCAATGGCCTCTTGAACGTGCATTGCGCTCTTGGGATATGCCTGAGAGCATGTCTGCTTCAGTGCTTCTACTTTCATTTTCTGCTGCTCTTGTTATCAGGAGCAGTGTTGCTGCATGCTTCTGCAAGTGGCACTGGCATGCTAAATATCAAGTTTTGCTTGCTGTTGTGACTGATCAACATCTCATGTCGTTTCAGTTGGCGAAACAAAAGCTCATGTGTGCTCTTAACACTTCCTAGCATGAAGTCAGACAAGTGA
H2SYBJJ03HEK66	GS_A1	99.61	466	27	17	31	0	0	0	0	0	0	59	0	40	40	0	0	214	AACCAATGGCCTCTTGAACGTGCATTGCGCTCTTGGGATATGCCTGAGAGCATGTCTGCTTCAGTGCTTCTACTTTCATTTTCTGCTGCTCTTGTTATCAGGAGCAGTGTTGCTGCATGCTTCTGCAAGTGGCACTGGCATGCTAAATATCAAGTTTTGCTTGCTGTTGTGACTGATCAACATCTCATGTCGCTTCAGTTGGCGAAACAAAAGCTCATGTGTGTTCTTAACACTTCCTAGCATGAAGTCAGACAAGTGA
H2SYBJJ03GK0A3	GS_B1	99.64	510	0	0	0	0	0	195	0	0	0	0	0	0	0	0	0	195	AACCGATGGCCTCCTGAACGCGCATTGCGCTCTCGGGATGTCCTGAGAGCAGGTCTGCTTCAGTGCTTAGCATTATCTACCTGTGCTTGCAAGCAGCATGTATGTCTGCATTGCTGCTTCGCTTTCCAACAAGTCATCGATCGCTTTTGTGTTCGTAAATGGCTTGTTTGCTGCCTGGCCCATGCGCCAAGCTTGAGCGTACTGTTGTTCCAAGCTTTGCTTGCATCGTGCAGCTCAAGCGCGCAGCTGTCGGGATGCTGATGCATGCCCTTAGCATGAAGTCAGACAAGAGA
H2SYBJJ03GQXQX	GS_A1	99.61	466	15	5	17	0	0	0	0	0	0	105	0	16	35	0	0	193	AACCAATGGCCTCTTGAACGTGCATTGCGCTCTTGGGATATGCCTGAGAGCATGTCTGCTTCAGTGCTTCTACTTTCATTTTCTGCTGCTCTTGTTATCAGGAGCAGTGTTGCTGCATGCTTCTGCAAGTGGCACTGGCATGCTAAATATCAAGTTCTGCTTGCTGTTGTGACTGATCAACATCTCATGTCGTTTCAGTTGGCGAAACAAAAGCTCATGTGTGTTCTTAACACTTCCTAGCATGAAGTCAGACAAGTGA
H2SYBJJ03GZ2F7	GS_C1	98.26	499	1	0	0	0	0	0	0	0	0	0	0	0	0	185	0	186	AACCAATGGCCTCCTGAACGTGCGTTGCACTCTTGGGATTTCCTGAGAGTATGTCTGCTTCAGTGCTTAACTTGCCCCAACTTTGCAAGCAGGATGTGTTTCTGCCTTGCGTTCTTATGAGCTATTGCCCTCTGAGCCAACCAATGGCTTGTTAATTGCTTGGTTCTTGCAAAATGCTTTGCGCGCTGTTATTCAGGTTTCTACCTTCGTGGTTTTACTTGAGTGACGCTGCTCATGCTTGCAACCACTGGGATGCAGGTGCATGCCTCTAGCATGAAGTCAGACAAGTGA
H2SYBJJ03GOLJA	GS_A1	99.22	460	0	0	0	0	0	0	0	0	0	0	0	88	96	0	0	184	AACCAATGGCCTCTTGAACGTGCATTGCGCTCTTGGGATATGCCTGAGAGCATGTCTGCTTCAGTGCTTCTACTTTCATTTTCTGCTGCTCTTGTTATCAGGAGCAGTGTTGCTGCATGCTTCTGCAAGTGGCACTGGCATGCTAAATATCAAGTTTTGCTTGCTGTTGTGACTGATCAACATCTCCTGTCGTTTCAGTTCGCGAAACAAAAGCTCATGTGTGTTCTTAACACTTCCTAGCATGAAGTCAGACAAGTGA
H2SYBJJ03G49RU	GS_A1	99.61	466	4	1	6	0	0	0	0	0	0	147	0	11	13	1	0	183	AACCAATGGCCTCTTGAACGTGCATTGCGCTCTTGGGATATGCCTGAGAGCATGTCTGCTTCAGTGCTTCTACTTTCATTTTCTGCTGCTCTTGTTATCAGGAGCGGTGTTGCTGCATGCTTCTGCAAGTGGCACTGGCATGCTAAATATCAAGTTTTGCTTGCTGTTGTGACTGATCAACATCTCATGTCGTTTCAGTTGGCGAAACAAAAGCTCATGTGTGTTCTTAACACTTCCTAGCATGAAGTCAGACAAGTGA
H2SYBJJ03G5COM	GS_A1	99.61	466	30	11	30	0	0	0	0	1	0	24	0	42	36	1	1	176	AACCAATGGCCTCTTGAACGTGCATTGCGCTCTTGGGATATGCCTGAGGGCATGTCTGCTTCAGTGCTTCTACTTTCATTTTCTGCTGCTCTTGTTATCAGGAGCAGTGTTGCTGCATGCTTCTGCAAGTGGCACTGGCATGCTAAATATCAAGTTTTGCTTGCTGTTGTGACTGATCAACATCTCATGTCGTTTCAGTTGGCGAAACAAAAGCTCATGTGTGTTCTTAACACTTCCTAGCATGAAGTCAGACAAGTGA
H2SYBJJ03HJX3Z	GS_A1	99.61	466	24	8	24	0	0	0	0	0	0	40	0	44	36	0	0	176	AACCAATGGCCTCTTGAACGTGCATTGCGCTCTTGGGATATGCCTGAGAGCATGTCTGCTTCAGTGCTTCTACTTTCATTTTCTGCTGCTCTTGTTATCAGGAGCAGTGTTGCTGCATGCTTCTGCAAGTGGCACTGGCATGCTAAATATCAAGTTTTGCTTGCTGTTGTGACTGATCAACATCCCATGTCGTTTCAGTTGGCGAAACAAAAGCTCATGTGTGTTCTTAACACTTCCTAGCATGAAGTCAGACAAGTGA
H2SYBJJ03GPTWL	GS_B1	99.64	510	0	0	0	42	43	32	0	28	27	0	0	0	0	0	0	172	AACCGATGGCCTCCTGAACGCGCATTGCGCTCTCGGGATTTCCTGAGGGCAGGTCTGCTTCAGTGCTTAGCATTATCTACCTGTGCTTGCAAGCAGCATGTATGTCTGCATTGCTGCTTCGCTTTCCAACAAGTCATCGATCGCTTTTGTGTTCGTAAATGGCTTGTTTGCTGCCTGGCCCATGCGCCAAGCTTGAGCGTACTGTTGTTCCAAGCTTTGCTTGCATCGTGCAGCTCAAGCGCGCAGCTGTCGGGATGCTGATGCATGCCCTTAGCATGAAGTCAGACAAGAGA
H2SYBJJ03FQ81I	GS_A1	99.61	466	0	0	0	0	0	0	0	0	0	164	0	3	0	0	0	167	AACCAATGGCCTCTTGAACGTGCATTGCGCTCTTGGGATATGCCTGAGAGCATGTCTGCTTCCGTGCTTCTACTTTCATTTTCTGCTGCTCTTGTTATCAGGAGCAGTGTTGCTGCATGCTTCTGCAAGTGGCACTGGCATGCTAAATATCAAGTTTTGCTTGCTGTTGTGACTGATCAACATCTCATGTCGTTTCAGTTGGCGAAACAAAAGCTCATGTGTGTTCTTAACACTTCCTAGCATGAAGTCAGACAAGTGA
H2SYBJJ03GGXLC	GS_A1	99.61	466	18	10	20	0	0	0	0	0	0	43	0	36	40	0	0	167	AACCAATGGCCTCTTGAACGTGCATTGCGCTCTTGGGATATGCCTGAGAGCATGTCTGCTTCAGTGCTTCTACTTTCATTTTCTGCTGCTCTTGTTATCAGGAGCAGTGTTGCTGCATGCTTCTGCAAGTGGCACTGGCATGCTAAATATCAAGTTTTGCTTGCTGTTGTGACTGATCAACATCTCATGTCGTCTCAGTTGGCGAAACAAAAGCTCATGTGTGTTCTTAACACTTCCTAGCATGAAGTCAGACAAGTGA
H2SYBJJ03G3SVI	GS_C1h	99.65	518	4	0	0	0	0	0	0	0	0	0	161	0	0	0	0	165	AACCAATGGCCTCCTGAACGTGCGTTGCACTCTTGGGATTTCCTGAGAGTATGTCTGCTTCAGTGCTTAACTTGCCCCAACTTTGCAAGCAGGATGTGTTTCTGCCTTGTGTTCTTATGAGCTATTGCCCTCTGAGCCAATGGCTTGTTAATTGCTTGGTTCTTGCAAAATGCTTTGCGCGCTGTTATTCAGGTTTCTACCTTCGTAGTTTTACTTGAGTGACGCTGCTCATGCTTGCAACCGCTGGGATGCAGGTGCATGCCTCTAGCATGAAGTCAGACAAGTGA
H2SYBJJ03GW6YX	GS_A1	99.61	466	26	11	26	0	0	0	0	0	0	46	0	28	26	0	0	163	AACCAATGGCCTCTTGAACGTGCATTGCGCTCTTGGGATATGCCTGAGAGCATGTCTGCTTCAGTGCTTCTACTTTCATTTTCTGCTGCCCTTGTTATCAGGAGCAGTGTTGCTGCATGCTTCTGCAAGTGGCACTGGCATGCTAAATATCAAGTTTTGCTTGCTGTTGTGACTGATCAACATCTCATGTCGTTTCAGTTGGCGAAACAAAAGCTCATGTGTGTTCTTAACACTTCCTAGCATGAAGTCAGACAAGTGA
H2SYBJJ03HBIFT	GS_A1	99.61	466	17	11	23	0	0	0	0	0	0	33	0	43	34	0	0	161	AACCAATGGCCTCTTGAGCGTGCATTGCGCTCTTGGGATATGCCTGAGAGCATGTCTGCTTCAGTGCTTCTACTTTCATTTTCTGCTGCTCTTGTTATCAGGAGCAGTGTTGCTGCATGCTTCTGCAAGTGGCACTGGCATGCTAAATATCAAGTTTTGCTTGCTGTTGTGACTGATCAACATCTCATGTCGTTTCAGTTGGCGAAACAAAAGCTCATGTGTGTTCTTAACACTTCCTAGCATGAAGTCAGACAAGTGA
H2SYBJJ03HD1S4	GS_A1	99.61	466	25	16	18	0	0	0	0	0	0	30	0	43	26	0	0	158	AACCAATGGCCTCTTGAACGTGCATTGCGCTCTTGGGATATGCCTGAGAGCATGTCTGCTTCAGTGCTTCTACTTTCATTTTCTGCTGCTCTTGTTATCAGGAGCAGTGTTGCTGCATGCTTCTGCAAGTGGCACTGGCATGCTAAATATCAAGTTTTGCTTGCTGTTGTGACTGATCAACACCTCATGTCGTTTCAGTTGGCGAAACAAAAGCTCATGTGTGTTCTTAACACTTCCTAGCATGAAGTCAGACAAGTGA
H2SYBJJ03GV62G	GS_A1	99.61	466	15	14	17	0	0	0	0	0	0	44	0	33	32	0	0	155	AACCAATGGCCTCTTGAACGTGCATTGCGCTCTTGGGATATGCCTGAGAGCATGTCTGCTTCAGTGCTTCTACTTTCATTTTCTGCTGCTCTTGTTATCAGGAGCAGTGTTGCTGCATGCTTCTGCAAGTGGCACTGGCATGCTAAATATCAAGTTTTGCTTGCTGTTGTGACTGATCAACATCTCATGTCGTTTCAGTTGGCGAAGCAAAAGCTCATGTGTGTTCTTAACACTTCCTAGCATGAAGTCAGACAAGTGA
H2SYBJJ03G75F9	GS_A1	99.61	466	12	4	3	0	0	0	0	0	0	37	0	7	88	0	0	151	AACCAATGGCCTCTTGAACATGCATTGCGCTCTTGGGATATGCCTGAGAGCATGTCTGCTTCAGTGCTTCTACTTTCATTTTCTGCTGCTCTTGTTATCAGGAGCAGTGTTGCTGCATGCTTCTGCAAGTGGCACTGGCATGCTAAATATCAAGTTTTGCTTGCTGTTGTGACTGATCAACATCTCATGTCGTTTCAGTTGGCGAAACAAAAGCTCATGTGTGTTCTTAACACTTCCTAGCATGAAGTCAGACAAGTGA
H2SYBJJ03HFP59	GS_A1	99.61	466	11	11	19	0	0	0	0	0	0	47	0	29	31	1	0	149	AACCAATGGCCTCTTGAACGTGCATTGCGCTCTTGGGATATGCCTGAGAGCATGTCTGCTTCAGTGCTTCTACTTTCATTTTCTGCTGCTCTTGTTATCAGGAGCAGTGTTGCTGCATGCTTCTGCAAGTGGCACTGGCATGCTAAATATCAAGTTTTGCTTGCTGTTGTGACTGATCAACATCTCATGTCGTTTCAGTTGGCGAAACAAAAGCTCATGTGTGTTCTTAACACTTCCTAGCATGAAGTCGGACAAGTGA
H2SYBJJ03GM2Z1	GS_C3	100	523	0	0	0	0	0	0	1	0	0	0	1	0	0	143	0	145	AACCAATGGCCTCCTGAACGTGCGTTGCACTCTTGGGATTTCCTGAGAGTATGTCTGCTTCAGTGCTTAACTTGCCCCAACTTTGCAAGCAGGATGTGTTTCTGCCTTGCGTTCTTATGAGCTATTGCCCTCTGAGCCAATGGCTTGTTAATTGCTTGGTTCTTGCAAAATGCTTTGCGCGCTGTTATTCAAGTTTCTACCTTCGTGGTTTTACTTGAGTGACGCTGCTCATGCTTGCAACCGCTGGGATGCAGGTGCATGCCTCTAGCATGAAGTCAGACAAGTGA
H2SYBJJ03GUXWP	GS_B1	99.64	510	0	0	0	28	36	21	0	33	27	0	0	0	0	0	0	145	AACCGATGGCCTCCTGAACGCGCATTGCGCTCTCGGGATTTCCTGAGAGCAGGTCTGCTTCAGTGCTTAGCATTATCTACCTGTGCTTGCAAGCAGCATGTATGTCTGCATTGCTGCTTCGCTTTCCAACAAGTCATCGATCGCTTTTGTGTTCGTAAATGGCTTGTTTGCTGCCTGGCCCATGCGCCAAGCTTGAGCGTACTGTTGCTCCAAGCTTTGCTTGCATCGTGCAGCTCAAGCGCGCAGCTGTCGGGATGCTGATGCATGCCCTTAGCATGAAGTCAGACAAGAGA
H2SYBJJ03GEUBH	GS_A1	99.61	466	23	7	16	0	0	0	0	0	0	29	0	32	36	0	0	143	AACCAATGGCCTCTTGAACGTGCATTGCGCTCTTGGGATATGCCTGAGAGCATGTCTGCTTCAGTGCTTCTACTTTCATTTTCTGCTGCTCTTGTTATCAGGAGCAGTGTTGCTGCATGCTTCTGCAAGTGGCACTGGCATGCTAAATATCAAGTTTTGCTTGCTGTTGTGACTGATCAACATCTCATGTCGTTTCAGTTGGCGAAACAAAAGCCCATGTGTGTTCTTAACACTTCCTAGCATGAAGTCAGACAAGTGA
H2SYBJJ03HE3NI	GS_B1	99.64	510	0	0	0	24	32	32	0	32	19	0	0	0	1	0	0	140	AACCGATGGCCTCCTGAACGCGCATTGCGCTCTCGGGATTTCCTGAGAGCAGGTCTGCTTCAGTGCTTAGCATTATCTACCTGTGCTTGCAAGCAGCATGTATGTCTGCATTGCTGCTTCGCTTTCCAACAAGTCATCGATCGCTTTTGTGTTCGTAAATGGCTTGTTTGCTGCCTGGCCCATGCGCCAAGCTTGAGCGTACTGTTGTTCCAAGCTTTGCTTGCATCGTGCAGCCCAAGCGCGCAGCTGTCGGGATGCTGATGCATGCCCTTAGCATGAAGTCAGACAAGAGA
H2SYBJJ03G5YRG	GS_A1	99.61	466	21	16	21	0	0	0	0	1	0	23	0	24	33	0	0	139	AACCAATGGCCTCTTGAACGTGCATTGCGCTCTTGGGATATGCCTGAGAGCATGTCTGCTTCAGTGCTTCTACTTTCATTTTCTGCTGCTCTTGTTATCAGGAGCAGTGTTGCTGCATGCTTCTGCAAGTGGCACTGGCATGCTAAATATCAAGTTTTGCTTGCTGCTGTGACTGATCAACATCTCATGTCGTTTCAGTTGGCGAAACAAAAGCTCATGTGTGTTCTTAACACTTCCTAGCATGAAGTCAGACAAGTGA
H2SYBJJ03HDY5N	GS_A1	100	468	20	12	11	0	0	0	0	0	0	31	0	24	40	0	0	138	AGCCAATGGCCTCTTGAACGTGCATTGCGCTCTTGGGATATGCCTGAGAGCATGTCTGCTTCAGTGCTTCTACTTTCATTTTCTGCTGCTCTTGTTATCAGGAGCAGTGTTGCTGCATGCTTCTGCAAGTGGCACTGGCATGCTAAATATCAAGTTTTGCTTGCTGTTGTGACTGATCAACATCTCATGTCGTTTCAGTTGGCGAAACAAAAGCTCATGTGTGTTCTTAACACTTCCTAGCATGAAGTCAGACAAGTGA
H2SYBJJ03GQN92	GS_A1	99.61	466	18	15	12	0	0	0	0	0	0	26	0	37	29	0	0	137	AACCAATGGCCTCTTGAACGTGCATTGCGCTCTTGGGATATGCCTGAGAGCATGTCTGCTTCAGTGCTTCTACTTTCATTTTCTGCTGCTCTTGTTATCAGGAGCAGTGTTGCTGCATGCTTCTGCAAGTGGCACTGGCATGCTAAATATCAAGTTTTGCTTGCTGTTGTGACTGATCAACATCTCACGTCGTTTCAGTTGGCGAAACAAAAGCTCATGTGTGTTCTTAACACTTCCTAGCATGAAGTCAGACAAGTGA
H2SYBJJ03HEIIS	GS_A1	99.61	466	15	4	12	0	0	0	0	0	0	65	0	17	24	0	0	137	AACCAATGGCCTCTTGAACGTGCATTGCGCTCTTGGGATATGCCTGAGAGCATGTCTGCTTCAGTGCTTCTACTTTCATTTTCTGCTGCTCTTGTTATCAGGAGCAGTGTTGCTGCATGCTTCTGCAAGTGGCACTGGCGTGCTAAATATCAAGTTTTGCTTGCTGTTGTGACTGATCAACATCTCATGTCGTTTCAGTTGGCGAAACAAAAGCTCATGTGTGTTCTTAACACTTCCTAGCATGAAGTCAGACAAGTGA
H2SYBJJ03F2J1J	GS_A1	99.61	466	14	10	24	0	0	0	0	0	0	27	0	35	24	0	0	134	AACCAATGGCCTCTTGAACGTGCATTGCGCTCTTGGGATATGCCTGAGAGCATGTCTGCTTCAGTGCTTCTACTTTCATTTTCTGCTGCTCTTGTTATCAGGAGCAGTGTTGCTGCATGCTTCCGCAAGTGGCACTGGCATGCTAAATATCAAGTTTTGCTTGCTGTTGTGACTGATCAACATCTCATGTCGTTTCAGTTGGCGAAACAAAAGCTCATGTGTGTTCTTAACACTTCCTAGCATGAAGTCAGACAAGTGA
H2SYBJJ03F5VKN	GS_C1	99.29	512	5	0	0	0	0	0	0	0	0	0	129	0	0	0	0	134	AACCAATGGCCTCCTGAACGTGCGTTGCACTCTTGGGATTTCCTGAGAGTATGTCTGCTTCAGTGCTTAACTTGCCCCAACTTTGCAAGCAGGATGTGTTTCTGCCTTGCGTTCTTATGAGCTATTGCCCTCTGAGCCAATGGCTTGTTAATTGCTTGGTTCTTGCGAAATGCTTTGCGCGCTGTTATTCAGGTTTCTACCTTCGTGGTTTTGCTTGAGTGACGCTGCTCATGCTTGCAACCGCTGGGATGCAGGTGCATGCCTCTAGCATGAAGTCAGACAAGTGA
H2SYBJJ03HAJK5	GS_A1	99.61	466	17	18	19	0	0	0	0	0	0	35	0	20	25	0	0	134	AACCAATGGCCTCTTGAACGTGCATTGCGCTCTTGGGATATGCCTGAGAGCATGTCTGCTTCAGTGCTTCTACTTTCATTTTCTGCTGCTCTTGTTATCAGGGGCAGTGTTGCTGCATGCTTCTGCAAGTGGCACTGGCATGCTAAATATCAAGTTTTGCTTGCTGTTGTGACTGATCAACATCTCATGTCGTTTCAGTTGGCGAAACAAAAGCTCATGTGTGTTCTTAACACTTCCTAGCATGAAGTCAGACAAGTGA
H2SYBJJ03G5V3Z	GS_B1	100	516	0	0	0	27	30	32	0	23	21	0	0	0	0	0	0	133	AACCGATGGCCTCCTGAACGCGCATTGCGCTCTCGGGATTTCCTGAGAGCAGGTCTGCTTCAGTGCTTAGCATTATCTACCTGTGCTTGCAAGCAGCATGTATGTCTGCATTGCTGCTTCGCTTTCCAACAAGTCATCGATCGCTTTTGTGTTCGTAAATGGCTTGTTTGCTGCCTGGCCCATGCGCCAAGCTTGAGCGTACTGTTGTTCCAAGCTTTGCTTGCATCGTGCAGCTCAAGCGCGCAGCTGTCGGGATGCTGATGCATGCCCTTAGCATGAAGTCAGACAAGGGA
H2SYBJJ03G9Q3Z	GS_A1	99.61	466	17	14	11	0	0	0	0	0	0	32	0	34	25	0	0	133	AACCAATGGCCTCTTGAACGTGCATTGCGCTCTTGGGATATGCCTGAGAGCATGTCTGCTTCAGTGCTTCTACTTTCATTTTCTGCTGCTCTTGTTATCAGGAGCAGTGTTGCTGCATGCTTCTGCAAGTGGCACTGGCACGCTAAATATCAAGTTTTGCTTGCTGTTGTGACTGATCAACATCTCATGTCGTTTCAGTTGGCGAAACAAAAGCTCATGTGTGTTCTTAACACTTCCTAGCATGAAGTCAGACAAGTGA
H2SYBJJ03FYX8L	GS_A1	99.61	466	17	4	14	0	0	0	0	0	0	49	1	28	18	0	0	131	AACCAATGGCCTCTTGAACGTGCATTGCGCTCTTGGGATATGCCTGAGAGCATGTCTGCTTCAGTGCTTCTACTTTCATTTTCTGCTGCTCTTGTTATCAGGAGCAGTGTTGCTGCATGCTTCTGCAAGTGGCACTGGCATGCTAAATATCAAGTTTTGCTTGCTGTTGTGACTGATCAACATCTCATGTCGTTTCAGTTGGCGAAACAAAAGCTCATGTGTGTTCTTAGCACTTCCTAGCATGAAGTCAGACAAGTGA
H2SYBJJ03GWND0	GS_B1	99.64	510	0	0	0	24	32	30	0	18	19	0	0	0	0	0	0	123	AACCGATGGCCTCCTGAACGCGCATTGCGCTCTCGGGATTTCCTGAGAGCAGGTCTGCTTCAGTGCTTAGCATTATCTACCTGTGCTTGCAAGCAGCATGTATGTCTGCATTGCTGCTTCGCTTTCCAACAAGTCATCGATCGCTTTTGTGTTCGTAAATGGCTTGTTTGCTGCCTGGCCCATGCGCCAAGCTTGGGCGTACTGTTGTTCCAAGCTTTGCTTGCATCGTGCAGCTCAAGCGCGCAGCTGTCGGGATGCTGATGCATGCCCTTAGCATGAAGTCAGACAAGAGA
H2SYBJJ03G0YNZ	GS_A1	99.61	466	0	0	0	0	0	0	0	0	0	0	0	122	0	0	0	122	AACCAATGGCCTCTTGAACGTGCATTGCGCTCTTGGGATATGCCTGAGAGCATGTCTGCTTCAGTGCTTCTACTTTCATTTTCTGCTGCTCTTGTTATCAGGAGCAGTGTTGCTGCATGCTTCTGCAAGTGGCACTGGCATGCTATATATCAAGTTTTGCTTGCTGTTGTGACTGATCAACATCTCATGTCGTTTCAGTTGGCGAAACAAAAGCTCATGTGTGTTCTTAACACTTCCTAGCATGAAGTCAGACAAGTGA
H2SYBJJ03F3LVI	GS_A1	99.61	466	15	5	19	0	0	0	0	0	0	22	0	18	42	0	0	121	AACCAATGGCCTCTTGAACGTGCATTGCGCTCTTGGGATATGCCTGAGAGCATGTCTGCTTCAGTGCTTCTACTTTCATTTTCTGCTGCTCTTGTTATCAGGAGCAGTGTTGCCGCATGCTTCTGCAAGTGGCACTGGCATGCTAAATATCAAGTTTTGCTTGCTGTTGTGACTGATCAACATCTCATGTCGTTTCAGTTGGCGAAACAAAAGCTCATGTGTGTTCTTAACACTTCCTAGCATGAAGTCAGACAAGTGA
H2SYBJJ03HCY9I	GS_A1	99.22	459	0	0	0	0	0	0	0	0	0	45	0	76	0	0	0	121	AACCAATGGCCTCTTGAACGTGCATTGCGCTCTTGGGATATGCCTGAGAGCATGTCTGCTTCAGTGCTTCTACTTTCATTTTCTGCTGCTCTTGTTATCAGGAAAGTGTTGCTGCATGCTTCTGCAAGTGGCACTGGCATGCTAAATATCAAGTTTTGCTTGCTGTTGTGACTGATCAACATCTCATGTCGTTTCAGTTGGCGAAACAAAAGCTCATGTGTGTTCTTAACACTTCCTAGCATGAAGTCAGACAAGTGA
H2SYBJJ03F1KN4	GS_A1	99.61	466	12	12	14	0	0	0	0	0	0	23	0	30	29	0	0	120	AACCAATGGCCTCTTGAACGTGCATTGCGCTCTTGGGATATGCCTGAGAGCATGTCTGCTTCAGTGCTTCTACTTTCATTTTCTGCTGCTCTTGTTATCAGGAGCAGTGTTGCTGCATGCTTCTGCAAGTGGCACTGGCATGCTAAATATCAAGCTTTGCTTGCTGTTGTGACTGATCAACATCTCATGTCGTTTCAGTTGGCGAAACAAAAGCTCATGTGTGTTCTTAACACTTCCTAGCATGAAGTCAGACAAGTGA
H2SYBJJ03HG52G	GS_A1	99.61	466	5	3	5	0	0	0	0	0	0	84	0	11	11	0	0	119	AACCAATGGCCTCTTGAACGTGCGTTGCGCTCTTGGGATATGCCTGAGAGCATGTCTGCTTCAGTGCTTCTACTTTCATTTTCTGCTGCTCTTGTTATCAGGAGCAGTGTTGCTGCATGCTTCTGCAAGTGGCACTGGCATGCTAAATATCAAGTTTTGCTTGCTGTTGTGACTGATCAACATCTCATGTCGTTTCAGTTGGCGAAACAAAAGCTCATGTGTGTTCTTAACACTTCCTAGCATGAAGTCAGACAAGTGA
H2SYBJJ03GOZ90	GS_A1	98.43	449	0	0	0	0	0	0	0	0	0	117	0	0	0	0	0	117	AACCACTGGCCTCTTGAACGTGCATTGCGCTCTTGGGATGTGCCTGAGAGCATGTCTGCTTCAGTGCTTCTACTTTCATTTTCTGCTGCTCTTGTTATCAGGAGCAGTGTTGCTGCATGCTTCTGCAAGTGGCACTGGCATGCTATATATCAAGTTTTGCTTGCTGTTGTGACTGATCAACATCTCATGTCGTTTCAGTTGGTGAAACAAAAGCTCATGTGTGTTCTTAACACTTCCTAGCATGAAGTCAGACAAGTGA
H2SYBJJ03HFDD7	GS_A1	99.61	466	13	6	15	0	0	0	0	0	0	28	0	27	28	0	0	117	AACCAATGGCCTCTTGAACGTGCATTGCGCTCTTGGGATATGCCTGAGAGCATGTCTGCTTCAGTGCTTCTACTTTCATTTTCTGCTGCTCTTGTTATCAGGAGCAGTGTTGCTGCATGCTTCTGCAAGTGGCACTGGCATGCTAAATATCAAGTTTTGCTTGCTGTTGTGACTGGTCAACATCTCATGTCGTTTCAGTTGGCGAAACAAAAGCTCATGTGTGTTCTTAACACTTCCTAGCATGAAGTCAGACAAGTGA
H2SYBJJ03GCZFY	GS_B1	99.64	510	0	0	0	31	32	15	0	23	15	0	0	0	0	0	0	116	AACCGATGGCCTCCTGAACGCGCATTGCGCTCTCGGGATTTCCTGAGAGCAGGTCTGCTTCAGTGCTTAGCATTATCTACCTGTGCTTGCAAGCAGCATGTATGTCTGCATTGCTGCTTCGCTTTCCAACAAGTCATCGATCGCTTCTGTGTTCGTAAATGGCTTGTTTGCTGCCTGGCCCATGCGCCAAGCTTGAGCGTACTGTTGTTCCAAGCTTTGCTTGCATCGTGCAGCTCAAGCGCGCAGCTGTCGGGATGCTGATGCATGCCCTTAGCATGAAGTCAGACAAGAGA
H2SYBJJ03G6BDX	GS_A1	99.61	466	16	6	0	0	0	0	0	0	0	36	0	33	24	0	0	115	AACCAATGGCCTCTTGAACGTGCATTGCGCTCTTGGGATATGCCTGAGAGCATGTCTGCTTCAGTGCTTCTACTTTCATTTTCTGCTGCTCTTGTTATCAGGAGCAGTGTTGCTGCATGCTTCTGCAAGTGGCACTGGCATGCTAAATATCAAGTTTTGCTTGCTGTTGTGACTGATCAGCATCTCATGTCGTTTCAGTTGGCGAAACAAAAGCTCATGTGTGTTCTTAACACTTCCTAGCATGAAGTCAGACAAGTGA
H2SYBJJ03GW0CE	GS_B1	100	512	0	0	0	25	27	26	0	17	18	0	0	0	0	0	0	113	AGCCGATGGCCTCCTGAACGCGCATTGCGCTCTCGGGATTTCCTGAGAGCAGGTCTGCTTCAGTGCTTAGCATTATCTACCTGTGCTTGCAAGCAGCATGTATGTCTGCATTGCTGCTTCGCTTTCCAACAAGTCATCGATCGCTTTTGTGTTCGTAAATGGCTTGTTTGCTGCCTGGCCCATGCGCCAAGCTTGAGCGTACTGTTGTTCCAAGCTTTGCTTGCATCGTGCAGCTCAAGCGCGCAGCTGTCGGGATGCTGATGCATGCCCTTAGCATGAAGTCAGACAAGAGA
H2SYBJJ03G0AWO	GS_A1	99.61	466	6	4	16	0	0	0	0	0	0	30	0	21	32	0	0	109	AACCAATGGCCTCTTGAACGTGCATTGCGCTCTTGGGATATGCCCGAGAGCATGTCTGCTTCAGTGCTTCTACTTTCATTTTCTGCTGCTCTTGTTATCAGGAGCAGTGTTGCTGCATGCTTCTGCAAGTGGCACTGGCATGCTAAATATCAAGTTTTGCTTGCTGTTGTGACTGATCAACATCTCATGTCGTTTCAGTTGGCGAAACAAAAGCTCATGTGTGTTCTTAACACTTCCTAGCATGAAGTCAGACAAGTGA
H2SYBJJ03GJASZ	GS_B1	99.64	510	0	0	0	35	24	15	0	19	15	0	0	0	0	0	0	108	AACCGATGGCCTCCTGAACGCGCATTGCGCTCTCGGGATTTCCTGAGAGCAGGTCTGCTTCAGTGCTTAGCATTATCTACCTGTGCTTGCAAGCAGCATGTATGTCTGCATTGCTGCTTCGCTTTCCAACAAGTCATCGATCGCTTTTGTGTTCGTAAATGGCTTGTTTGCTGCCTGGCCCATGCGCCAAGCTTGAGCGTACTGCTGTTCCAAGCTTTGCTTGCATCGTGCAGCTCAAGCGCGCAGCTGTCGGGATGCTGATGCATGCCCTTAGCATGAAGTCAGACAAGAGA
H2SYBJJ03HHW2Z	GS_A1	99.61	466	11	12	13	0	0	0	0	0	0	22	0	19	31	0	0	108	AACCAATGGCCTCTTGAACGTGCATTGCGCTCTTGGGATATGCCTGAGAGCATGTCTGCTTCAGTGCTTCTACTTTCATTTTCTGCTGCTCTTGTTATCGGGAGCAGTGTTGCTGCATGCTTCTGCAAGTGGCACTGGCATGCTAAATATCAAGTTTTGCTTGCTGTTGTGACTGATCAACATCTCATGTCGTTTCAGTTGGCGAAACAAAAGCTCATGTGTGTTCTTAACACTTCCTAGCATGAAGTCAGACAAGTGA
H2SYBJJ03G05O4	GS_B1	99.64	510	0	0	0	19	27	23	0	21	17	0	0	0	0	0	0	107	AACCGATGGCCTCCTGAACGCGCATTGCGCTCTCGGGATTTCCTGAGAGCAGGTCTGCTTCAGTGCTTAGCATTATCTACCTGTGCTTGCAAGCAGCATGTATGTCTGCATTGCTGCTTCGCTTTCCAACAAGTCATCGATCGCTTTTGTGCTCGTAAATGGCTTGTTTGCTGCCTGGCCCATGCGCCAAGCTTGAGCGTACTGTTGTTCCAAGCTTTGCTTGCATCGTGCAGCTCAAGCGCGCAGCTGTCGGGATGCTGATGCATGCCCTTAGCATGAAGTCAGACAAGAGA
H2SYBJJ03GNMFE	GS_A1	99.61	466	7	5	10	0	0	0	0	0	0	35	0	24	23	0	0	104	AACCAATGGCCTCTTGAACGTGCATTGCGCTCTTGGGATATGCCTGAGAGCATGTCTGCTTCAGTGCTTCTACTTTCATTTTCTGCTGCTCTTGTTATCAGGAGCAGTGTTGCTGCATGCTTCTGCAAGTGGCACTGGCATGCTAAATATCAAGTTTTGCTTGCTGTTGTGACTGATCAACATCTCATGTCGTTTCAGCTGGCGAAACAAAAGCTCATGTGTGTTCTTAACACTTCCTAGCATGAAGTCAGACAAGTGA
H2SYBJJ03GL1SR	GS_A1	99.61	466	15	1	13	0	0	0	0	0	0	12	0	26	34	0	0	101	AACCAATGGCCTCTTGAACGTGCATTGCGCTCTTGGGATATGCCTGAGAGCATGTCTGCTTCAGTGCTTCTACTTTCATTTTCTGCTGCTCTTGCTATCAGGAGCAGTGTTGCTGCATGCTTCTGCAAGTGGCACTGGCATGCTAAATATCAAGTTTTGCTTGCTGTTGTGACTGATCAACATCTCATGTCGTTTCAGTTGGCGAAACAAAAGCTCATGTGTGTTCTTAACACTTCCTAGCATGAAGTCAGACAAGTGA
H2SYBJJ03HJPC7	GS_C41	99.29	507	0	0	0	0	0	0	0	0	0	0	0	0	0	0	101	101	AATCAATGGCCTCCTGAACGTGCGTTGCACTCTTGGGATTTCCTGAGAGTATGTCTGCTTCAGTGCTTAACTTGCCCCAACTTTGCAAGCAGGATGTGTTTCTGCCTTGCGTTCTTATGAGTTATTGCCCTCTGAGCCAATGGCTTGTTAGTTGCTTGGTTCTTGCAAAATGCTTTGCGCGCTGTTATTCAGGTTTCTACCTTCGTGATTTTACTTGAGTGACGCTGCTCATGCTTGCAACCGCTGGGATGCAGGTGCATGCCTCTAGCATGAAGTCAGACAAGTGA
H2SYBJJ03FY0UC	GS_A1	99.61	466	13	4	8	0	0	0	0	0	0	29	0	18	28	0	0	100	AACCAATGGCCTCTTGAACGTGCATTGCGCTCTTGGGATATGCCTGAGAGCATGTCTGCTTCAGTGCTTCTACTTTCATTTTCTGCTGCTCTTGTTATCAGGAGCAGTGTTGCTGCATGCTTCTGCAAGTGGCACTGGCATGCTAAATATCAAGTTTTGCTTGCTGTTGTGACTGATCAACATCTCATGTCGTTTCAGTTGGCGAAACAAAAGCTCATGTGTGTTCTTAACACTTCCTAGCACGAAGTCAGACAAGTGA
H2SYBJJ03G7UKP	GS_B1	99.64	510	0	0	0	13	35	24	0	11	17	0	0	0	0	0	0	100	AACCGATGGCCTCCTGAACGCGCATTGCGCTCTCGGGATTTCCTGAGAGCAGGTCTGCTTCAGTGCTTAGCATTATCTACCTGTGCTTGCAAGCAGCATGTATGTCTGCATTGCTGCTTCGCTTTCCAACAAGTCATCGATCGCTTTTGTGTTCGTAAATGGCTTGTTTGCTGCCTGGCCCATGCGCCAAGCTTGAGCGTACCGTTGTTCCAAGCTTTGCTTGCATCGTGCAGCTCAAGCGCGCAGCTGTCGGGATGCTGATGCATGCCCTTAGCATGAAGTCAGACAAGAGA
H2SYBJJ03GP3MS	GS_A1	99.61	466	14	1	11	0	0	0	0	0	0	22	0	17	34	0	0	99	AACCAATGGCCTCTTGAACGTGCATTGCGCTCTTGGGATATGCCTGAGAGCATGTCTGCTTCAGTGCTTCTACTTTCATTTTCTGCTGCTCTTGTTACCAGGAGCAGTGTTGCTGCATGCTTCTGCAAGTGGCACTGGCATGCTAAATATCAAGTTTTGCTTGCTGTTGTGACTGATCAACATCTCATGTCGTTTCAGTTGGCGAAACAAAAGCTCATGTGTGTTCTTAACACTTCCTAGCATGAAGTCAGACAAGTGA
H2SYBJJ03G2L6I	GS_A1	99.61	466	0	0	15	0	0	0	0	0	0	42	0	18	23	0	0	98	AACCAATGGCCTCTTGAACGTGCATTGCGCCCTTGGGATATGCCTGAGAGCATGTCTGCTTCAGTGCTTCTACTTTCATTTTCTGCTGCTCTTGTTATCAGGAGCAGTGTTGCTGCATGCTTCTGCAAGTGGCACTGGCATGCTAAATATCAAGTTTTGCTTGCTGTTGTGACTGATCAACATCTCATGTCGTTTCAGTTGGCGAAACAAAAGCTCATGTGTGTTCTTAACACTTCCTAGCATGAAGTCAGACAAGTGA
H2SYBJJ03G5SE4	GS_C1e	99.65	516	0	0	0	0	0	0	0	0	0	0	1	0	0	96	0	97	AACCAATGGCCTCCTGAACGTGCGTTGCACTCTTGGGATTTCCTGAGAGTATGTCTGCTTCAGTGCTTAACTTGCCCCAACTTTGCAAGCAGATGTGTTTCTGCCTTGCGTTCTTATGAGCTATTGCCCTCTGAGCCAATGGCTTGTTAATTGCTTGGTTCTTGCAAAATGCTTTGCGCGCTGTTATTCAGGTTTCTACCTTCGTGGTTTTACTTGAGTGACACTGCTCATGCTTGCAACCGCTGGGATGCAGGTGCATGCCTCTAGCATGAAGTCAGACAAGTGA
H2SYBJJ03GSZMB	GS_A1	99.61	466	14	6	11	0	0	0	0	0	0	22	0	28	16	0	0	97	AACCAATGGCCTCTTGAACGTGCATTGCGCTCTTGGGATATGCCTGAGAGCATGTCTGCTTCAGTGCTTCTACTTTCATTTTCTGCTGCTCTTGTTATCAGGAGCAGTGTTGCTGCATGCTTCTGCAAGTGGCACTGGCATGCTAAATATCAAGTTTTGCTTGCTGTTGTGACTGATCAACATCTCATGTCGTTTCAGTTGGCGAAACAAAAGCTCATGTGTGTTCTTAACACTTCCTAGCGTGAAGTCAGACAAGTGA
H2SYBJJ03GZRT7	GS_A1	99.61	466	15	5	10	0	0	0	0	0	0	21	0	22	24	0	0	97	AACCAATGGCCTCTTGAACGTGCATTGCGCTCTTGGGATATGCCTGAGAGCATGTCTGCTTCAGTGCTTCTACTTTCATTTTCTGCTGCTCTTGTTATCAGGAGCAGTGTTGCTGCATGCTTCTGCAAGTGGCACTGGCATGCTAAATATCAAGTTTTGCTTGCCGTTGTGACTGATCAACATCTCATGTCGTTTCAGTTGGCGAAACAAAAGCTCATGTGTGTTCTTAACACTTCCTAGCATGAAGTCAGACAAGTGA
H2SYBJJ03FYV1H	GS_A1	99.61	466	15	8	8	0	0	0	0	0	0	20	0	21	22	0	0	94	AACCAATGGCCTCTTGAACGTGCATTGCGCTCTTGGGATATGCCTGAGAGCATGTCTGCTTCAGTGCTTCTACTTTCATTTTCCGCTGCTCTTGTTATCAGGAGCAGTGTTGCTGCATGCTTCTGCAAGTGGCACTGGCATGCTAAATATCAAGTTTTGCTTGCTGTTGTGACTGATCAACATCTCATGTCGTTTCAGTTGGCGAAACAAAAGCTCATGTGTGTTCTTAACACTTCCTAGCATGAAGTCAGACAAGTGA
H2SYBJJ03GBHLS	GS_B1	100	516	0	0	0	24	28	16	0	12	14	0	0	0	0	0	0	94	AACCGATGGCCTCCTGAACGCGCATTGCGCTCTCGGGATTTCCTGAGAGCAGGTCTGCTTCAGTGCTTAGCATTATCTACCTGTGCTTGCAAGCAGCATGTATGTCTGCATTGCTGCTTCGCTTTCCAACAAGTCATCGATCGCTTTTGTGTTCGTAAATGGCTTGTTTGCTGCCTGGCCCATGCGCCAAGCTTGAGCGTACTGTTGTTCCAAGCTTTGCTTGCATCGTGCAGCTCAAGCGCGCAGCTGTCGGGATGCTGATGCATGCCCTTAGCATGAAGTCGGACAAGAGA
H2SYBJJ03G79I7	GS_A1	99.61	466	7	5	12	0	0	0	0	0	0	25	0	21	23	0	0	93	AACCAATGGCCTCTTGAACGTGCATTGCGCTCTTGGGATATGCCTGAGAGCATGTCTGCTTCAGTGCTTCTACTTTCATTTTCTGCTGCTCTTGTTATCAGGAGCAGTGTTGCTGCATGCTTCTGCAAGTGGCACCGGCATGCTAAATATCAAGTTTTGCTTGCTGTTGTGACTGATCAACATCTCATGTCGTTTCAGTTGGCGAAACAAAAGCTCATGTGTGTTCTTAACACTTCCTAGCATGAAGTCAGACAAGTGA
H2SYBJJ03F5LW3	GS_A1	99.61	466	15	7	13	0	0	0	0	0	0	28	0	17	12	0	0	92	AACCAATGGCCTCTTGAACGTGCATTGCGCTCTTGGGGTATGCCTGAGAGCATGTCTGCTTCAGTGCTTCTACTTTCATTTTCTGCTGCTCTTGTTATCAGGAGCAGTGTTGCTGCATGCTTCTGCAAGTGGCACTGGCATGCTAAATATCAAGTTTTGCTTGCTGTTGTGACTGATCAACATCTCATGTCGTTTCAGTTGGCGAAACAAAAGCTCATGTGTGTTCTTAACACTTCCTAGCATGAAGTCAGACAAGTGA
H2SYBJJ03G7ZVC	GS_A13	100	472	10	3	4	0	0	0	0	0	0	36	0	20	19	0	0	92	AACCAATGGCCTCTTGAACGTGCATTGCGCTCTTGGGATATGCCTGAGAGCATGTCTGCTTCAGTGCTTCTACTTTCATCTTCTGCTGCTCTTGTTATCAGGAGCAGTGTTGCTGCATGCTTCTGCAAGTGGCACTGGCATGCTAAATATCAAGTTTTGCTTGCTGTTGTGACTGATCAACATCTCATGTCGTTTCAGTTGGCGAAACAAAAGCTCATGTGTGTTCTTAACACTTCCTAGCATGAAGTCAGACAAGTGA
H2SYBJJ03GLUE8	GS_C1e	99.29	510	1	0	0	0	0	0	0	0	0	0	0	0	0	91	0	92	AACCAATGGCCTCCTGAACGTGCGTTGCACTCTTGGGATTTCCTGAGAGTATGTCTGCTTCAGTGCTTAACTTGCCCCAACTTTGCAAGCAGATGTGTTTCTGCCTTGCGTTCTTATGAGCTATTGCCCTCTGAGCCAGTGGCTTGTTAATTGCTTGGTTCTTGCAAAATGCTTTGCGCGCTGTTATTCAGGTTTCTACCTTCGTGGTTTTACTTGAGTGATGCTGCTCATGCTTGCAACCGCTGGGATGCAGGTGCATGCCTCTAGCATGAAGTCAGACAAGTGA
H2SYBJJ03G75L2	GS_B1	99.64	510	1	0	0	25	23	15	0	14	12	0	0	0	0	0	1	91	AACCGATGGCCTCCTGAACGCGCATTGCGCTCTCGGGATTTCCTGAGAGCAGGTCTGCTTCAGTGCTTAGCATTATCTACCTGTGCTTGCAAGCAGCATGTATGTCTGCATTGCTGCTTCGCTTTCCAACAAGTCATCGATCGCTTTTGTGTTCGTAAATGGCTTGTTTGCTGCCTGGCCCATGCGCCAAGCTTGAGCGTACTGTTGTTCCAAGCTTTGCTTGCATCGTGCAGCTCAAGCGCGCAGCTGTCGGGATGCTGATGCATGCCCTTAGCGTGAAGTCAGACAAGAGA
H2SYBJJ03G3U3P	GS_B1	99.64	510	0	0	0	17	28	10	0	20	15	0	0	0	0	0	0	90	AACCGATGGCCTCCTGAACGCGCATTGCGCTCTCGGGATTTCCTGAGAGCAGGTCTGCTTCAGTGCTTAGCATTATCTACCTGTGCTTGCAAGCAGCATGTATGTCTGCATTGCTGCTTCGCTCTCCAACAAGTCATCGATCGCTTTTGTGTTCGTAAATGGCTTGTTTGCTGCCTGGCCCATGCGCCAAGCTTGAGCGTACTGTTGTTCCAAGCTTTGCTTGCATCGTGCAGCTCAAGCGCGCAGCTGTCGGGATGCTGATGCATGCCCTTAGCATGAAGTCAGACAAGAGA
H2SYBJJ03GYPX3	GS_B1	99.64	510	0	0	0	19	25	23	0	10	13	0	0	0	0	0	0	90	AACCGATGGCCTCCTGAACGCGCATTGCGCTCTCGGGATTTCCTGAGAGCAGGTCTGCTTCAGTGCTTAGCATTATCTACCTGTGCTTGCAAGCAGCATGTATGTCTGCATTGCTGCTTCGCTTTCCAACAAGTCATCGATCGCTTTTGTGTTCGTAAATGGCTTGTTTGCTGCCTGGCCCATGCGCCAAGCTTGAGCGTACTGTTGTTCCAAGCTTTGCTTGCATCGTGCGGCTCAAGCGCGCAGCTGTCGGGATGCTGATGCATGCCCTTAGCATGAAGTCAGACAAGAGA
H2SYBJJ03HG7R4	GS_A1	99.61	466	9	6	8	0	0	0	0	1	0	26	1	20	19	0	0	90	AACCAATGGCCTCTTGAACGTGCATTGCGCTCTTGGGATATGCCTGAGAGCATGTCTGCTTCAGTGCTTCTACTCTCATTTTCTGCTGCTCTTGTTATCAGGAGCAGTGTTGCTGCATGCTTCTGCAAGTGGCACTGGCATGCTAAATATCAAGTTTTGCTTGCTGTTGTGACTGATCAACATCTCATGTCGTTTCAGTTGGCGAAACAAAAGCTCATGTGTGTTCTTAACACTTCCTAGCATGAAGTCAGACAAGTGA
H2SYBJJ03G6W3R	GS_A1	99.61	466	11	7	5	0	0	0	0	0	0	30	0	16	20	0	0	89	AACCAATGGCCTCTTGAACGTGCATTGCGCTCTTGGGATATGCCTGAGAGCATGTCTGCTTCAGTGCTTCTACTTTCATTCTCTGCTGCTCTTGTTATCAGGAGCAGTGTTGCTGCATGCTTCTGCAAGTGGCACTGGCATGCTAAATATCAAGTTTTGCTTGCTGTTGTGACTGATCAACATCTCATGTCGTTTCAGTTGGCGAAACAAAAGCTCATGTGTGTTCTTAACACTTCCTAGCATGAAGTCAGACAAGTGA
H2SYBJJ03GCHSH	GS_B1	99.64	510	0	0	0	23	20	10	0	18	17	0	0	0	0	0	0	88	AACCGATGGCCTCCTGAACGCGCATTGCGCTCTCGGGATTTCCTGAGAGCAGGTCTGCTTCAGTGCTTAGCATTATCTACCCGTGCTTGCAAGCAGCATGTATGTCTGCATTGCTGCTTCGCTTTCCAACAAGTCATCGATCGCTTTTGTGTTCGTAAATGGCTTGTTTGCTGCCTGGCCCATGCGCCAAGCTTGAGCGTACTGTTGTTCCAAGCTTTGCTTGCATCGTGCAGCTCAAGCGCGCAGCTGTCGGGATGCTGATGCATGCCCTTAGCATGAAGTCAGACAAGAGA
H2SYBJJ03HHAC1	GS_A1	99.61	466	16	9	18	0	0	0	0	0	0	13	0	13	19	0	0	88	AACCAATGGCCTCTTGAACGTGCATTGCGCTCTTGGGATATGCCTGAGAGCATGTCTGCTTCAGTGCTTCTACTTTCATTTTCTGCTGCTCTTGTTATCAGGAGCAGTGTTGCTGCATGCTTCTGCAAGTGGCACTGGCATGCTAAATATCAAGTTTTGCTTGCTGTTGTGACCGATCAACATCTCATGTCGTTTCAGTTGGCGAAACAAAAGCTCATGTGTGTTCTTAACACTTCCTAGCATGAAGTCAGACAAGTGA
H2SYBJJ03F9J45	GS_B1	99.64	510	0	0	0	12	24	16	0	19	15	0	0	0	1	0	0	87	AACCGATGGCCTCCTGAACGCGCATTGCGCTCTCGGGATTTCCTGAGAGCAGGTCTGCTTCAGTGCTTAGCATTATCTACCTGTGCTTGCAAGCAGCATGTATGTCCGCATTGCTGCTTCGCTTTCCAACAAGTCATCGATCGCTTTTGTGTTCGTAAATGGCTTGTTTGCTGCCTGGCCCATGCGCCAAGCTTGAGCGTACTGTTGTTCCAAGCTTTGCTTGCATCGTGCAGCTCAAGCGCGCAGCTGTCGGGATGCTGATGCATGCCCTTAGCATGAAGTCAGACAAGAGA
H2SYBJJ03HH0US	GS_B1	99.64	510	0	0	0	23	20	17	0	13	13	0	0	0	0	0	1	87	AACCGATGGCCTCCTGAGCGCGCATTGCGCTCTCGGGATTTCCTGAGAGCAGGTCTGCTTCAGTGCTTAGCATTATCTACCTGTGCTTGCAAGCAGCATGTATGTCTGCATTGCTGCTTCGCTTTCCAACAAGTCATCGATCGCTTTTGTGTTCGTAAATGGCTTGTTTGCTGCCTGGCCCATGCGCCAAGCTTGAGCGTACTGTTGTTCCAAGCTTTGCTTGCATCGTGCAGCTCAAGCGCGCAGCTGTCGGGATGCTGATGCATGCCCTTAGCATGAAGTCAGACAAGAGA
H2SYBJJ03G3JAA	GS_A1	99.61	466	3	1	3	0	0	0	0	0	0	65	0	5	9	0	0	86	AACCAATGGCCTCTTGAACGTGCATTGCGCTCTTGGGATATGCCTGAGAGCATGTCTGCTTCAGTGCTTCTACTTTCATTTTCTGCTGCTCTTGTTATCAGGAGCAGTGTTGCTGCATGCTTCTGCAAGTGGCACTGGCATGCTAAATATCAAGTTTTGCTTGCTGTTGTGACTGATCAACATCTCATGTCGTTTCAGTTGGCGAAACAAAAGCTCATGTGTGTTCTTGACACTTCCTAGCATGAAGTCAGACAAGTGA
H2SYBJJ03F4ZK7	GS_C4	98.26	499	1	0	0	0	0	0	0	0	0	0	0	0	0	84	0	85	AACCAATGGCCTCCTGAACGTGCGTTGCACTCTTGGGATTTCCTGAGAGTATGTTTGCTTCAGTGCTTAACTTGCCCCAACTTTGCAAGCAGGATGTGTTTCTGCCTTGCGTTCTTATGAGCTATTGCCCTCTGAGCCAATGGCTTGTTAATTGCTTGGTTCTTGCAAAATGCTTTGCGCGCTGTTATTCATTCAGGTTTCTACCTTCGTGGTTTTACTTGAGTGACGCTGCTCATGCTTGCAACCGCTGGGATGCAGGTGCATGCCTCTAGCATGAAGTCAGACAAGTGA
H2SYBJJ03FZTUJ	GS_A1	99.61	466	12	8	11	0	0	0	0	0	0	18	0	14	22	0	0	85	AACCAATGGCCTCTTGAACGTGCATTGCGCTCTTGGGATATGCCTGAGAGCATGTCTGCTTCAGTGCTTCTACTTTCATTTTCTGCTGCTCTTGTTATCAGGAGCAGTGTTGCTGCGTGCTTCTGCAAGTGGCACTGGCATGCTAAATATCAAGTTTTGCTTGCTGTTGTGACTGATCAACATCTCATGTCGTTTCAGTTGGCGAAACAAAAGCTCATGTGTGTTCTTAACACTTCCTAGCATGAAGTCAGACAAGTGA
H2SYBJJ03G2Z58	GS_B1	99.64	510	0	0	0	16	27	17	0	13	12	0	0	0	0	0	0	85	AACCGATGGCCTCCTGAACGCGCATTGCGCTCTCGGGATTTCCTGAGAGCAGGTCTGCTTCAGTGCTTAGCATTATCTACCTGTGCTTGCAAGCAGCATGTATGTCTGCATTGCTGCTTCGCTTTCCAACAAGTCATCGACCGCTTTTGTGTTCGTAAATGGCTTGTTTGCTGCCTGGCCCATGCGCCAAGCTTGAGCGTACTGTTGTTCCAAGCTTTGCTTGCATCGTGCAGCTCAAGCGCGCAGCTGTCGGGATGCTGATGCATGCCCTTAGCATGAAGTCAGACAAGAGA
H2SYBJJ03HB2B1	GS_B1	99.64	510	0	0	0	26	21	20	0	0	18	0	0	0	0	0	0	85	AACCGATGGCCTCCTGAACGCGCATTGCGCTCTCGGGATTTCCTGGGAGCAGGTCTGCTTCAGTGCTTAGCATTATCTACCTGTGCTTGCAAGCAGCATGTATGTCTGCATTGCTGCTTCGCTTTCCAACAAGTCATCGATCGCTTTTGTGTTCGTAAATGGCTTGTTTGCTGCCTGGCCCATGCGCCAAGCTTGAGCGTACTGTTGTTCCAAGCTTTGCTTGCATCGTGCAGCTCAAGCGCGCAGCTGTCGGGATGCTGATGCATGCCCTTAGCATGAAGTCAGACAAGAGA
H2SYBJJ03G37RI	GS_A1	99.61	466	12	1	15	0	0	0	0	0	0	18	0	16	22	0	0	84	AACCAATGGCCTCTTGAACGTGCATTGCGCTCTTGGGATATGCCTGAGAGCATGTCTGCTTCAGTGCTTCTACTTTCATTTTCTGCTGCTCTTGTTATCAGGAGCAGTGCTGCTGCATGCTTCTGCAAGTGGCACTGGCATGCTAAATATCAAGTTTTGCTTGCTGTTGTGACTGATCAACATCTCATGTCGTTTCAGTTGGCGAAACAAAAGCTCATGTGTGTTCTTAACACTTCCTAGCATGAAGTCAGACAAGTGA
H2SYBJJ03GMPBP	GS_A1	99.61	466	9	10	2	0	0	0	0	0	0	18	0	12	32	0	0	83	AACCAATGGCCTCTTGAACGTGCATTGCGCTCTTGGGATATGCCTGAGAGCATGTCTGCTTCAGTGCTTCTACTTTCATTTTCTGCTGCTCTTGTTATCAGGAGCAGTGTTGCTGCATGCTTCTGCAAGTGGCACTGGCATGCTAAATATCAAGTTTTGCTTGCTGTTGTGACTGATCAACATCTCGTGTCGTTTCAGTTGGCGAAACAAAAGCTCATGTGTGTTCTTAACACTTCCTAGCATGAAGTCAGACAAGTGA
H2SYBJJ03GMUO1	GS_B1	99.64	510	0	0	0	16	19	12	0	20	16	0	0	0	0	0	0	83	AACCGATGGCCTCCTGAACGCGCATTGCGCTCTCGGGATTTCCTGAGAGCAGGTCTGCTTCAGTGCTTAGCATTATCTACCTGTGCTTGCAAGCAGCATGTATGTCTGCATTGCTGCTTCGCTTTCCAGCAAGTCATCGATCGCTTTTGTGTTCGTAAATGGCTTGTTTGCTGCCTGGCCCATGCGCCAAGCTTGAGCGTACTGTTGTTCCAAGCTTTGCTTGCATCGTGCAGCTCAAGCGCGCAGCTGTCGGGATGCTGATGCATGCCCTTAGCATGAAGTCAGACAAGAGA
H2SYBJJ03GK9BE	GS_B1	99.64	510	0	0	0	20	17	12	0	19	14	0	0	0	0	0	0	82	AACCGATGGCCTCCTGAACGCGCATTGCGCTCTCGGGATTTCCTGAGAGCAGGTCTGCTTCAGTGCTTAGCATTATCTACCTGTGCTTGCAAGCAGCATGTATGTCTGCATTGCTGCTTCGCTTTCCAACAAGTCATCGATCGCTTTTGTGTTCGTAAATGGCTTGTTTGCTGCCTGGCCCATGCGCCAAGCTTGAGCGTACTGTTGTTCCAAGCTTTGCTTGCACCGTGCAGCTCAAGCGCGCAGCTGTCGGGATGCTGATGCATGCCCTTAGCATGAAGTCAGACAAGAGA
H2SYBJJ03GO9QZ	GS_A1	99.61	466	17	2	12	0	0	0	0	0	0	26	0	2	23	0	0	82	AACCAATGGCCTCTTGAACGTGCATTGCGCTCTTGGGATATGCCTGAGAGCATGTCTGCTTCAGTGCTTCTACTTTCATTTTCTGCCGCTCTTGTTATCAGGAGCAGTGTTGCTGCATGCTTCTGCAAGTGGCACTGGCATGCTAAATATCAAGTTTTGCTTGCTGTTGTGACTGATCAACATCTCATGTCGTTTCAGTTGGCGAAACAAAAGCTCATGTGTGTTCTTAACACTTCCTAGCATGAAGTCAGACAAGTGA
H2SYBJJ03GV85P	GS_B1	99.64	510	0	0	0	20	16	16	0	13	17	0	0	0	0	0	0	82	AACCGATGGCCTCCTGAACGCGCATTGCGCTCTCGGGATTTCCTGAGAGCAGGTCTGCTTCAGTGCTTAGCATTATCTACCTGTGCTTGCAAGCAGCATGTATGTCTGCATTGCTGCTTCGCTTTCCAACAAGTCATCGATCGCTTTTGTGTTCGTAAATGGCTTGTTTGCCGCCTGGCCCATGCGCCAAGCTTGAGCGTACTGTTGTTCCAAGCTTTGCTTGCATCGTGCAGCTCAAGCGCGCAGCTGTCGGGATGCTGATGCATGCCCTTAGCATGAAGTCAGACAAGAGA
H2SYBJJ03GCPS8	GS_A1	99.61	466	11	5	14	0	0	0	0	0	0	0	0	20	31	0	0	81	AACCAATGGCCTCTTGAACGTGCATTGCGCTCTTGGGATATGCCTGAGAGCATGTCTGCTTCAGTGCTTCTACTTTCATTTTCTGCTGCTCTTGTTATCAGGAGCAGTGTTGCTGCATGCTTCTGCAAGTGGCACTGGCATGCTAAATATCAAGTTTTGCTTGCTGTTGTGACTGATCAACATCTCATGTCGTTTCAGTTGGCGAAACAAGAGCTCATGTGTGTTCTTAACACTTCCTAGCATGAAGTCAGACAAGTGA
H2SYBJJ03G6E08	GS_B1	99.64	510	0	0	0	22	19	17	0	6	15	0	0	0	0	0	0	79	AACCGATGGCCTCCTGAACGCGCATTGCGCTCTCGGGATTTCCTGAGAGCAGGTCTGCTTCAGTGCTTAGCATTATCTACCTGTGCTTGCAAGCAGCATGTATGTCTGCATTGCTGCTTCGCTTTCCAACAAGTCATCGATCGCTTTTGTGTTCGTAAATGGCTTGCTTGCTGCCTGGCCCATGCGCCAAGCTTGAGCGTACTGTTGTTCCAAGCTTTGCTTGCATCGTGCAGCTCAAGCGCGCAGCTGTCGGGATGCTGATGCATGCCCTTAGCATGAAGTCAGACAAGAGA
H2SYBJJ03GZP7I	GS_B1	99.64	510	0	0	0	14	17	19	0	9	20	0	0	0	0	0	0	79	AACCGATGGCCTCCTGAACGCGCATTGCGCTCTCGGGATTTCCTGAGAGCAGGTCTGCTTCAGTGCTTAGCATTATCTACCTGTGCTTGCAAGCAGCATGTATGTCTGCATTGCTGCTTCGCTTTCCAACAAGTCATCGATCGCTTTTGTGTTCGTAAATGGCTTGTTTGCTGCCTGGCCCATGCGCCAAGCTTGAGCGTACTGTTGTTCCAAGCTTTGCTTGCATCGTGCAGCTCAAGCGCGCAGCTGTCGGGATGCTGATGCGTGCCCTTAGCATGAAGTCAGACAAGAGA
H2SYBJJ03HDWSE	GS_B1	99.64	510	0	0	0	19	15	13	0	21	11	0	0	0	0	0	0	79	AACCGATGGCCTCCTGAACGCGCATTGCGCTCTCGGGATTTCCTGAGAGCAGGTCTGCTTCAGTGCTTAGCATTATCTACCTGTGCTTGCAAGCAGCATGTATGTCTGCATTGCTGCTTCGCTTTCCAACAAGTCATCGATCGCTTTTGTGTTCGTAAATGGCTTGTTTGCTGCCTGGCCCATGCGCCAAGCTTGAGCGTACTGTTGTTCCAAGCTTTGCTTGCATCGTGCAGCTCAAGCGCGCAGCTGTCGGGATGCCGATGCATGCCCTTAGCATGAAGTCAGACAAGAGA
H2SYBJJ03HHKP7	GS_B1	99.64	510	0	0	0	13	19	15	0	17	15	0	0	0	0	0	0	79	AACCGATGGCCTCCTGAACGCGCATTGCGCTCTCGGGATTTCCTGAGAGCAGGTCTGCTTCAGTGCTTAGCATTATCTACCTGTGCTTGCAAGCAGCACGTATGTCTGCATTGCTGCTTCGCTTTCCAACAAGTCATCGATCGCTTTTGTGTTCGTAAATGGCTTGTTTGCTGCCTGGCCCATGCGCCAAGCTTGAGCGTACTGTTGTTCCAAGCTTTGCTTGCATCGTGCAGCTCAAGCGCGCAGCTGTCGGGATGCTGATGCATGCCCTTAGCATGAAGTCAGACAAGAGA
H2SYBJJ03GKWWU	GS_A1	99.61	466	12	5	5	0	0	0	0	0	0	15	0	22	19	0	0	78	AACCAATGGCCTCTTGAACGTGCATTGCGCTCTTGGGATATGCCTGAGAGCACGTCTGCTTCAGTGCTTCTACTTTCATTTTCTGCTGCTCTTGTTATCAGGAGCAGTGTTGCTGCATGCTTCTGCAAGTGGCACTGGCATGCTAAATATCAAGTTTTGCTTGCTGTTGTGACTGATCAACATCTCATGTCGTTTCAGTTGGCGAAACAAAAGCTCATGTGTGTTCTTAACACTTCCTAGCATGAAGTCAGACAAGTGA
H2SYBJJ03GY302	GS_A1	98.82	455	0	0	0	0	0	0	0	0	0	0	0	78	0	0	0	78	AACCAATGGCCTCTTGAACATGCATTGCGCTCTTGGGATATGCCTGAGAGCATGTCTGCTTCAGTGCTTCTACTTTCATTTTCTGCTGCTCTTGTTATCAGGAGCAGTGTTGCTGCATGCTTCTGCAAGTGGCACTGGCATGCTAAATATCAAGTTTTGCTTGCTGTTGTGACTGATCAACATCTCATGTCGTTTCAGTTGGCGAAACAAAAGCTCACGTGTGATCTTAACACTTCCTAGCATGAAGTCAGACAAGTGA
H2SYBJJ03HEHHA	GS_B1	99.64	510	0	0	0	16	24	9	0	8	21	0	0	0	0	0	0	78	AACCGATGGCCTCCTGAACGCGCATTGCGCTCTCGGGATTTCCTGAGAGCAGGTCTGCTTCAGTGCTTAGCATTATCTACCTGTGCTTGCAAGCAGCATGTATGTCTGCATTGCTGCTTCGCTTTCCAACAAGTCATCGATCGCTTTTGTGTTCGTAAATGGCTTGTTTGCTGCCCGGCCCATGCGCCAAGCTTGAGCGTACTGTTGTTCCAAGCTTTGCTTGCATCGTGCAGCTCAAGCGCGCAGCTGTCGGGATGCTGATGCATGCCCTTAGCATGAAGTCAGACAAGAGA
H2SYBJJ03GPWXO	GS_A1	99.61	466	9	4	9	0	0	0	0	0	0	1	0	23	31	0	0	77	AACCAATGGCCTCTTGAACGTGCATTGCGCTCTTGGGATATGCCTGAGAGCATGTCTGCTTCAGTGCTTCTACTTTCATTTTCTGCTGCTCTTGTTATCAGGAGCAGTGTTGCTGCATGCTTCTGCAAGTGGCACTGGCATGCTAAATATCAAGTTTTGCTTGCTGTTGTGACTGATCAACATCTCATGTCGTTTCAGTTGGCGAAACAAAAGCTCGTGTGTGTTCTTAACACTTCCTAGCATGAAGTCAGACAAGTGA
H2SYBJJ03HBHDQ	GS_A1	99.61	466	14	3	5	0	0	0	0	0	0	24	0	11	20	0	0	77	AACCAATGGCCTCTTGAACGTGCATTGCGCTCTTGGGATATGCCTGAGAGCATGTCTGCTTCAGTGCTTCTACTTTCATTTTCTGCTGCTCTTGTTATCAGGAGCAGTGTTGCTGCATGCTTCTGCAAGTGGCACTGGCATGCTAAATATCAAGTTTTGCTTGCTGTTGTGACTGATCAACATCTCATGTCGTTTCAGTTGGCGAAACAAAAGCTCATGTGTGTTCTCAACACTTCCTAGCATGAAGTCAGACAAGTGA
H2SYBJJ03G41XE	GS_B1	99.64	510	0	0	0	14	26	16	0	8	12	0	0	0	0	0	0	76	AACCGATGGCCTCCTGAACGCGCATTGCGCTCTCGGGATTTCCTGAGAGCAGGTCTGCTTCAGTGCTTAGCATTATCTACCTGTGCTTGCAAGCAGCATGTATGTCTGCATTGCCGCTTCGCTTTCCAACAAGTCATCGATCGCTTTTGTGTTCGTAAATGGCTTGTTTGCTGCCTGGCCCATGCGCCAAGCTTGAGCGTACTGTTGTTCCAAGCTTTGCTTGCATCGTGCAGCTCAAGCGCGCAGCTGTCGGGATGCTGATGCATGCCCTTAGCATGAAGTCAGACAAGAGA
H2SYBJJ03GCWZ9	GS_B1	99.64	510	0	0	0	19	13	17	0	11	15	0	0	0	0	1	0	76	AACCGATGGCCTCCTGAACGCGCATTGCGCTCTCGGGATTTCCTGAGAGCAGGTCTGCTTCAGTGCTTAGCATTATCTACCTGTGCTTGCAAGCAGCATGTATGTCTGCATTGCTGCTTCGCTTTCCAACAAGTCATCGATCGCTTTTGTGTTCGTAAATGGCTTGTTTGCTGCCTGGCCCATGCGCCAAGCTTGAGCGTACTGTTGTTCCAAGCTCTGCTTGCATCGTGCAGCTCAAGCGCGCAGCTGTCGGGATGCTGATGCATGCCCTTAGCATGAAGTCAGACAAGAGA
H2SYBJJ03GM24F	GS_A1	99.61	466	6	1	14	0	0	0	0	0	0	20	0	16	17	0	0	74	AACCAATGGCCTCTTGAACGTGCATTGCGCTCTTGGGATACGCCTGAGAGCATGTCTGCTTCAGTGCTTCTACTTTCATTTTCTGCTGCTCTTGTTATCAGGAGCAGTGTTGCTGCATGCTTCTGCAAGTGGCACTGGCATGCTAAATATCAAGTTTTGCTTGCTGTTGTGACTGATCAACATCTCATGTCGTTTCAGTTGGCGAAACAAAAGCTCATGTGTGTTCTTAACACTTCCTAGCATGAAGTCAGACAAGTGA
H2SYBJJ03HE6PG	GS_C1	99.65	518	0	0	0	0	0	0	0	0	0	0	0	0	0	0	74	74	AACCAATGGCCTCCTGAACGTGCGTTGCACTCTTGGGATTTCCTGAGAGTATGTCTGCTTCAGTGCTTAACTTGCCCCAACTTTGCAAGCAGGATGTGTTTCTGCCTTGCGTTCTTATGAGCTATTGCCCTCTGAGCCCATGGCTTGTTAATTGCTTGGTTCTTGCAAAATGCTTTGCGCGCTGTTATTCAGGTTTCTACCTTCGTGGTTTTACTTGAGTGACGCTGCTCATGCTTGCAACCGCTGGGATGCAGGTGCATGCCTCTAGCATGAAGTCAGACAAGTGA
H2SYBJJ03GX3B9	GS_B1	99.64	510	0	0	0	11	19	17	0	11	14	0	0	1	0	0	0	73	AACCGATGGCCTCCTGAACGCGCATTGCGCTCTCGGGATTTCCTGAGAGCAGGTCTGCTTCAGTGCTTAGCATTATCTACCTGTGCTTGCAAGCAGCATGTATGTCTGCATTGCTGCTTCGCTTTCCAACAAGTCATCGATCGCTTTTGTGTTCGTAAATGGCTTGTTTGCTGCCTGGCCCATGCGCCAAGCTTGAGCGTACTGTTGTTCCAAGCTTTGCTTGCATCGTGCAGCTCAAGCGCGCAGCTGTCGGGATGCTGATGCACGCCCTTAGCATGAAGTCAGACAAGAGA
H2SYBJJ03G9NCQ	GS_A1	99.61	466	16	1	1	0	0	0	0	0	0	13	0	22	19	0	0	72	AACCAATGGCCTCTTGAACGTGCATTGCGCTCTTGGGATATGCCTGAGAGCGTGTCTGCTTCAGTGCTTCTACTTTCATTTTCTGCTGCTCTTGTTATCAGGAGCAGTGTTGCTGCATGCTTCTGCAAGTGGCACTGGCATGCTAAATATCAAGTTTTGCTTGCTGTTGTGACTGATCAACATCTCATGTCGTTTCAGTTGGCGAAACAAAAGCTCATGTGTGTTCTTAACACTTCCTAGCATGAAGTCAGACAAGTGA
H2SYBJJ03GDZ0N	GS_B1	99.64	510	0	0	0	23	17	14	0	10	8	0	0	0	0	0	0	72	AACCGATGGCCTCCTGAACGCGCATTGCGCTCTCGGGATTTCCTGAGAGCAGGTCTGCTTCAGTGCTTAGCATTATCTACCTGTGCTTGCAAGCAGCATGTATGTCTGCATTGCTGCTTCGCTTTCCAACAAGTCATCGATCGCTTTTGTGTTCGTAAATGGCTTGTTTGCTGCCTGGCCCATGCGCCAAGCTTGAGCGTACTGTTGTTCCAAGCTTTGCTTGCATCGTGCAGCTCAAGCGCGCAGCTGTCGGGATGCTGGTGCATGCCCTTAGCATGAAGTCAGACAAGAGA
H2SYBJJ03G7ACU	GS_B1	99.64	510	0	0	0	14	13	10	0	10	24	0	0	0	0	0	0	71	AACCGATGGCCTCCTGAACGCGCATTGCGCTCTCGGGATTTCCTGAGAGCAGGTCTGCTTCAGTGCTTAGCATTATCTACCTGTGCTTGCAAGCAGCATGTATGTCTGCATTGCTGCTTCGCTTTCCAACAAGTCATCGATCGCTTTTGTGTTCGTAAATGGCTTGTTTGCTGCCTGGCCCATGCGCCAAGCTTGAGCGTACTGTTGTTCCAAGCTTTGCTTGCATCGTGCAGCTCAAGCGCGCAGCTGTCGGGATGCTGATGCATGCCCTCAGCATGAAGTCAGACAAGAGA
H2SYBJJ03GLK7X	GS_A1	97.27	433	0	0	0	0	0	0	0	0	0	0	0	70	0	0	0	70	AACCAATGGCCTCTTGAACGTGCATTGCGCTCTTGGGATATGCCTGAGAGCATGTCTGCTTCAGTGCTTCTACTTTCATTTTCTGCTGCTCTTGTTATCAGGAGCAGTGTTGCTGCATGCTTCTGCAAGTTAGCAAAACTTGCTAAATATCAAGTTTTGCTTGCTGTTGTGACTGATCAACATCTCATGTCGTTTCAGTTGGCGAAACAAAAGCTCATGTGTGTTCTTAACACTTCCTAGCATGAAGTCAGACAAGTGA
H2SYBJJ03GY3W7	GS_A1	99.61	466	8	3	5	0	0	0	0	0	0	14	0	16	23	1	0	70	AACCAATGGCCTCTTGAACGTGCATTGCGCTCTTGGGATATGCCTGAGAGCATGTCTGCTTCAGTGCTTCTACTTTCATTTTCTGCTGCTCTTGTTATCAGGAGCAGTGTTGCTGCATGCTTCTGCAAGTGGCACTGGCATGCTAAATATCAAGTCTTGCTTGCTGTTGTGACTGATCAACATCTCATGTCGTTTCAGTTGGCGAAACAAAAGCTCATGTGTGTTCTTAACACTTCCTAGCATGAAGTCAGACAAGTGA
H2SYBJJ03GG01Q	GS_B1	99.64	510	0	0	0	7	16	19	0	14	12	0	0	0	1	0	0	69	AACCGATGGCCTCCTGAACGCGCATTGCGCTCTCGGGATTTCCTGAGAGCAGGTCTGCTTCAGTGCTTAGCATTATCTACCTGTGCTTGCAAGCGGCATGTATGTCTGCATTGCTGCTTCGCTTTCCAACAAGTCATCGATCGCTTTTGTGTTCGTAAATGGCTTGTTTGCTGCCTGGCCCATGCGCCAAGCTTGAGCGTACTGTTGTTCCAAGCTTTGCTTGCATCGTGCAGCTCAAGCGCGCAGCTGTCGGGATGCTGATGCATGCCCTTAGCATGAAGTCAGACAAGAGA
H2SYBJJ03GENRA	GS_B1	99.64	510	0	0	0	13	15	13	0	16	11	0	0	0	0	0	0	68	AACCGATGGCCTCCTGAACGCGCATTGCGCTCTCGGGATTTCCTGAGAGCAGGTCTGCTTCAGTGCTTAGCATTATCTACCTGTGCTTGCAAGCAGCATGTATGTCTGCATTGCTGCTTCGCTTTCCAACAAGTCATCGGTCGCTTTTGTGTTCGTAAATGGCTTGTTTGCTGCCTGGCCCATGCGCCAAGCTTGAGCGTACTGTTGTTCCAAGCTTTGCTTGCATCGTGCAGCTCAAGCGCGCAGCTGTCGGGATGCTGATGCATGCCCTTAGCATGAAGTCAGACAAGAGA
H2SYBJJ03GKPM8	GS_B1	99.64	510	0	0	0	14	18	18	0	10	8	0	0	0	0	0	0	68	AACCGATGGCCTCCTGAACGCGCATTGCGCTCTCGGGATTTCCTGAGAGCAGGTCTGCTTCAGTGCTTAGCATTATCTACCTGTGCTTGCAAGCAGCGTGTATGTCTGCATTGCTGCTTCGCTTTCCAACAAGTCATCGATCGCTTTTGTGTTCGTAAATGGCTTGTTTGCTGCCTGGCCCATGCGCCAAGCTTGAGCGTACTGTTGTTCCAAGCTTTGCTTGCATCGTGCAGCTCAAGCGCGCAGCTGTCGGGATGCTGATGCATGCCCTTAGCATGAAGTCAGACAAGAGA
H2SYBJJ03HCSWI	GS_C1.8	100	523	0	0	0	0	0	0	65	0	0	0	0	0	0	1	2	68	AATCAATGGCCTCCTGAACGTGCGTTGCACTCTTGGGATTTCCTGAGAGTATGTCTGCTTCAGTGCTTAACTTGCCCCAACTTTGCAAGCAGGATGTGTTTCTGCCTTGCGTTCTTATGAGCTATTGCCCTCTGAGCCAATGGCTTGTTAATTGCTTGGTTCTTGCAAAATGCTTTGCGCGCTGTTATTCAGGTTTCTACCTTCGTGGTTTTACTTGAGTGACGCTGCTCATGCTTGCAACCGCTGGGATGCAGGTGCATGCCTCTAGCATGAAGTCAGACAAGTGA
H2SYBJJ03FRT1H	GS_B1	99.64	510	0	0	0	15	11	13	0	13	14	0	0	0	0	0	0	66	AACCGATGGCCTCCTGAACGCGCATTGCGCTCTCGGGATTTCCTGAGAGCAGGTCTGCTTCAGTGCTTAGCATTATCTGCCTGTGCTTGCAAGCAGCATGTATGTCTGCATTGCTGCTTCGCTTTCCAACAAGTCATCGATCGCTTTTGTGTTCGTAAATGGCTTGTTTGCTGCCTGGCCCATGCGCCAAGCTTGAGCGTACTGTTGTTCCAAGCTTTGCTTGCATCGTGCAGCTCAAGCGCGCAGCTGTCGGGATGCTGATGCATGCCCTTAGCATGAAGTCAGACAAGAGA
H2SYBJJ03G15B9	GS_B1	99.64	510	0	0	0	8	17	17	0	11	12	0	0	0	0	0	0	65	AACCGGTGGCCTCCTGAACGCGCATTGCGCTCTCGGGATTTCCTGAGAGCAGGTCTGCTTCAGTGCTTAGCATTATCTACCTGTGCTTGCAAGCAGCATGTATGTCTGCATTGCTGCTTCGCTTTCCAACAAGTCATCGATCGCTTTTGTGTTCGTAAATGGCTTGTTTGCTGCCTGGCCCATGCGCCAAGCTTGAGCGTACTGTTGTTCCAAGCTTTGCTTGCATCGTGCAGCTCAAGCGCGCAGCTGTCGGGATGCTGATGCATGCCCTTAGCATGAAGTCAGACAAGAGA
H2SYBJJ03GATUZ	GS_B1L	100	516	0	0	0	13	26	8	0	8	10	0	0	0	0	0	0	65	AACCGATGGCCTCCTGAACGCGCATTGCGCTCTCGGGATTTCCTGAGAGCAGGTCTGCTTCAGTGCTTAGCATTATCTACCTGTGCTTGCAAGCAGCATGTATGTCTGCATTGCTGCTTCGCTTTCCAACAAGTCATCGATCGCTTTTGTGTTCGTAAATGGCTTGTTTGCTGCCTGGCCCACGCGCCAAGCTTGAGCGTACTGTTGTTCCAAGCTTTGCTTGCATCGTGCAGCTCAAGCGCGCAGCTGTCGGGATGCTGATGCATGCCCTTAGCATGAAGTCAGACAAGAGA
H2SYBJJ03HCED4	GS_B1	99.64	510	0	0	0	17	13	9	0	14	12	0	0	0	0	0	0	65	AACCGATGGCCTCCTGAACGCGCATTGCGCTCTCGGGATTTCCTGAGAGCAGGTCTGCTTCAGTGCTTAGCGTTATCTACCTGTGCTTGCAAGCAGCATGTATGTCTGCATTGCTGCTTCGCTTTCCAACAAGTCATCGATCGCTTTTGTGTTCGTAAATGGCTTGTTTGCTGCCTGGCCCATGCGCCAAGCTTGAGCGTACTGTTGTTCCAAGCTTTGCTTGCATCGTGCAGCTCAAGCGCGCAGCTGTCGGGATGCTGATGCATGCCCTTAGCATGAAGTCAGACAAGAGA
H2SYBJJ03HI5SE	GS_B1	99.64	510	0	0	0	10	14	13	0	11	17	0	0	0	0	0	0	65	AACCGATGGCCTCCTGAACGCGCATTGCGCTCTCGGGATTTCCTGAGAGCGGGTCTGCTTCAGTGCTTAGCATTATCTACCTGTGCTTGCAAGCAGCATGTATGTCTGCATTGCTGCTTCGCTTTCCAACAAGTCATCGATCGCTTTTGTGTTCGTAAATGGCTTGTTTGCTGCCTGGCCCATGCGCCAAGCTTGAGCGTACTGTTGTTCCAAGCTTTGCTTGCATCGTGCAGCTCAAGCGCGCAGCTGTCGGGATGCTGATGCATGCCCTTAGCATGAAGTCAGACAAGAGA
H2SYBJJ03G846W	GS_B1	99.64	510	0	1	0	17	20	13	0	11	2	0	0	0	0	0	0	64	AACCGATGGCCTCCTGAACGCGCATTGCGCTCTCGGGATTTCCTGAGAGCAGGTCTGCTTCAGTGCTTAGCATTATCTACCTGTGCTTGCAAGCAGCATGTATGTCTGCATTGCTGCTTCGCTTTCCAACAAGTCATCGATCGCTTTTGTGTTCGTAAATGGCTTGTTTGCTGCCTGGCCCATGCGCCAAGCTTGAGCGTACTGTTGTTCCAAGCTTTGCTTGCATCGTGCAGCTCAAGCGCGCAGCTGTCGGGGTGCTGATGCATGCCCTTAGCATGAAGTCAGACAAGAGA
H2SYBJJ03G9042	GS_A1	99.61	466	9	9	9	0	0	0	0	0	0	17	0	16	4	0	0	64	AACCAATGGCCTCTTGAACGTGCATTGCGCTCTTGGGATATGCCTGAGAGCATGTCTGCTTCAGTGCTTCTACTTTCATTTTCTGCTGCTCTTGTCATCAGGAGCAGTGTTGCTGCATGCTTCTGCAAGTGGCACTGGCATGCTAAATATCAAGTTTTGCTTGCTGTTGTGACTGATCAACATCTCATGTCGTTTCAGTTGGCGAAACAAAAGCTCATGTGTGTTCTTAACACTTCCTAGCATGAAGTCAGACAAGTGA
H2SYBJJ03GMJ33	GS_B1	99.64	510	0	0	0	17	22	7	0	4	14	0	0	0	0	0	0	64	AACCGACGGCCTCCTGAACGCGCATTGCGCTCTCGGGATTTCCTGAGAGCAGGTCTGCTTCAGTGCTTAGCATTATCTACCTGTGCTTGCAAGCAGCATGTATGTCTGCATTGCTGCTTCGCTTTCCAACAAGTCATCGATCGCTTTTGTGTTCGTAAATGGCTTGTTTGCTGCCTGGCCCATGCGCCAAGCTTGAGCGTACTGTTGTTCCAAGCTTTGCTTGCATCGTGCAGCTCAAGCGCGCAGCTGTCGGGATGCTGATGCATGCCCTTAGCATGAAGTCAGACAAGAGA
H2SYBJJ03G8SLT	GS_B1	99.64	510	0	0	0	14	16	14	0	10	9	0	0	0	0	0	0	63	AACCGATGGCCTCCTGAACGCGCATTGCGCTCTCGGGATTTCCTGAGAGCAGGTCTGCTTCAGTGCTTAGCATTATCTACCTGTGCTTGCAAGCAGCATGTACGTCTGCATTGCTGCTTCGCTTTCCAACAAGTCATCGATCGCTTTTGTGTTCGTAAATGGCTTGTTTGCTGCCTGGCCCATGCGCCAAGCTTGAGCGTACTGTTGTTCCAAGCTTTGCTTGCATCGTGCAGCTCAAGCGCGCAGCTGTCGGGATGCTGATGCATGCCCTTAGCATGAAGTCAGACAAGAGA
H2SYBJJ03GD404	GS_B31	100	516	0	0	0	18	15	12	0	7	11	0	0	0	0	0	0	63	AACCGATGGCCTCCTGAACGCGCATTGCGCTCTCGGGATTTCCTGAGAGCAGGTCTGCTTCAGTGCTTAGCATTATCTACCTGTGCTTGCAAGCAGCATGCATGTCTGCATTGCTGCTTCGCTTTCCAACAAGTCATCGATCGCTTTTGTGTTCGTAAATGGCTTGTTTGCTGCCTGGCCCATGCGCCAAGCTTGAGCGTACTGTTGTTCCAAGCTTTGCTTGCATCGTGCAGCTCAAGCGCGCAGCTGTCGGGATGCTGATGCATGCCCTTAGCATGAAGTCAGACAAGAGA
H2SYBJJ03GJNWM	GS_B1	99.64	510	0	0	0	6	25	12	0	8	11	0	0	0	0	0	0	62	AACCGATGGCCTCCTGAACGCGCATTGCGCTCTCGGGATTTCCTGAGAGCAGGTCTGCTTCAGTGCTTAGCATTATCTACCTGTGCTTGCAAGCAGCATGTATGTCTGCATTGCTGCTTCGCTTTCCAACAAGTCATCGATCGCTTTTGTGTTCGTAAATGGCTTGTTTGCTGCCTGGCCCATGCGCCAAGCTTGAGCGTACTGTTGTTCCAAGCTTTGCTTGCATCGTGCAGCTCAAGCGCGCGGCTGTCGGGATGCTGATGCATGCCCTTAGCATGAAGTCAGACAAGAGA
H2SYBJJ03GNYBX	GS_B1	99.64	510	0	0	0	14	20	9	0	11	8	0	0	0	0	0	0	62	AACCGATGGCCTCCTGAACGCGCATTGCGCTCTCGGGATTTCCTGAGAGCAGGTCTGCTTCAGTGCTTAGCATTATCTACCTGTGCTTGCAAGCAGCATGTATGTCTGCATTGCTGCTTCGCTTTCCAACAAGTCATCGATCGCTCTTGTGTTCGTAAATGGCTTGTTTGCTGCCTGGCCCATGCGCCAAGCTTGAGCGTACTGTTGTTCCAAGCTTTGCTTGCATCGTGCAGCTCAAGCGCGCAGCTGTCGGGATGCTGATGCATGCCCTTAGCATGAAGTCAGACAAGAGA
H2SYBJJ03GO6V4	GS_A1	99.61	466	6	0	7	0	0	0	0	0	0	21	0	10	18	0	0	62	AACCAATGGCCTCTTGAACGTGCATTGCGCTCTTGGGATATGCCTGAGAGCATGTCTGCTTCAGTGCTTCTACTTTCATTTTCTGCTGCTCTTGTTATCAGGAGCAGTGTTGCTGCATGCTTCTGCAAGTGGCACTGGCATGCTAAATATCAAGTTTTGCTTGCTGTTGTGACTGATCAACATCTCATGTCGTTTCGGTTGGCGAAACAAAAGCTCATGTGTGTTCTTAACACTTCCTAGCATGAAGTCAGACAAGTGA
H2SYBJJ03G4PZS	GS_C1	99.65	518	0	1	0	0	0	0	0	0	0	0	58	0	0	2	0	61	AACCAATGGCCTCCTGAACGTGCGTTGCACTCTTGGGATTTCCTGAGAGTATGTCTGCTTCAGTGCTTAACTTGCCCCAACTTTGCAAGCAGGATGTGTTTCTGCCTTGCGTTCTTATGAGCTATTGCCCTCTGAGCCAATGGCTTGTTAATTGCTTGGTTCTTGCAAAATGCTTTGCGCGCTGTTATTTAGGTTTCTACCTTCGTGGTTTTACTTGAGTGACGCTGCTCATGCTTGCAACCGCTGGGATGCAGGTGCATGCCTCTAGCATGAAGTCAGACAAGTGA
H2SYBJJ03HF5Y8	GS_B1	99.64	510	0	0	0	23	12	6	0	9	11	0	0	0	0	0	0	61	AACCGATGGCCTCCTGAACGCGCATTGCGCTCTCGGGATTTCCTGAGAGCAGGTCCGCTTCAGTGCTTAGCATTATCTACCTGTGCTTGCAAGCAGCATGTATGTCTGCATTGCTGCTTCGCTTTCCAACAAGTCATCGATCGCTTTTGTGTTCGTAAATGGCTTGTTTGCTGCCTGGCCCATGCGCCAAGCTTGAGCGTACTGTTGTTCCAAGCTTTGCTTGCATCGTGCAGCTCAAGCGCGCAGCTGTCGGGATGCTGATGCATGCCCTTAGCATGAAGTCAGACAAGAGA
H2SYBJJ03F926X	GS_B1	99.64	510	0	0	0	12	14	8	1	13	11	0	0	0	0	0	0	59	AACCGATGGCCTCCTGAACGCGCATTGCGCTCTCGGGATTTCCTGAGAGCAGGTCTGCTTCAGTGCTTAGCATTACCTACCTGTGCTTGCAAGCAGCATGTATGTCTGCATTGCTGCTTCGCTTTCCAACAAGTCATCGATCGCTTTTGTGTTCGTAAATGGCTTGTTTGCTGCCTGGCCCATGCGCCAAGCTTGAGCGTACTGTTGTTCCAAGCTTTGCTTGCATCGTGCAGCTCAAGCGCGCAGCTGTCGGGATGCTGATGCATGCCCTTAGCATGAAGTCAGACAAGAGA
H2SYBJJ03G85ZQ	GS_B1	99.64	510	0	0	0	15	19	12	0	7	6	0	0	0	0	0	0	59	AACCGATGGCCTCCTGAACGCGCATTGCGCTCTCGGGATTTCCTGAGAGCAGGTCTGCTTCAGTGCTTAGCATTATCTACCTGTGCTTGCAAGCAGCATGTATGTCTGCATTGCTGCTTCGCTTTCCAACAAGTCATCGATCGCTTTTGTGTTCGTAAATGGCTTGTTTGCTGCCTGGCCCATGCGCCAAGCTTGAGCGCACTGTTGTTCCAAGCTTTGCTTGCATCGTGCAGCTCAAGCGCGCAGCTGTCGGGATGCTGATGCATGCCCTTAGCATGAAGTCAGACAAGAGA
H2SYBJJ03HJHHT	GS_C41	99.65	518	0	0	0	0	0	0	0	0	0	0	0	0	0	0	59	59	AACCAATGGCCTCCTGAACGTGCGTTGCACTCTTGGGATTTCCTGAGAGTATGTCTGCTTCAGTGCTTAACTTGCCCCAACTTTGCAAGCAGGATGTGTTTCTGCCTTGCGTTCTTATGAGCTATTGCCCTCTGAGCCAATGGCTTGTTAATTGCTTGGTTCTTGCAAAATGCTCTGCGCGCTGTTATTCAGGTTTCTACCTTCGTGATTTTACTTGAGTGACGCTGCTCATGCTTGCAACCGCTGGGATGCAGGTGCATGCCTCTAGCATGAAGTCAGACAAGTGA
H2SYBJJ03FT4LX	GS_B1	99.64	510	0	0	0	4	20	17	0	15	2	0	0	0	0	0	0	58	AACCGATGGCCTCCTGAACGCGCATTGCGCTCTCGGGATTTCCTGAGAGCAGGTCTGCTTCAGTGCTTAGCATTATCTACCTGTGCTTGCAAGCAGCATGTATGTCTGCATTGCTGCTTCGCTTTCCAACAAGTCGTCGATCGCTTTTGTGTTCGTAAATGGCTTGTTTGCTGCCTGGCCCATGCGCCAAGCTTGAGCGTACTGTTGTTCCAAGCTTTGCTTGCATCGTGCAGCTCAAGCGCGCAGCTGTCGGGATGCTGATGCATGCCCTTAGCATGAAGTCAGACAAGAGA
H2SYBJJ03G81QH	GS_B1	99.64	510	0	0	0	18	9	8	0	11	12	0	0	0	0	0	0	58	AACCGATGGCCTCCTGAACGCGCATTGCGCTCTCGGGATTTCCTGAGAGCAGGTCTGCTTCAGTGCTTAGCATTATCTACCTGTGCTTGCAAGCAGCATGTATGTCTGCATTGCTGCTTCGCTTTCCAACAAGTCATCGATCGCTTTTGTGTTCGTAAATGGCTTGTTTGCTGCCTGGCCCGTGCGCCAAGCTTGAGCGTACTGTTGTTCCAAGCTTTGCTTGCATCGTGCAGCTCAAGCGCGCAGCTGTCGGGATGCTGATGCATGCCCTTAGCATGAAGTCAGACAAGAGA
H2SYBJJ03G5Y39	GS_A1	99.61	466	4	0	11	0	0	0	0	0	0	11	1	14	16	0	0	57	AACCAATGGCCTCTTGAACGTGCATTGCGCTCTTGGGATATGCCTGAGAGCATGTCTGCTTCAGTGCTTCTACTTTCATTTTCTGCTGCTCTTGTTATCAGGAGCAGTGTTGCTGCATGCTTCTGCAAGTGGCACTGGCATGCTAAATATCAAGTTTTGCTTGCTGTTGTGACTGATCAACATCTCATGTCGTTTCAGTTGGCGAGACAAAAGCTCATGTGTGTTCTTAACACTTCCTAGCATGAAGTCAGACAAGTGA
H2SYBJJ03GM48L	GS_B1	99.64	510	0	0	0	19	14	11	0	6	6	0	0	0	0	0	0	56	AACCGATGGCCTCCTGAACGCGCATTGCGCTCTCGGGATTTCCTGAGAGCAGGTCTGCTTCAGTGCTTAGCATTATCTACCTGTGCTTGCAAGCAGCATGTATGTCTGCATTGCTGCTTCGCTTTCCAACAAGTCATCGATCGCTTTTGTGTTCGTAAACGGCTTGTTTGCTGCCTGGCCCATGCGCCAAGCTTGAGCGTACTGTTGTTCCAAGCTTTGCTTGCATCGTGCAGCTCAAGCGCGCAGCTGTCGGGATGCTGATGCATGCCCTTAGCATGAAGTCAGACAAGAGA
H2SYBJJ03G5RXK	GS_B1	99.64	510	0	0	0	0	21	8	0	20	6	0	0	0	0	0	0	55	AACCGATGGCCTCCTGAACGCGCATTGCGCTCCCGGGATTTCCTGAGAGCAGGTCTGCTTCAGTGCTTAGCATTATCTACCTGTGCTTGCAAGCAGCATGTATGTCTGCATTGCTGCTTCGCTTTCCAACAAGTCATCGATCGCTTTTGTGTTCGTAAATGGCTTGTTTGCTGCCTGGCCCATGCGCCAAGCTTGAGCGTACTGTTGTTCCAAGCTTTGCTTGCATCGTGCAGCTCAAGCGCGCAGCTGTCGGGATGCTGATGCATGCCCTTAGCATGAAGTCAGACAAGAGA
H2SYBJJ03GPVR8	GS_B1	99.64	510	0	0	0	14	21	7	0	7	6	0	0	0	0	0	0	55	AACCGATGGCCTCCTGAACGCGCATTGCGCTCTCGGGATTTCCTGAGAGCAGGTCTGCTTCAGTGCTTAGCATTATCTACCTGTGCTTGCAAGCAGCATGTATGTCTGCATTGCTGCTTCGCTTTCCAACAAGTCATCGATCGCTTTTGTGTTCGTAAATGGCTTGTTTGCTGCCTGGCCCATGCGCCAAGCTTGAGCGTACTGTTGTTCCAAGCTTTGCTTGCGTCGTGCAGCTCAAGCGCGCAGCTGTCGGGATGCTGATGCATGCCCTTAGCATGAAGTCAGACAAGAGA
H2SYBJJ03HCQAP	GS_B1	99.64	510	0	0	0	18	15	4	0	11	7	0	0	0	0	0	0	55	AACCGATGGCCTCCTGAACGCGCATTGCGCTCTCGGGATTTCCCGAGAGCAGGTCTGCTTCAGTGCTTAGCATTATCTACCTGTGCTTGCAAGCAGCATGTATGTCTGCATTGCTGCTTCGCTTTCCAACAAGTCATCGATCGCTTTTGTGTTCGTAAATGGCTTGTTTGCTGCCTGGCCCATGCGCCAAGCTTGAGCGTACTGTTGTTCCAAGCTTTGCTTGCATCGTGCAGCTCAAGCGCGCAGCTGTCGGGATGCTGATGCATGCCCTTAGCATGAAGTCAGACAAGAGA
H2SYBJJ03GLFOL	GS_B1	99.64	510	0	0	0	14	16	12	0	5	7	0	0	0	0	0	0	54	AACCGATGGCCTCCTGAACGCGCATTGCGCTCTCGGGATTTCCTGAGAGCAGGTCTGCTTCAGTGCTTAGCATTATCTACCTGTGCTTGCAAGCAGCATGTATGTCTGCATTGCTGCTTCGCTTTCCAACAAGTCATCGATCGCTTTTGTGTTCGTAAATGGCTTGTCTGCTGCCTGGCCCATGCGCCAAGCTTGAGCGTACTGTTGTTCCAAGCTTTGCTTGCATCGTGCAGCTCAAGCGCGCAGCTGTCGGGATGCTGATGCATGCCCTTAGCATGAAGTCAGACAAGAGA
H2SYBJJ03GSS8A	GS_B1	99.64	510	0	3	0	14	14	11	0	5	7	0	0	0	0	0	0	54	AACCGATGGCCTCCTGAACGCGCATTGCGCTCTCGGGATTTCCTGAGAGCAGGTCTGCTTCAGTGCTTAGCATTATCTACCTGTGCTTGCAAGCAGCATGTATGTCTGCATTGCTGCTTCGCTTTCCAACAAGTCATCGATCGCTTTTGTGTTCGTAAATGGCTTGTTTGCTGCCTGGCCCATGCGCCAAGCTTGAGCGTACTGTTGTTCCAAGCTTTGCTTGCATCGTGCAGCTCAAGCGCGCAGCTGTCGGGATGCTGACGCATGCCCTTAGCATGAAGTCAGACAAGAGA
H2SYBJJ03HBKIH	GS_A1	99.61	466	3	6	5	0	0	0	0	0	0	14	0	12	14	0	0	54	AACCAATGGCCTCTTGAACGTGCATTGCGCTCTTGGGATATGCCTGAGAGCATGTCTGCTTCAGTGCTTCTACTTTCATTTTCTGCTGCTCTTGTTATCAGGAGCAGTGTTGCTGCACGCTTCTGCAAGTGGCACTGGCATGCTAAATATCAAGTTTTGCTTGCTGTTGTGACTGATCAACATCTCATGTCGTTTCAGTTGGCGAAACAAAAGCTCATGTGTGTTCTTAACACTTCCTAGCATGAAGTCAGACAAGTGA
H2SYBJJ03HD7SJ	GS_C1e	99.65	516	0	0	0	0	0	0	54	0	0	0	0	0	0	0	0	54	AACCAATGGCCTCCTGAACGTGCGTTGCACTCTTGGGATTTCCTGAGAGTATGTCTGCTTCAGTGCTTAACTTGCCCCAACTTTGCAAGCAGATGTGTTTCTGCCTTGCGTTCTTATGAGCTATTGCCCTCTGAGCCAATGGCTTGTTAATTGCTTGGTTCTTGCAAAATGCTTTGCGCGCTGTTATTCAGGTTTCTACCTTCGTGGTTTTACTTGAGTAACGCTGCTCATGCTTGCAACCGCTGGGATGCAGGTGCATGCCTCTAGCATGAAGTCAGACAAGTGA
H2SYBJJ03HGYGZ	GS_A1	99.61	466	12	1	4	0	0	0	0	0	0	15	0	8	14	0	0	54	AACCAATGGCCTCTTGAACGTGCATTGCGCTCTTGGGATATGCCTGAGAGCATGTCTGCTTCAGTGCTTCTACTTTCATTTTCTGCTGCTCTTGTTATCAGGAGCAGTGTTGCTGCATGCTTCTGCAAGTGGCACTGGCATGCTAAATATCAAGTTTTGCTTGCTGTTGTGACTGATCAACATCTCATGTCGTTTCAGTTGGCGAAACAGAAGCTCATGTGTGTTCTTAACACTTCCTAGCATGAAGTCAGACAAGTGA
H2SYBJJ03GQPG4	GS_B1	99.64	510	0	0	0	11	12	8	0	11	11	0	0	0	0	0	0	53	AACCGATGGCCTCCTGAACGCGCATTGCGCTCTCGGGATTTCCTGAGAGCAGGTCTGCTTCAGTGCTTAGCATTATCTACCTGTGCTTGCAAGCAGCATGTATGTCTGCATTGCTGCTTCGCTTTCCAACAAGTCACCGATCGCTTTTGTGTTCGTAAATGGCTTGTTTGCTGCCTGGCCCATGCGCCAAGCTTGAGCGTACTGTTGTTCCAAGCTTTGCTTGCATCGTGCAGCTCAAGCGCGCAGCTGTCGGGATGCTGATGCATGCCCTTAGCATGAAGTCAGACAAGAGA
H2SYBJJ03HE1K3	GS_B10	99.64	510	0	0	0	15	11	8	0	8	10	0	0	0	1	0	0	53	AACCGATGGCCTCCTGAACGCGCATTGCGCTCTCGGGATTTCCTGAGAGCAGGTCTGCTTCAGTGCTTAGCATTATCTACCTGTGCTTGCAAGCAGCATGTATGTCTGCATTGCTGCTTCGCTTTCCAACAAGTCATCGATCGCTTTTGTGTTCGTAAATGGCTTGTTTGCTGCCTGGCCCATGCGCCAAGCTTGAGCGTGCTGTTGTTCCAAGCTTTGCTTGCATCGTGCAGCTCAAGCGCGCAGCTGTCGGGATGCTGATGCATGCCCTTAGCATGAAGTCAGACAAGAGA
H2SYBJJ03GCOE8	GS_B1	99.64	510	0	0	0	11	14	14	0	8	5	0	0	0	0	0	0	52	AACCGATGGCCTCCTGAACGCGCATTGCGCTCTCGGGATTTCCTGAGAGCAGGTCTGCTTCAGTGCTTAGCATTATCTACCTGTGCTTGCAAGCAGCATGTATGTCTGCATTGCTGCTTCGCTTTCCAACAAGTCATCGATCGCTTTTGTGTTCGTAGATGGCTTGTTTGCTGCCTGGCCCATGCGCCAAGCTTGAGCGTACTGTTGTTCCAAGCTTTGCTTGCATCGTGCAGCTCAAGCGCGCAGCTGTCGGGATGCTGATGCATGCCCTTAGCATGAAGTCAGACAAGAGA
H2SYBJJ03GRXHQ	GS_B1	100	510	0	0	0	13	11	16	0	6	6	0	0	0	0	0	0	52	AACCGATGGCCTCCTGAACGCGCATTGCGCTCTCGGGATTTCCTGAGAGCAGGTCTGCTTCAGTGCTTAGCATTATCTACCTGTGCTTGCAAGCAGCATGTATGTCTGCATTGCTGCTTCGCTTTCCAACAAGTCATCGATCGCTTTTGTGTTCGTAAATGGCTTGTTTGCTGCCTGGCCCATGCGCCAAGCTTGAGCGTACTGTTGTTCCAAGCTTTGCTTGCATCGTGCAGCTCAAGCGCGCAGCTGTCGGGATGCTGATGCATGCCCTTAGCACGAAGTCAGACAAGAGA
H2SYBJJ03F1H6K	GS_C1h	98.93	501	0	0	0	0	0	0	0	0	0	0	51	0	0	0	0	51	AATCAATGGCCTCCTGAACGTGCGTTGCACTCTTGGGATTTCCTGAGAGTATGTCTGCTTCAGTGCTTAACTTGCCCCAACTTTGCAAGTAGGATGTGTTTCTGCCTTGTGTTCTTATGAGCTATTGCCCTCTGAGCCAATGGCTTGTTAATTGCTTGGTTCTTGCAAAATGTTTTGCGCGCTGTTATTCAGGTTTCTACCTTCGTGGTTTTACTTGAGTGACGCTGCTCATGCTTGCAACCGCTGGGATGCAGCTGCATGCCTCTAGCATGAAGTCAGACAAGTGA
H2SYBJJ03HFUUC	GS_A1	99.61	466	3	11	34	0	0	0	0	0	1	0	0	0	0	0	1	50	AACCAATGGCCTCTGGAACGTGCATTGCGCTCTTGGGATATGCCTGAGAGCATGTCTGCTTCAGTGCTTCTACTTTCATTTTCTGCTGCTCTTGTTATCAGGAGCAGTGTTGCTGCATGCTTCTGCAAGTGGCACTGGCATGCTAAATATCAAGTTTTGCTTGCTGTTGTGACTGATCAACATCTCATGTCGTTTCAGTTGGCGAAACAAAAGCTCATGTGTGTTCTTAACACTTCCTAGCATGAAGTCAGACAAGTGA
H2SYBJJ03F34FL	GS_A1	99.61	466	0	0	0	1	0	0	0	0	0	48	0	0	0	0	0	49	AACCAATGGCCTCTTGAACGTGCATTGCGCTCTTGGGATATGCCTGAGAGCATGTCTGCTTCAGTGCTTCTACTTTCATTTTCTGCTGCTCTTGTTATCAGGAGCAGTGATGCTGCATGCTTCTGCAAGTGGCACTGGCATGCTAAATATCAAGTTTTGCTTGCTGTTGTGACTGATCAACATCTCATGTCGTTTCAGTTGGCGAAACAAAAGCTCATGTGTGTTCTTAACACTTCCTAGCATGAAGTCAGACAAGTGA
H2SYBJJ03HEQLX	LJ_C161	98.19	479	0	0	0	0	0	0	49	0	0	0	0	0	0	0	0	49	AACCAATGGCCTCCTGAACGTGCGTTGCACTCTTGGGATTTCCTGAGAGTATGTCTGCTTCAGTGCTTAACTTGCCCCAACTTTGCAAGCAGGATGTGTTTCTGCCTTGCGTTCTTATGAGCTGTTGCCAATGGCTTGTTAATTGCTTGGTTCTTGCAAAATGCTTTGCGCGCTGTTATTCAGGTTTCTACCTTCGTGGTTTTACTTGAGTGACGCTGCTCATGCTTGCAACCGCTGGGATGCAGGTGCATGCCTCTAGCATGAAGTCAGACAAGTGA
H2SYBJJ03FVVVZ	GS_B1	99.64	510	0	0	0	11	10	0	0	11	15	0	1	0	0	0	0	48	AACCGATGGCCTCCTGAACGCGCATTGCGCTCTCGGGATCTCCTGAGAGCAGGTCTGCTTCAGTGCTTAGCATTATCTACCTGTGCTTGCAAGCAGCATGTATGTCTGCATTGCTGCTTCGCTTTCCAACAAGTCATCGATCGCTTTTGTGTTCGTAAATGGCTTGTTTGCTGCCTGGCCCATGCGCCAAGCTTGAGCGTACTGTTGTTCCAAGCTTTGCTTGCATCGTGCAGCTCAAGCGCGCAGCTGTCGGGATGCTGATGCATGCCCTTAGCATGAAGTCAGACAAGAGA
H2SYBJJ03GIMGH	GS_A1	99.61	466	6	4	6	0	0	0	0	0	0	0	0	14	18	0	0	48	AACCAATGGCCTCTTGAACGTGCATTGCGCTCTTGGGATATGCCTGAGAGCATGTCTGCTTCGGTGCTTCTACTTTCATTTTCTGCTGCTCTTGTTATCAGGAGCAGTGTTGCTGCATGCTTCTGCAAGTGGCACTGGCATGCTAAATATCAAGTTTTGCTTGCTGTTGTGACTGATCAACATCTCATGTCGTTTCAGTTGGCGAAACAAAAGCTCATGTGTGTTCTTAACACTTCCTAGCATGAAGTCAGACAAGTGA
H2SYBJJ03GCKA7	GS_A1	99.61	466	4	5	4	0	0	0	0	0	0	14	0	5	14	0	0	46	AACCAATGGCCTCTTGAACGTGCATTGCGCTCTTGGGATATGCCTGAGAGCATGTCTGCTTCAGTGCTTCTACTTTCATTTTCTGCTGCTCTTGTTATCAGGAGCAGTGTTACTGCATGCTTCTGCAAGTGGCACTGGCATGCTAAATATCAAGTTTTGCTTGCTGTTGTGACTGATCAACATCTCATGTCGTTTCAGTTGGCGAAACAAAAGCTCATGTGTGTTCTTAACACTTCCTAGCATGAAGTCAGACAAGTGA
H2SYBJJ03FUZLU	GS_B1m	97.13	468	0	0	0	8	11	0	0	12	14	0	0	0	0	0	0	45	AACCGATGGCCTCCTGAACGCGCATTGCGCTCTCGGGATTTCCTGAGAGCAGGTCTGCTTCAGTGCTTAGCATTATCTACCTGTTGCAAGCAGCTGTATGTCTGCATTGCTGCTTCGCTTTCCCACAAGTCATCGATCGCTTTTGTGTTCGTAAATGGATTGTTTGCTGCCTGGTCCATGCGCCAAGCTTGAGCGTATTGTTGTTCCAAGCTTTGCTTGCATCGTGCAGCTCAAGCGCGCAGCTGTCGGGATGCTGATGCATGCCCTTAGCATGAAGTCAGACAAGAGA
H2SYBJJ03GJG2K	GS_C41	99.65	518	0	0	0	0	0	0	0	0	0	0	0	0	0	0	45	45	AACCAATGGCCTCCTGAACGTGCGTTGCACTCTTGGGATTTCCTGAGAGTATGTCTGCTTCAGTGCTTAACTTGCCCCAACTTTGCAAGCAGGATGTGTTTCTGCCTTGCGTTCTTATGAGCTATTGCCCTCGGAGCCAATGGCTTGTTAATTGCTTGGTTCTTGCAAAATGCTTTGCGCGCTGTTATTCAGGTTTCTACCTTCGTGATTTTACTTGAGTGACGCTGCTCATGCTTGCAACCGCTGGGATGCAGGTGCATGCCTCTAGCATGAAGTCAGACAAGTGA
H2SYBJJ03HBT1T	GS_A1	99.61	466	11	4	5	0	0	0	0	0	0	13	0	8	4	0	0	45	AACCAATGGCCTCTTGAACGTGCATTGCGCTCTTGGGATATACCTGAGAGCATGTCTGCTTCAGTGCTTCTACTTTCATTTTCTGCTGCTCTTGTTATCAGGAGCAGTGTTGCTGCATGCTTCTGCAAGTGGCACTGGCATGCTAAATATCAAGTTTTGCTTGCTGTTGTGACTGATCAACATCTCATGTCGTTTCAGTTGGCGAAACAAAAGCTCATGTGTGTTCTTAACACTTCCTAGCATGAAGTCAGACAAGTGA
H2SYBJJ03HFL1K	GS_B1	99.64	510	0	0	0	7	14	0	0	7	17	0	0	0	0	0	0	45	AACCGATGGCCTCCTGAACGCGCATTGCGCCCTCGGGATTTCCTGAGAGCAGGTCTGCTTCAGTGCTTAGCATTATCTACCTGTGCTTGCAAGCAGCATGTATGTCTGCATTGCTGCTTCGCTTTCCAACAAGTCATCGATCGCTTTTGTGTTCGTAAATGGCTTGTTTGCTGCCTGGCCCATGCGCCAAGCTTGAGCGTACTGTTGTTCCAAGCTTTGCTTGCATCGTGCAGCTCAAGCGCGCAGCTGTCGGGATGCTGATGCATGCCCTTAGCATGAAGTCAGACAAGAGA
H2SYBJJ03HAYI5	GS_A1	99.61	466	0	0	0	0	0	0	0	0	0	44	0	0	0	0	0	44	AACCAATGGCCTCTTGAACGTGCATTGCGCTCTTGGGATATGCCTGAGAGCATGTCTGCTTCAGTGCTTCTACTTTCATTTTCTGCTGCTCTTGTTATCAGGAGCAGTGTTGCTGCATGCTTCTGCAAGTGGCACTGGCATGCTAAATATCAAGTTTTGCTTGCTGTTGTGACTGATCAACATCTCATGTCGTTTCAGTTGGCGAAACAAAAGCTCATTTGTGTTCTTAACACTTCCTAGCATGAAGTCAGACAAGTGA
H2SYBJJ03G0IL9	GS_B1	99.64	510	0	0	0	8	10	10	0	6	9	0	0	0	0	0	0	43	AACCGATGGCCTCCTGAACGCGCATTGCGCTCTCGGGATTTCCTGAGAGCAGGTCTGCTTCAGTGCTTAGCATTATCTACCTGTGCTTGCAAGCAGCATGTATGTCTGCATTGCTGCTTCGCTTTCCAACAAGTCATCGATCGCTTTTGTGTTCGTAAATGGCTTGTTTGCTGCCTGGCCCATGCGCCAAGCTTGAGCGTACTGTTGTTCCAAGCTTTGCTTGTATCGTGCAGCTCAAGCGCGCAGCTGTCGGGATGCTGATGCATGCCCTTAGCATGAAGTCAGACAAGAGA
H2SYBJJ03G2369	GS_A1	99.61	466	3	2	4	0	0	0	0	0	0	9	0	11	14	0	0	43	AACCAATGGCCTCTTGAACGTGCATTGCGCTCTTGGGATATGCCTGAGAGCATGTCTGCTTCAGTGCTTCTACTTTCATTTTCTGCTGCTCTTGTTATCAGGAGCAGTGTTGCTGCATGCTTCTGCAAGTGGCACTGGCATGCTAAATATCAAGTTTTGCTTGCTGTTGTGACTGATCAACATCTCATGTCGTTTCAGTTGGCGAAACAAAAGCTCATGTGTGTTCTTAACACTTCCTAGTATGAAGTCAGACAAGTGA
H2SYBJJ03HCWZH	GS_B1	99.64	510	0	0	0	11	14	10	0	4	4	0	0	0	0	0	0	43	AACCGATGGCCTCCTGAACGCGCATTGCGCTCTCGGGATTTCCTGAGAGCAGGTCTGCTTCAGTGCTCAGCATTATCTACCTGTGCTTGCAAGCAGCATGTATGTCTGCATTGCTGCTTCGCTTTCCAACAAGTCATCGATCGCTTTTGTGTTCGTAAATGGCTTGTTTGCTGCCTGGCCCATGCGCCAAGCTTGAGCGTACTGTTGTTCCAAGCTTTGCTTGCATCGTGCAGCTCAAGCGCGCAGCTGTCGGGATGCTGATGCATGCCCTTAGCATGAAGTCAGACAAGAGA
H2SYBJJ03HI210	GS_B1	99.64	510	0	0	0	12	6	9	0	10	6	0	0	0	0	0	0	43	AACCGATGGCCTCCTGAACGCGCATTGCGCTCTCGGGATTTCCTGAGAGCAGGTCTGCTTCAGTGCTTAGCATTATCTACCTGTGCTTGCAAGCAGCATGTATGTCTGCATTGCTGCTTCGCTTTCCAACAAGTCATCGATCGCTTTTGTGTTCGTAAATGGCTTGTTTGCTGCCTGGCCCATGCGCCAAGCTTGAGCGTACTGTTGTTCCAAGCTTTGCTTGCATCGTGCAGCTCAAGCGCGCAGCTGTCGGGACGCTGATGCATGCCCTTAGCATGAAGTCAGACAAGAGA
H2SYBJJ03FTE1B	GS_B1	99.64	510	0	0	0	8	17	8	0	4	5	0	0	0	0	0	0	42	AACCGATGGCCTCCTGAACGCGCATTGCGCTCTCGGGATTTCCTGAGAGCAGGTCTGCTTCAGTGCTTAGCATTATCTACCTGTGCTTGCAAGCAGCATGTATGTCTGCATTGCTGCTTCGCTTTCCAACAAGTCATCGATCGCTTTTGTGTTCGTAAATGGCTTGTTTGCTGCCTGGCCCATGCGCCAAGCTTGAGCGTACTGTTGTTCCAAGCTTTGCTTGCATCGTGTAGCTCAAGCGCGCAGCTGTCGGGATGCTGATGCATGCCCTTAGCATGAAGTCAGACAAGAGA
H2SYBJJ03G56J2	GS_B1	99.64	510	0	0	0	8	7	10	0	9	8	0	0	0	0	0	0	42	AACCGATGGCCTCCCGAACGCGCATTGCGCTCTCGGGATTTCCTGAGAGCAGGTCTGCTTCAGTGCTTAGCATTATCTACCTGTGCTTGCAAGCAGCATGTATGTCTGCATTGCTGCTTCGCTTTCCAACAAGTCATCGATCGCTTTTGTGTTCGTAAATGGCTTGTTTGCTGCCTGGCCCATGCGCCAAGCTTGAGCGTACTGTTGTTCCAAGCTTTGCTTGCATCGTGCAGCTCAAGCGCGCAGCTGTCGGGATGCTGATGCATGCCCTTAGCATGAAGTCAGACAAGAGA
H2SYBJJ03GZHOC	GS_B1	99.64	510	0	0	0	12	7	13	0	6	4	0	0	0	0	0	0	42	AACTGATGGCCTCCTGAACGCGCATTGCGCTCTCGGGATTTCCTGAGAGCAGGTCTGCTTCAGTGCTTAGCATTATCTACCTGTGCTTGCAAGCAGCATGTATGTCTGCATTGCTGCTTCGCTTTCCAACAAGTCATCGATCGCTTTTGTGTTCGTAAATGGCTTGTTTGCTGCCTGGCCCATGCGCCAAGCTTGAGCGTACTGTTGTTCCAAGCTTTGCTTGCATCGTGCAGCTCAAGCGCGCAGCTGTCGGGATGCTGATGCATGCCCTTAGCATGAAGTCAGACAAGAGA
H2SYBJJ03G1NTH	GS_A1	99.61	466	13	6	12	0	0	0	0	0	0	8	0	2	0	0	0	41	AACCAATGGCCTCTTGAACGTGCATTGCGCTCTTGGGATATGCCTGGGAGCATGTCTGCTTCAGTGCTTCTACTTTCATTTTCTGCTGCTCTTGTTATCAGGAGCAGTGTTGCTGCATGCTTCTGCAAGTGGCACTGGCATGCTAAATATCAAGTTTTGCTTGCTGTTGTGACTGATCAACATCTCATGTCGTTTCAGTTGGCGAAACAAAAGCTCATGTGTGTTCTTAACACTTCCTAGCATGAAGTCAGACAAGTGA
H2SYBJJ03G2CP3	GS_A1	99.61	466	5	0	4	0	0	0	0	0	0	7	0	11	14	0	0	41	AACCAATGGCCTCTTGAACGTGCATTGCGCTCTTGGGATATGCCTGAGAGCATGTCTGCTTCAGTGCTTCTACTTTCATTTTCTGCTGCTCTTGTTATCAGGAGCAGTGTTGCTGCATACTTCTGCAAGTGGCACTGGCATGCTAAATATCAAGTTTTGCTTGCTGTTGTGACTGATCAACATCTCATGTCGTTTCAGTTGGCGAAACAAAAGCTCATGTGTGTTCTTAACACTTCCTAGCATGAAGTCAGACAAGTGA
H2SYBJJ03G4LOK	GS_A1	99.61	466	6	3	2	0	0	0	0	0	0	21	0	6	3	0	0	41	AACCAATGGCCTCTTGAACGTGCATTGCGCTCTTGGGATATGCCTGAGAGCATGTCTGCTTCAGTGCTTCTACTTTCATTTTCTGCTGCTCTTGTTATCAGGAGCAGTGTTGCTGCATGCTTCTGTAAGTGGCACTGGCATGCTAAATATCAAGTTTTGCTTGCTGTTGTGACTGATCAACATCTCATGTCGTTTCAGTTGGCGAAACAAAAGCTCATGTGTGTTCTTAACACTTCCTAGCATGAAGTCAGACAAGTGA
H2SYBJJ03HFFSN	GS_C1	99.65	518	0	0	0	0	0	0	41	0	0	0	0	0	0	0	0	41	AACCAATGGCCTCCTGAACGTGCGTTGCACTCTTGGGATTTCCTGAGAGTATGTCTGCTTCAGTGCTTAACTTGCACCAACTTTGCAAGCAGGATGTGTTTCTGCCTTGCGTTCTTATGAGCTATTGCCCTCTGAGCCAATGGCTTGTTAATTGCTTGGTTCTTGCAAAATGCTTTGCGCGCTGTTATTCAGGTTTCTACCTTCGTGGTTTTACTTGAGTGACGCTGCTCATGCTTGCAACCGCTGGGATGCAGGTGCATGCCTCTAGCATGAAGTCAGACAAGTGA
H2SYBJJ03GM9IY	GS_A1	99.61	466	3	0	8	0	0	0	0	0	0	8	0	4	17	0	0	40	AACCAATGGCCTCTTGAACGTGCATTGCGCTCTTGGGATATGCCTGAGAGCATGTCTGCTTCAGTGCTTCTACTTTCATTTTCTGCTGCTCTTGTTATCAGGAGCAGTGTTGCTGCATGCTTCTGCAAGTGGCACTGGCATACTAAATATCAAGTTTTGCTTGCTGTTGTGACTGATCAACATCTCATGTCGTTTCAGTTGGCGAAACAAAAGCTCATGTGTGTTCTTAACACTTCCTAGCATGAAGTCAGACAAGTGA
H2SYBJJ03GR9NC	GS_B1	99.64	510	0	0	0	9	14	10	0	4	3	0	0	0	0	0	0	40	AACCGATGGCCTCCTGAACGCGCGTTGCGCTCTCGGGATTTCCTGAGAGCAGGTCTGCTTCAGTGCTTAGCATTATCTACCTGTGCTTGCAAGCAGCATGTATGTCTGCATTGCTGCTTCGCTTTCCAACAAGTCATCGATCGCTTTTGTGTTCGTAAATGGCTTGTTTGCTGCCTGGCCCATGCGCCAAGCTTGAGCGTACTGTTGTTCCAAGCTTTGCTTGCATCGTGCAGCTCAAGCGCGCAGCTGTCGGGATGCTGATGCATGCCCTTAGCATGAAGTCAGACAAGAGA
H2SYBJJ03HB4EN	GS_A1	99.22	460	0	0	0	0	0	0	0	0	0	40	0	0	0	0	0	40	AACCAATGGCCTCTTGAACGTGCATTGCGCTCTTGGGATATGCCTGGGAGCATGTCTGCTTCAGTGCTTCTACTTTCATTTTCTGCTGCTCTTGTTATCAGGAGCAGTGTTGCTGCATGCTTCTGCAAGTGGCACTGGCATGCTAAATATCAAGTTTTGCTTGCTGTTGTGACTGATCAACATCTCATGTCGTTTCAGTTCGCGAAACAAAAGCTCATGTGTGTTCTTAACACTTCCTAGCATGAAGTCAGACAAGTGA
H2SYBJJ03HDBQN	GS_A1	96.48	420	0	0	0	0	0	0	0	0	0	39	0	0	0	0	0	39	AACCAATGGCCTCTTGAACGTGCATTGCGCTCTTGGGATATGCCTGAGAGCATGTCTGCTTCAGTGATTCTACTTTCATTTTCTGCTGCTCTTGTTATCAGGAGCAGTGTTGCTGCATGCTTCTGCAAGTTAGCAAAACTTGCTAAATATCAAGTTTTGCTTGCTGTTGTGACTGATCAACATCTCATGTCGTTTCAGTTGGCGAAACAAAGCTCATGTGTGTTCTTAACACTTCCTAGCATGAAGTCAGACAAGTGA
H2SYBJJ03FQR1P	GS_B1	99.64	510	0	0	0	8	11	4	0	9	6	0	0	0	0	0	0	38	AACCGATGGCCTCCTGAACGCGCATTGCGCTCTCGGGATTTCCTGAGAGCAGGTCTGCTTCAGTGCTTAGCATTATCTACCTGTGCTTGCAAGCAGTATGTATGTCTGCATTGCTGCTTCGCTTTCCAACAAGTCATCGATCGCTTTTGTGTTCGTAAATGGCTTGTTTGCTGCCTGGCCCATGCGCCAAGCTTGAGCGTACTGTTGTTCCAAGCTTTGCTTGCATCGTGCAGCTCAAGCGCGCAGCTGTCGGGATGCTGATGCATGCCCTTAGCATGAAGTCAGACAAGAGA
H2SYBJJ03GBFOC	GS_B1	99.28	505	0	0	0	0	0	0	0	0	0	0	0	0	38	0	0	38	AACCGATGGCCTCCTGAACGCGCATTACGCTCTCGGGATTTCCTGAGAGCAGGTCTGCTTCAGTGCTTAGCATTATCTACCTGTGCTTGCAAGCAGCATGTATGTCTGCATTGCTGCTTCGCTTTCCAACAAGTCATCGATCGCTTTTGCGTTCGTAAATGGCTTGTTTGCTGCCTGGCCCATGCGCCAAGCTTGAGCGTACTGTTGTTCCAAGCTTTGCTTGCATCGTGCAGCTCAAGCGCGCAGCTGTCGGGATGCTGATGCATGCCCTTAGCATGAAGTCAGACAAGAGA
H2SYBJJ03GTJHA	GS_C1f	100	523	0	0	0	0	0	0	0	0	0	0	36	0	0	2	0	38	AACCAATGGCCTCCTGAACGTGCGTTGCACTCTTGGGATTTCCTGAGAGTATGTCTGCTTCAGTGCTTAACTTGCCCCAACTTTGCAAGCAGGATGTGTTTCTGCCTTGCATTCTTATGAGCTATTGCCCTCTGAGCCAATGGCTTGTTAATTGCTTGGTTCTTGCAAAATGCTTTGCGCGCTGTTATTCAGGTTTCTACCTTCGTGGTTTTACTTGAGTGACGCTGCTCATGCTTGCAACCGCTGGGATGCAGGTGCATGCCTCTAGCATGAAGTCAGACAAGTGA
H2SYBJJ03HJN2M	GS_C1	99.65	518	0	0	0	0	0	0	38	0	0	0	0	0	0	0	0	38	AACCAATGGCCTCCTGAACGTGCGTTGCACTCTTGGGATTTCCTGAGAGTATGTCTGCTTCAGTGCTTAACTTGCCCCAACTTTGCAAGCAGGATGTGTTTCTGCCTTGCGTTCTTATGAACTATTGCCCTCTGAGCCAATGGCTTGTTAATTGCTTGGTTCTTGCAAAATGCTTTGCGCGCTGTTATTCAGGTTTCTACCTTCGTGGTTTTACTTGAGTGACGCTGCTCATGCTTGCAACCGCTGGGATGCAGGTGCATGCCTCTAGCATGAAGTCAGACAAGTGA
H2SYBJJ03FQL9U	GS_A1	99.61	466	4	2	9	0	0	0	0	0	0	0	0	22	0	0	0	37	AACCAATGGCCTCTTGAACGTGCATTGCGCTCTTGGGATATGCCTGAGAGCATGTCTGCTTCAGTGCTTCTACTTTCATTTTCTGCTGCTCTTGTTATCAGGAGCAGTGTTGCTGCATGCTTCTGCAAGTGGCACTGGCATGCTAAATATCAAGTTTTGCTTGCTGTTGTGACTGATTAACATCTCATGTCGTTTCAGTTGGCGAAACAAAAGCTCATGTGTGTTCTTAACACTTCCTAGCATGAAGTCAGACAAGTGA
H2SYBJJ03FZNLD	GS_B1	99.64	510	0	0	0	7	9	9	0	6	6	0	0	0	0	0	0	37	AACCGATGGCCTCCTGAACGCGCATTGCGCTCTCGGGATTTCCTGAGAGCAGGTCTGCTTCAGTGCTTAGCATTATCTACCTGTGCTTGCAAGCAGCATGTATGTCTGCATTGCTGCTTCGCTTTCCAACAAGTCATCGATCGCTTTTGTGTTCGTAAATGGCTTGTTTGCTGCCTGGCCCATGCGCCAAGCTTGAGCGTACTGTTGTTCCAAGCTTTGCTTGCATCGTGCAGCTCAAGCGCGCAGCTGTCGGGATGCTGATGTATGCCCTTAGCATGAAGTCAGACAAGAGA
H2SYBJJ03GRH20	GS_A1	100	472	4	0	3	0	0	0	0	0	0	7	0	5	18	0	0	37	AACCAATGGCCTCTTGAACGTGCATTGCGCTCTTGGGATATGCCTGAGAGCATGTCTGCTTCAGTGCTTCTACTTTCATTTTCTGCTGCTCTTGTTATCAGGAGCAGTGTTGCTGCATGCTTCTGCAAGTGGCACTGGCATGCTAAATATCAAGTTTTGCTTGCTGTTGTGACTGATCAACATCTCATGTCGTTTCAGTTGGCGAAACAAAAGCTCATGTGTGTTCTTAACACTTCCTAGCATGAAGTCAGACAAGTAA
H2SYBJJ03FVZUT	GS_A1	99.61	466	0	0	6	0	0	0	0	0	0	0	0	13	17	0	0	36	AACCAACGGCCTCTTGAACGTGCATTGCGCTCTTGGGATATGCCTGAGAGCATGTCTGCTTCAGTGCTTCTACTTTCATTTTCTGCTGCTCTTGTTATCAGGAGCAGTGTTGCTGCATGCTTCTGCAAGTGGCACTGGCATGCTAAATATCAAGTTTTGCTTGCTGTTGTGACTGATCAACATCTCATGTCGTTTCAGTTGGCGAAACAAAAGCTCATGTGTGTTCTTAACACTTCCTAGCATGAAGTCAGACAAGTGA
H2SYBJJ03G0QTB	GS_B1	97.86	484	0	0	0	12	8	0	0	7	9	0	0	0	0	0	0	36	AACCGATGGCCTCCTGAACGCGCATTGCGCTCTCGGGATTTCCTGAGAGCAGGTCTGCTTCAGTGCTTAGCATTATCTACCTGTGCTTGCAAGCAGCATGTATGTCTGCATTGCTGCTTCGCTTTCCAACAAGTCATCGATCGCTTTTGTGTTCGTAAATGGATTGTTTGCTGCCTGGTCCATGCGCCAAGCTTGAGCGTATTGTTGTTCCAAGCTTTGCTTGCATCGTGCAGCCCAAGCGCGCAAAGCTGTCGGGATGCTGATGCATGCCCTTAGCATGAAGTCAGACAAGAGA
H2SYBJJ03G38NL	GS_B1	99.64	510	0	0	0	7	11	3	0	8	7	0	0	0	0	0	0	36	AACCGATGGCCTCCTGAACGCGCATTGCGCTCTCGGGATTTCCTGAGAGCAGGTCTGCTTCAGTGCTTAGCATCATCTACCTGTGCTTGCAAGCAGCATGTATGTCTGCATTGCTGCTTCGCTTTCCAACAAGTCATCGATCGCTTTTGTGTTCGTAAATGGCTTGTTTGCTGCCTGGCCCATGCGCCAAGCTTGAGCGTACTGTTGTTCCAAGCTTTGCTTGCATCGTGCAGCTCAAGCGCGCAGCTGTCGGGATGCTGATGCATGCCCTTAGCATGAAGTCAGACAAGAGA
H2SYBJJ03G4T8P	GS_A1	99.61	466	11	4	0	0	0	0	0	0	0	9	0	4	8	0	0	36	AACCAATGGCCTCTTGAACGTGCATTGCGCTCTTGGGATATGCCTGAGAGCATGTCTGCTTCAGTGCTTCTACTTTCATTTTCTGCTACTCTTGTTATCAGGAGCAGTGTTGCTGCATGCTTCTGCAAGTGGCACTGGCATGCTAAATATCAAGTTTTGCTTGCTGTTGTGACTGATCAACATCTCATGTCGTTTCAGTTGGCGAAACAAAAGCTCATGTGTGTTCTTAACACTTCCTAGCATGAAGTCAGACAAGTGA
H2SYBJJ03G8U51	GS_A1	99.61	466	0	1	5	0	0	0	0	0	0	5	0	20	5	0	0	36	AACCAATGGCCTCTTGAACGTGCATTGCGCTCTTGGGATATGCCTGAGAGCATGTCTGCTTCAGTGCTTCTACTTTCATTTTCTGCTGCTCTTGTTATCAGGAGCAGTGTTGCTGCATGCTTCTGCAAGTGGCACTGGCATGCTAAATATCAAGTTTTGCTTGCTGTTGTGACTGATCAACATCTCATGTCGTTTCAGTTGGCGAAACAAAAGCTCATGTGTGTTCTTAACACTTCCTAACATGAAGTCAGACAAGTGA
H2SYBJJ03GQ4VP	GS_B1	99.64	510	0	0	0	13	3	10	0	7	3	0	0	0	0	0	0	36	AACCGATGGCCTCCTGAACGCGCATTGCGCTCTCGGGATTTCCTGAGAGCAGGTCTGCTTCAGTGCTTAGCATTATCTACCTGTGCTTGCAAGCAGCATGTATGTCTGCATTGCTGCTTCGCTTTCCAACAAGTCATCGATCGCTTTTGTGTTCGTAAATGGCTTGTTTGCTGCCTGGCCCATGCGCCAAGCTTGAGCGTACTGTTGTTCCAAGCTTTGCTTGCATCGTGCAGCTCAAGCGCGCAGCTGTCAGGATGCTGATGCATGCCCTTAGCATGAAGTCAGACAAGAGA
H2SYBJJ03HBH6D	ST_A1a	100	472	0	3	6	0	0	0	0	0	0	7	0	10	10	0	0	36	AACCAATGGCCTCTTGAACGTGCATTGCGCTCTTGGGATATGCCTGAGAGCATGTCTGCTTCAGTGCTTCTACTTTCATTTTCTGCTGCTCTTGTTATCAGGAGCAGTGTTGCTGCATGCTTCTACAAGTGGCACTGGCATGCTAAATATCAAGTTTTGCTTGCTGTTGTGACTGATCAACATCTCATGTCGTTTCAGTTGGCGAAACAAAAGCTCATGTGTGTTCTTAACACTTCCTAGCATGAAGTCAGACAAGTGA
H2SYBJJ03HGE6J	GS_A1	99.61	466	3	5	9	0	0	0	0	0	0	12	0	5	2	0	0	36	AACCAATGGCCTCTTGAACGTGCATTGCGCTCTTGGGATATGCCTGAGAGTATGTCTGCTTCAGTGCTTCTACTTTCATTTTCTGCTGCTCTTGTTATCAGGAGCAGTGTTGCTGCATGCTTCTGCAAGTGGCACTGGCATGCTAAATATCAAGTTTTGCTTGCTGTTGTGACTGATCAACATCTCATGTCGTTTCAGTTGGCGAAACAAAAGCTCATGTGTGTTCTTAACACTTCCTAGCATGAAGTCAGACAAGTGA
H2SYBJJ03G666I	GS_C1e	99.65	516	0	0	0	0	0	0	35	0	0	0	0	0	0	0	0	35	AACCAATGGCCTCCTGAACGTGCGTTGCACTCTTGGGATTTCCTGAGAGTATGTCTGCTTCAGTGCTTAACTTGCCCCAACTTTGCAAACAGATGTGTTTCTGCCTTGCGTTCTTATGAGCTATTGCCCTCTGAGCCAATGGCTTGTTAATTGCTTGGTTCTTGCAAAATGCTTTGCGCGCTGTTATTCAGGTTTCTACCTTCGTGGTTTTACTTGAGTGACGCTGCTCATGCTTGCAACCGCTGGGATGCAGGTGCATGCCTCTAGCATGAAGTCAGACAAGTGA
H2SYBJJ03G6CQJ	GS_A1	99.61	466	5	3	2	0	0	0	0	0	0	4	0	11	10	0	0	35	AACCAATGGCCTCTTGAACGTGCATTGCGCTCTTGGGATATGCCTGAGAGCATGTCTGCTTCAGTGCTTCTACTTTCATTTTCTGCTGCTCTTGTTATCAGGAGCAGTGTTGCTGCATGCTTCTGCAAGTGGCACTGGCATGCTAAATATCAAGTTTTGCTTACTGTTGTGACTGATCAACATCTCATGTCGTTTCAGTTGGCGAAACAAAAGCTCATGTGTGTTCTTAACACTTCCTAGCATGAAGTCAGACAAGTGA
H2SYBJJ03HH3CI	GS_B1	99.64	510	0	0	0	7	5	10	0	7	6	0	0	0	0	0	0	35	AACCGATGGCCTCCTGAACGCGCATTGCGCTCTCGGGATTTCCTGAGAGCAGGTCTGCTTCAGTGCTTAGCATTATCTACCTGTGCTTGCAAGCAGCATGTATGTCTGCATTGCTGCTTCGCTTTCCAACAAGTCATCGATCGCTTTTGTGTTCGTAAATGGCTTGTTTGCTGCCTGGCCCATGCGCCAAGCTTGAGCGTACTGTTGTTCCAAGCTTTGCTTGCATCATGCAGCTCAAGCGCGCAGCTGTCGGGATGCTGATGCATGCCCTTAGCATGAAGTCAGACAAGAGA
H2SYBJJ03HHJ20	GS_C1	99.65	518	0	0	0	0	0	0	35	0	0	0	0	0	0	0	0	35	AACCAATGGCCTCCTGAACGTGCGTTGCACTCTTGGGATTTCCTGAGAGTATGTCTGCTTCAGTGCTTAACTTGCCCCAACTTTGCAAGCAGGATGTGTTTCTGCCTTGCGTTCTTATGAGCTATTGCCCTCTGAGCCAATGGCTTGTTAATTGTTTGGTTCTTGCAAAATGCTTTGCGCGCTGTTATTCAGGTTTCTACCTTCGTGGTTTTACTTGAGTGACGCTGCTCATGCTTGCAACCGCTGGGATGCAGGTGCATGCCTCTAGCATGAAGTCAGACAAGTGA
H2SYBJJ03G1A7U	GS_B1	99.64	510	0	0	0	9	10	1	0	5	9	0	0	0	0	0	0	34	AACCGATGGCCTCCTGAACGCGCATTGCGCTCTCGGGATTTCCTGAGAGCAGGTCTGCTTCAGTGCTTAGCATTATCTACCTGTGCTTGCAAGCAGCATGTATGTCTGCATTGCTGCTTCGCTTTCCAACAAGTCATCGATCGCTTTTGTGTTCATAAATGGCTTGTTTGCTGCCTGGCCCATGCGCCAAGCTTGAGCGTACTGTTGTTCCAAGCTTTGCTTGCATCGTGCAGCTCAAGCGCGCAGCTGTCGGGATGCTGATGCATGCCCTTAGCATGAAGTCAGACAAGAGA
H2SYBJJ03GFEDO	GS_B1	99.64	510	0	0	0	5	5	8	0	6	9	0	0	0	0	0	0	33	AACCGATGGCCTCCTGAACGCGCATTGCGCTCTCGGGATTTCCTGAGAGCAGGTCTGCTTCAGTGCTTAGCATTATCTACCTGTGCTTGCAAGCAGCATGTATGTCTACATTGCTGCTTCGCTTTCCAACAAGTCATCGATCGCTTTTGTGTTCGTAAATGGCTTGTTTGCTGCCTGGCCCATGCGCCAAGCTTGAGCGTACTGTTGTTCCAAGCTTTGCTTGCATCGTGCAGCTCAAGCGCGCAGCTGTCGGGATGCTGATGCATGCCCTTAGCATGAAGTCAGACAAGAGA
H2SYBJJ03GM2ZQ	GS_C1c.C45	99.65	518	1	0	0	0	0	0	0	0	0	0	32	0	0	0	0	33	AACCAATGGCCTCCTGAACGTGCGTTGCACTCTTGGGATTTCCTGAGAGTATGTCTGCTTCAGTGCTTAACTTGCCCCAACTTTGCAAGCAGGATGTGTTTCTGCCTTGCGTTCTTATGAGCTATTGCCCTCTGAGCCAATGGCTTGTGAATTGCTTGGTTCTTGCAAAATGCTTCGCGCGCTGTTATTCAGGTTTCTACCTTCGTGGTTTTACTTGAGTGACGCTGCTCATGCTTGCAACCGCTGGGATGCAGGTGCATGCCTCTAGCATGAAGTCAGACAAGTGA
H2SYBJJ03HF03Z	GS_B1	99.64	510	0	0	0	8	10	1	0	7	6	0	0	0	0	1	0	33	AACCGATGGCCTCCTGAACGCGCATTGCGCTCTCGGGATTTCCTGAGAGCAGGTCTGCTTCAGTGCTTAGCATTATCTACCTGTGCTTGCAAGCAGCATGTATGTCTGCATTGCTGCTTCGCTTTCCAACAAGTCATCGATCGCTTTTGTGTTCGTAAATGGCTTGTTTGCTGCCTGGCCCATGCGCCAAGCTTGAGCGTACTGTTGTTCCAAGCTTTGCTTGCATCGTGCAGCTCAAGCGCGCAGCTGTCGGGATGCTGATGCATGCCCTTAGTATGAAGTCAGACAAGAGA
H2SYBJJ03F3HGS	GS_A1	99.61	466	2	3	5	0	0	0	0	0	0	10	0	6	6	0	0	32	AACCAATGGCCTCTTGAACGTGCATTGCGCTCTTGGGATATGCCTGAGAGCATGTCTGCTTCAGTGCTTCTACTTTCATTTTCTGCTGCTCTTGTTATCAGGAGCAGTGTTGCTACATGCTTCTGCAAGTGGCACTGGCATGCTAAATATCAAGTTTTGCTTGCTGTTGTGACTGATCAACATCTCATGTCGTTTCAGTTGGCGAAACAAAAGCTCATGTGTGTTCTTAACACTTCCTAGCATGAAGTCAGACAAGTGA
H2SYBJJ03FP26G	GS_A1	99.61	466	10	3	3	0	0	0	0	0	0	2	0	7	7	0	0	32	AACCAATGGCCTCTTGAACGTGCATTGCGCTCTTGGGATATGCCTGAGAGCATGTCTGCTTCAGTACTTCTACTTTCATTTTCTGCTGCTCTTGTTATCAGGAGCAGTGTTGCTGCATGCTTCTGCAAGTGGCACTGGCATGCTAAATATCAAGTTTTGCTTGCTGTTGTGACTGATCAACATCTCATGTCGTTTCAGTTGGCGAAACAAAAGCTCATGTGTGTTCTTAACACTTCCTAGCATGAAGTCAGACAAGTGA
H2SYBJJ03FQ7U9	GS_B1	99.64	510	0	0	0	4	12	4	0	4	8	0	0	0	0	0	0	32	AACCGATGGCCTCCTGAACGCGCATTGCGCTCTCGGGATTTCCTGAGAGCAGGTCTGCTTCAGTGCTTAGCATTATCTACCTGTGCTTGCAAGCAGCATGTATGTCTGCATTGCTGCTTCGCTTTCCAACAAGTCATCGATCGCTTTTGTGTTCGTAAATGGCTTGTTTGCTGCCTGGCCCATGCGCCAAGCTTGAGCGTACTGTTGTTCCAAGCTTTGCTTGCATCGTGCAGCTCAAGCGCGCAGCTGTCGGGATGCTGATGCATACCCTTAGCATGAAGTCAGACAAGAGA
H2SYBJJ03G557Y	GS_C41	96.59	477	0	0	0	0	0	0	0	0	0	0	32	0	0	0	0	32	AACCAATGGCCTCCTGAACGTGCGTTGCACTCTTGGGATTTCCTGAGAGTATGTCTGCTTCAGTGCTTAACTTGCCCCAACTTTGCAAGCAGGATGTGTTTCTGCCTTGCGTTCTTATGAGCTATTGCCCTCTGAGCCAATGGCTTGTTAATTGCTTGGTTCTTGCAAAATGCTTTGCGCGCTGTTATTCAGGTTTCTACCTTCGTGGTTTTACTTGGTTTTACTTGAGTGACGCTGCTCATGCTTGCAACCGCTGGGATGCAGGTGCATGCCTCTAGCATGAAGTCAGACAAGTGA
H2SYBJJ03GKWF1	GS_B1	99.64	510	0	0	0	5	4	10	0	5	8	0	0	0	0	0	0	32	AACCGATGGCCTCCTGAACGCGCATTGCGCTCTCGGGATTTCCTGAGAGCAGGTCTGCTTCAGTGCTTAGCATTATCTACCTGTGCTTGTAAGCAGCATGTATGTCTGCATTGCTGCTTCGCTTTCCAACAAGTCATCGATCGCTTTTGTGTTCGTAAATGGCTTGTTTGCTGCCTGGCCCATGCGCCAAGCTTGAGCGTACTGTTGTTCCAAGCTTTGCTTGCATCGTGCAGCTCAAGCGCGCAGCTGTCGGGATGCTGATGCATGCCCTTAGCATGAAGTCAGACAAGAGA
H2SYBJJ03HBE5E	GS_B2	100	508	0	0	0	0	0	0	0	0	0	0	0	0	32	0	0	32	AACCGATGGCCTCCTGAACGCGCATTGCGCTCTCGGGATTTCCTGAGAGCAGGTCTGCTTCAGTGCTTAGCATTATCTACCTGTGCTTGCAAGCAGCATGTCTACACTGCTGCTTTGCTTTCCAACAAGTCATCGATCGCGTTTGTGTTCGTAAATGGCTTGTTTGCTGCCTGGCCCATGCGCCAAGCTTGAGCGTACTGTTGTTCCAAGCTTAGCTTGCATCGTACAGCTCAAGCGCGCAGCTGTTGGGATGCTGATGCATGCCCTTAGCATGAAGTCAGACAAGAGA
H2SYBJJ03HGOER	GS_C1h	100	518	0	0	0	0	0	0	0	0	0	0	32	0	0	0	0	32	AATCAATGGCCTCCTGAACGTGCGTTGCACTCTTGGGATTTCCTGAGAGTATGTCTGCTTCAGTGCTTAACTTGCCCCAACTTTGCAAGCAGGATGTGTTTCTGCCTTGTGTTCTTATGAGCTATTGCCCTCTGAGCCAATGGCTTGTTAATTGCTTGGTTCTTGCAAAATGCTTTGCGCGCTGTTATTCAGGTTTCTACCTTCGTGGTTTTACTTGAGTGACGCTGCTCATGCTTGCAACCGCTGGGATGCAGGTGCATGCCTCTAGCATGAAGTCAGACAAGTGA
H2SYBJJ03HE3QE	GS_A1	99.61	466	8	1	4	0	0	0	0	0	0	3	0	10	5	0	0	31	AACCAATGGCCTCTTGAACGTGCATTGCGCTCTTGGGATATGCCTGAGAGCATGTCTGCTTCAGTGCTTCTACTTTCATTTTCTGCTGCTCTTGTTATCAGGAGCAGTGTTGCTGTATGCTTCTGCAAGTGGCACTGGCATGCTAAATATCAAGTTTTGCTTGCTGTTGTGACTGATCAACATCTCATGTCGTTTCAGTTGGCGAAACAAAAGCTCATGTGTGTTCTTAACACTTCCTAGCATGAAGTCAGACAAGTGA
H2SYBJJ03G3BHR	GS_C1h	98.93	501	0	1	0	0	0	0	0	0	0	0	29	0	0	0	0	30	AATCAATGGCCTCCTGAACGTGCGTTGCACTCTTGGGATTTCCTGAGAGTATGTCTGCTTCAGTGCTTAACTTGCCCCAACTTTGCAAGTAGGATGTGTTTCTGCCTTGTGTTCTTATGAGCTATTGCCCTCTGAGCCAATAGCTTGTTAATTGCTTGGTTCTTGCAAAATGCTTTGCGCGCTGTTATTCAGGTTTCTACCTTCGTGGTTTTACTTGAGTGACGCTGCTCATGCTTGCAACCGCTGGGATGCAGCTGCATGCCTCTAGCATGAAGTCAGACAAGTGA
H2SYBJJ03G9D9N	GS_B1	99.64	510	0	0	0	7	6	8	0	4	5	0	0	0	0	0	0	30	AACCGATGGCCTCCTGAACGCGCATTGCGCTCTCGGGATTTCCTGAGAGCAGGTCTGCTTCAGTGCTTAGCATTATCTACCTGTGCTTGCAAGCAGCATGTATGTCTGCATTGCTGCTTCGCTTTCCAACAAGTCATCGATCGCTTTTGTGTTCGTAAATGGCTTGTTTGCTGCCTGGCCCATGCGCCAAGCTTGAGCATACTGTTGTTCCAAGCTTTGCTTGCATCGTGCAGCTCAAGCGCGCAGCTGTCGGGATGCTGATGCATGCCCTTAGCATGAAGTCAGACAAGAGA
H2SYBJJ03GVH1U	GS_C1e	99.29	510	0	0	0	0	0	0	0	0	0	0	0	0	0	30	0	30	AACCAATGGCCTCCTGAACGTGCGTTGCACCCTTGGGATTTCCTGAGAGTATGTCTGCTTCAGTGCTTAACTTGCCCCAACTTTGCAAGCAGATGTGTTTCTGCCTTGCGTTCTTATGAGCTATTGCCCTCTGAGCCAATGGCTTGTTAATTGCTTGGTTCTTGCAAAATGCTTTGCGCGCTGTTATTCAGGTTTCTACCTTCGTGGTTTTACTTGAGTGACACTGCTCATGCTTGCAACCGCTGGGATGCAGGTGCATGCCTCTAGCATGAAGTCAGACAAGTGA
H2SYBJJ03GWW0V	GS_C1h	98.94	507	0	0	0	0	0	0	0	0	0	0	24	6	0	0	0	30	AACCAATGGCCTCCTGAATGTGCGTTGCACTCTTGGGATTTCCTGAGAGTATGTCTGCTTCAGTGCTTAACTTGCCCCAACTTTGCAAGCAGGATGTGTTTCTGCCTTGTGTTCTTATGAGCTATTGCCCTCTGAGCCAATGGCTTGTTAATTGCTTGGTTCTTGCAAAATGCTTTGCGTGCTGTTATTCAGGTTTCTACCTTCGTAGTTTTACTTGAGTGACGCTGCTCATGCTTGCAACCGCTGGGATGCAGGTGCATGCCTCTAGCATGAAGTCAGACAAGTGA
H2SYBJJ03HI6QO	GS_A1	99.61	466	5	2	5	0	0	0	0	0	0	6	0	4	8	0	0	30	AACCAATGGCCTCTTGAATGTGCATTGCGCTCTTGGGATATGCCTGAGAGCATGTCTGCTTCAGTGCTTCTACTTTCATTTTCTGCTGCTCTTGTTATCAGGAGCAGTGTTGCTGCATGCTTCTGCAAGTGGCACTGGCATGCTAAATATCAAGTTTTGCTTGCTGTTGTGACTGATCAACATCTCATGTCGTTTCAGTTGGCGAAACAAAAGCTCATGTGTGTTCTTAACACTTCCTAGCATGAAGTCAGACAAGTGA
H2SYBJJ03F32JS	GS_A1	100	466	6	2	4	0	0	0	0	0	0	9	0	4	4	0	0	29	AATCAATGGCCTCTTGAACGTGCATTGCGCTCTTGGGATATGCCTGAGAGCATGTCTGCTTCAGTGCTTCTACTTTCATTTTCTGCTGCTCTTGTTATCAGGAGCAGTGTTGCTGCATGCTTCTGCAAGTGGCACTGGCATGCTAAATATCAAGTTTTGCTTGCTGTTGTGACTGATCAACATCTCATGTCGTTTCAGTTGGCGAAACAAAAGCTCATGTGTGTTCTTAACACTTCCTAGCATGAAGTCAGACAAGTGA
H2SYBJJ03FSY3B	GS_A1	99.61	466	10	5	0	0	0	0	0	0	0	7	0	6	1	0	0	29	AACCAATGGCCTCTTGAACGTGCATTGCGCTCTTGGGATATGCCTGAGAGCATGTCTGCTTCAGTGCTTCTACTTTCATTTTCTGCTGCTCTTGTTATCAGGAACAGTGTTGCTGCATGCTTCTGCAAGTGGCACTGGCATGCTAAATATCAAGTTTTGCTTGCTGTTGTGACTGATCAACATCTCATGTCGTTTCAGTTGGCGAAACAAAAGCTCATGTGTGTTCTTAACACTTCCTAGCATGAAGTCAGACAAGTGA
H2SYBJJ03G55QV	GS_A1	99.61	466	3	4	4	0	0	0	0	0	0	5	0	6	7	0	0	29	AACCAATGGCCTCTTGAACGTGCATTGCGCTCTTGGGATATGCCTGAGAGCATGTCTGTTTCAGTGCTTCTACTTTCATTTTCTGCTGCTCTTGTTATCAGGAGCAGTGTTGCTGCATGCTTCTGCAAGTGGCACTGGCATGCTAAATATCAAGTTTTGCTTGCTGTTGTGACTGATCAACATCTCATGTCGTTTCAGTTGGCGAAACAAAAGCTCATGTGTGTTCTTAACACTTCCTAGCATGAAGTCAGACAAGTGA
H2SYBJJ03GFEB6	GS_B1	99.64	510	0	0	0	8	6	5	0	3	7	0	0	0	0	0	0	29	AACCGATGGCCTCCTGAACGCGCATTGCGCTCTCGGGATTTCCTGAGAGCAGGTCTGCTTCAGTGCTTAGCATTATCTACCTGTGCTTGCAAGCAGCATGTATGTCTGCATTGCTGCTTCGCTTTCCAACAAGTCATCGATCGCTTTTGTGTTCGTAAATGGCTTGTTTACTGCCTGGCCCATGCGCCAAGCTTGAGCGTACTGTTGTTCCAAGCTTTGCTTGCATCGTGCAGCTCAAGCGCGCAGCTGTCGGGATGCTGATGCATGCCCTTAGCATGAAGTCAGACAAGAGA
H2SYBJJ03GK2BE	GS_A1	99.61	466	7	2	12	0	0	0	0	0	0	3	0	5	0	0	0	29	AACCAATGGCCTCTTGAACGTGCATTGCGCTCTTGGGATATGCCTGAGAGCATGTCTGCTTCAGTGCTTCTACTTTCATTTTCTGCTGCTCTTGTTATCAGGAGCAGTGTTGTTGCATGCTTCTGCAAGTGGCACTGGCATGCTAAATATCAAGTTTTGCTTGCTGTTGTGACTGATCAACATCTCATGTCGTTTCAGTTGGCGAAACAAAAGCTCATGTGTGTTCTTAACACTTCCTAGCATGAAGTCAGACAAGTGA
H2SYBJJ03GSRSE	GS_A1	99.61	466	6	2	0	0	0	0	0	0	0	16	0	0	5	0	0	29	AACCAATGGCCTCTTGAACGTGCATTGCGCTCTTGGGATATGCCTGAGAGCATGTCTGCTTCAGTGCTTCTACTTTCATTTTCTGCTGCTCTTGTTATCAGGAGCAGTGTTGCTGCATGCTTCTGCAAGTGGCACTGGCATGCTAAATATCAAGTTTTGCTTGCTGTTGTGACTGATCAACATCTTATGTCGTTTCAGTTGGCGAAACAAAAGCTCATGTGTGTTCTTAACACTTCCTAGCATGAAGTCAGACAAGTGA
H2SYBJJ03HBK0O	GS_A1	99.61	466	10	3	1	0	0	0	0	0	0	6	0	2	7	0	0	29	AACCAATGGCCTCTTGAACGTGCATTGCGCTCTTGGGATATGCCTGAGAGCATGTCTGCTTCAGTGCTTCTACTTTCATTTTCTGCTGCTCTTGTTATCAGGAGTAGTGTTGCTGCATGCTTCTGCAAGTGGCACTGGCATGCTAAATATCAAGTTTTGCTTGCTGTTGTGACTGATCAACATCTCATGTCGTTTCAGTTGGCGAAACAAAAGCTCATGTGTGTTCTTAACACTTCCTAGCATGAAGTCAGACAAGTGA
H2SYBJJ03HII3R	GS_C1e	99.29	510	0	0	0	0	0	0	0	0	0	0	29	0	0	0	0	29	AACCAATGGCCTCCTGAACGTGCGTTGCACTCTTGGGATTTCCTAAGAGTATGTCTGCTTCAGTGCTTAACTTGCCCCAACTTTGCAAGCAGATGTGTTTCTGCCTTGCGTTCTTATGAGCTATTGCCCTCTGAGCCAATGGCTTGTTAATTGCTTGGTTCTTGCAAAATGCTTTGCGCGCTATTATTCAGGTTTCTACCTTCGTGGTTTTACTTGAGTGACGCTGCTCATGCTTGCAACCGCTGGGATGCAGGTGCATGCCTCTAGCATGAAGTCAGACAAGTGA
H2SYBJJ03HIV85	GS_A1.2	100	472	2	2	6	0	0	0	0	0	0	15	0	4	0	0	0	29	AACCAATGGCCTCTTGAACGTGCATTGCGCTCTTGGGATATGCCTGAGAGCATGTCTGCTTCAGTGCTTCTACTTTCATTTTCTGCTGCTCTTGTTATCAGGAGCAGTGTTGCTGCATGCTTCTGCAAGTGGCACTGGCATGCTGAATATCAAGTTTTGCTTGCTGTTGTGACTGATCAACATCTCATGTCGTTTCAGTTGGCGAAACAAAAGCTCATGTGTGTTCTTAACACTTCCTAGCATGAAGTCAGACAAGTGA
H2SYBJJ03G0OYR	GS_C1h	99.65	516	0	0	0	0	0	0	0	0	0	0	28	0	0	0	0	28	ACCAATGGCCTCCTGAACGTGCGTTGCACTCTTGGGATTTCCTGAGAGTATGTCTGCTTCAGTGCTTAACTTGCCCCAACTTTGCAAGCAGGATGTGTTTCTGCCTTGTGTTCTTATGAGCTATTGCCCTCTGAGCCAATGGCTTGTTAATTGCTTGGTTCTTGCAATATGCTTTGCGCGCTGTTATTCAGGTTTCTACCTTCGTGGTTTTACTTGAGTGACGCTGCTCATGCTTGCAACCGCTGGGATGCAGGTGCATGCCTCTAGCATGAAGTCAGACAAGTGA
H2SYBJJ03F5DC7	GS_A1	99.61	466	5	1	2	0	0	0	0	0	0	2	0	12	5	0	0	27	AACCAATGGCCTCTTGAACGTGTATTGCGCTCTTGGGATATGCCTGAGAGCATGTCTGCTTCAGTGCTTCTACTTTCATTTTCTGCTGCTCTTGTTATCAGGAGCAGTGTTGCTGCATGCTTCTGCAAGTGGCACTGGCATGCTAAATATCAAGTTTTGCTTGCTGTTGTGACTGATCAACATCTCATGTCGTTTCAGTTGGCGAAACAAAAGCTCATGTGTGTTCTTAACACTTCCTAGCATGAAGTCAGACAAGTGA
H2SYBJJ03G16XY	GS_B1	100	510	0	0	0	4	5	3	0	7	8	0	0	0	0	0	0	27	AATCGATGGCCTCCTGAACGCGCATTGCGCTCTCGGGATTTCCTGAGAGCAGGTCTGCTTCAGTGCTTAGCATTATCTACCTGTGCTTGCAAGCAGCATGTATGTCTGCATTGCTGCTTCGCTTTCCAACAAGTCATCGATCGCTTTTGTGTTCGTAAATGGCTTGTTTGCTGCCTGGCCCATGCGCCAAGCTTGAGCGTACTGTTGTTCCAAGCTTTGCTTGCATCGTGCAGCTCAAGCGCGCAGCTGTCGGGATGCTGATGCATGCCCTTAGCATGAAGTCAGACAAGAGA
H2SYBJJ03G69Y1	GS_C1	99.65	518	0	0	0	0	0	0	6	0	0	0	21	0	0	0	0	27	AACCAATGGCCTCCTGAACGTGCGTTGCACTCTTGGGATTTCCTGAGAGTATGTCTGCTTCAGTGCTTAACTTGCCCCAACTTTGCAAGCAGGATGTGTTTCTGCCTTGCGTTCTTATGAGCTATTGCCCTCTGAGCCAATGGCTTGTTAATTGCTTGGTTCTTGCAAAATGCTTTGCGCGCTGTTATTCAGGTTTCTACCTTCGTGGTTCTACTTGAGTGACGCTGCTCATGCTTGCAACCGCTGGGATGCAGGTGCATGCCTCTAGCATGAAGTCAGACAAGTGA
H2SYBJJ03GEMPH	GS_B1	99.64	510	0	0	0	6	6	7	0	5	3	0	0	0	0	0	0	27	AACCGATGGCCTCCTGAACGCGCATTGCGCTCTCGGGATTTCCTGAGAGCAGGTCTGCTTCAGTGCTTAGCATTATCTACCTGTGCTTGCAAACAGCATGTATGTCTGCATTGCTGCTTCGCTTTCCAACAAGTCATCGATCGCTTTTGTGTTCGTAAATGGCTTGTTTGCTGCCTGGCCCATGCGCCAAGCTTGAGCGTACTGTTGTTCCAAGCTTTGCTTGCATCGTGCAGCTCAAGCGCGCAGCTGTCGGGATGCTGATGCATGCCCTTAGCATGAAGTCAGACAAGAGA
H2SYBJJ03GJFCO	GS_A1	99.61	466	5	2	3	0	0	0	0	0	0	10	0	0	7	0	0	27	AACCAATGGCCTCTTGAACGTACATTGCGCTCTTGGGATATGCCTGAGAGCATGTCTGCTTCAGTGCTTCTACTTTCATTTTCTGCTGCTCTTGTTATCAGGAGCAGTGTTGCTGCATGCTTCTGCAAGTGGCACTGGCATGCTAAATATCAAGTTTTGCTTGCTGTTGTGACTGATCAACATCTCATGTCGTTTCAGTTGGCGAAACAAAAGCTCATGTGTGTTCTTAACACTTCCTAGCATGAAGTCAGACAAGTGA
H2SYBJJ03GLP5M	GS_B1	99.64	510	0	0	0	9	7	3	0	5	3	0	0	0	0	0	0	27	AACCGATGGCCTCCTGAACGCGCATTGCGCTCTCGGGATTTCCTGAGAGCAGGTCTGCTTCAGTGCTTAGCATTATCTACCTGTGCTTGCAAGCAGCATGTATGTCTGCATTACTGCTTCGCTTTCCAACAAGTCATCGATCGCTTTTGTGTTCGTAAATGGCTTGTTTGCTGCCTGGCCCATGCGCCAAGCTTGAGCGTACTGTTGTTCCAAGCTTTGCTTGCATCGTGCAGCTCAAGCGCGCAGCTGTCGGGATGCTGATGCATGCCCTTAGCATGAAGTCAGACAAGAGA
H2SYBJJ03HDCW7	GS_B1	99.64	510	0	0	0	8	4	3	0	7	5	0	0	0	0	0	0	27	AACCGATGGCCTCCTGAACGCGCATTGCGCTCTCGGGATTTCCTGAGAGCAGGTCTGCTTCAGTGCTTAGCATTATCTACCTGTACTTGCAAGCAGCATGTATGTCTGCATTGCTGCTTCGCTTTCCAACAAGTCATCGATCGCTTTTGTGTTCGTAAATGGCTTGTTTGCTGCCTGGCCCATGCGCCAAGCTTGAGCGTACTGTTGTTCCAAGCTTTGCTTGCATCGTGCAGCTCAAGCGCGCAGCTGTCGGGATGCTGATGCATGCCCTTAGCATGAAGTCAGACAAGAGA
H2SYBJJ03FWA2N	GS_B1	99.64	510	0	0	0	5	8	5	0	8	0	0	0	0	0	0	0	26	AACCGATGGCCTCCTGAACGCGCATTGCGCTCTCGGGATTTCCTGAGAGCAGGTCTGCTTCAGTGCTTAGCATTATCTACCTGTGCTTGCAAGCAGCATGTATGTCTGCATTGCTGCTTCGCTTTCCAACAAGTCATCGATCGCTTTTGTGTTCGTAAATGGCTTGTTTGTTGCCTGGCCCATGCGCCAAGCTTGAGCGTACTGTTGTTCCAAGCTTTGCTTGCATCGTGCAGCTCAAGCGCGCAGCTGTCGGGATGCTGATGCATGCCCTTAGCATGAAGTCAGACAAGAGA
H2SYBJJ03G8YAY	GS_B1	99.64	510	0	0	0	5	5	5	0	5	6	0	0	0	0	0	0	26	AACCGATGGCCTCCTGAACGCGTATTGCGCTCTCGGGATTTCCTGAGAGCAGGTCTGCTTCAGTGCTTAGCATTATCTACCTGTGCTTGCAAGCAGCATGTATGTCTGCATTGCTGCTTCGCTTTCCAACAAGTCATCGATCGCTTTTGTGTTCGTAAATGGCTTGTTTGCTGCCTGGCCCATGCGCCAAGCTTGAGCGTACTGTTGTTCCAAGCTTTGCTTGCATCGTGCAGCTCAAGCGCGCAGCTGTCGGGATGCTGATGCATGCCCTTAGCATGAAGTCAGACAAGAGA
H2SYBJJ03G99KH	GS_A1	99.61	466	3	1	2	0	0	0	0	2	0	13	0	5	0	0	0	26	AACCAATGGCCTCTTGAACGTGCATTGCGCTCTTGGGATATGCCTGAGAGCATGTCTGCTTCAGTGCTTCTACTTTCATTTTCTGCTGCTCTTGTTATCAGGAGCAGTGTTGCTGCATGCTTCTGCAAGTGGCACTGGCATGCTAAATATCAAGTTTTACTTGCTGTTGTGACTGATCAACATCTCATGTCGTTTCAGTTGGCGAAACAAAAGCTCATGTGTGTTCTTAACACTTCCTAGCATGAAGTCAGACAAGTGA
H2SYBJJ03GTKRK	GS_B1	99.64	510	0	0	0	12	7	0	0	0	7	0	0	0	0	0	0	26	AACCGATGGCCTCCTGAACGCGCATTGCGCTCTCGGGATTTCCTGAGAGCAGGTCTGCTTCAGTGCTTAGCATTATCTACCTGTGCTTGCAAGCAGCATGTATGTCTGCATTGCTGCTTCGCTTTCCAACAAGTCATCGATCGCTTTTGTGTTCGTAAATGGCTTGTTTGCTGCCTGGCCCATGCGCCAAGCTTGAGCGTACTGTTGTTCCAAGCTTTGCTTGCATCGTGCAGCTCAAGCGCGCAGCTGTCGAGATGCTGATGCATGCCCTTAGCATGAAGTCAGACAAGAGA
H2SYBJJ03GX3MM	GS_A1	99.61	466	2	1	4	0	0	0	0	0	0	9	0	5	5	0	0	26	AACCAATGGCCTCTTGAACGTGCATTGCGCTCTTGGGATATGCCTGAGAGCATGTCTGCTTCAGTGCTTCTACTTTCATTTTCTGCTGCTCTTGTTATCAGGAGCAGTGTTGCTGCATGCTTCTGCAAGTGGCACTGGCATGCTAAATATCAAGTTTTGTTTGCTGTTGTGACTGATCAACATCTCATGTCGTTTCAGTTGGCGAAACAAAAGCTCATGTGTGTTCTTAACACTTCCTAGCATGAAGTCAGACAAGTGA
H2SYBJJ03GXX4S	GS_B1	100	516	0	0	0	3	7	4	0	8	4	0	0	0	0	0	0	26	AACCGATGGCCTCCTGAACGCGCATTGCGCTCTCGGGATTTCCTGAGAGCAGGTCTGCTTCAGTGCTTAGCATTATCTACCTGTGCTTGCAAGCAGCATGTATGTCTGCATTGCTGCTTCGCTTTCCAACAAGTCATCGATCGCTTTTGTGTTCGTAAATGGCTTGTTTGCTGCCTGGCCCATGCGCCAAGCTTGAGCGTACTGTTGTTCCAAGCTTTGCTTGCATCGTGCAGCTCAAGCGCGCAGCTGTCGGGATGCTGATGCATGCCCTTAGCATGAAGTTAGACAAGAGA
H2SYBJJ03HD1A3	GS_C1h	99.65	518	0	0	0	0	0	0	0	0	0	0	26	0	0	0	0	26	AACCAATGGCCTCCTGAACGTGCGTTGCACTCTTGGGATTTCCTGAGAGTATGTCTGCTTCAGTGCTTAACTTGCCCCAACTTTGCAAGCAGGATGTGTTTCTGCCTTGTGTTCTTATGAGCTATTGCCCTCTGAGCCAATGGCTTGTTAATTGCTTGGTTCTTGCAAAATGCTTTGCGCGCTGTTATTCAGGTTTCTACCTTCGTGGTTTTACTTGAGTGACGCTGCTCATGCTTGCAACCGCTGGGATGCAGCTGCATGCCTCTAGCATGAAGTCAGACAAGTGA
H2SYBJJ03HDOIH	GS_C1	99.65	518	0	0	0	0	0	0	22	0	0	0	3	0	0	1	0	26	AACCAATGGCCTCCTGAACGTGCGTTGCACTCTTGGGATTTCCTGAGAGTATGTCTGCTTCAGTGCTTAACTTGCCCCAACTTTGCAAGCAGGATGTGTTTCTGCCTTGCGTTCTTATGAGCTATTGCCCTCTGAGCCAATGGCTTGTTAATTGCTTGGTTCTTGCAAAATGCTTTGCGCGCTGTTATTCAGGTTTCTACCTTCGTGGTTTTACTTGAGTGACGCTGCTCATGCTTGCAACCGCTGGGATGCAGGTGCATGCCCCTAGCATGAAGTCAGACAAGTGA
H2SYBJJ03HJIPL	GS_B1	99.64	510	0	0	0	7	3	5	0	8	3	0	0	0	0	0	0	26	AACCGATGGCCTCCTGAACGCGCATTGCGCTCTCGGGATTTCCTGAGAGCAGGTCTGCTTCAGTGCTTAGCATTATCTACCTGTGCTTGCAAGCAGCATGTATGTCTGCATTGCTGCTTCGCTTTCCAACAAGTCATCGATCGCTTTTGTGTTCGTAAATGGCTTGTTTGCTGCCTGGCCCATGCGCCAAGCTTGAGCGTACTGTTGTTCCAAGCTTTGCTTGCATCGTGCAGCTCAAGCGCGTAGCTGTCGGGATGCTGATGCATGCCCTTAGCATGAAGTCAGACAAGAGA
H2SYBJJ03FPWXE	GS_A1	99.61	466	6	3	4	0	0	0	0	0	0	6	0	4	2	0	0	25	AACCAATGGCCTCTTGAACGTGCATTGCGCTCTTGGGATATGCCTGAGAGCATGTCTGCTTCAGTGCTTCTACTTTCATTTTCTGCTGCTCTTGTTATCAGGAGCAGTGTTGCTGCATGCTTCTGCAAGTGGCACTGGCATGTTAAATATCAAGTTTTGCTTGCTGTTGTGACTGATCAACATCTCATGTCGTTTCAGTTGGCGAAACAAAAGCTCATGTGTGTTCTTAACACTTCCTAGCATGAAGTCAGACAAGTGA
H2SYBJJ03FYYR4	GS_B1	99.64	510	0	0	0	1	8	6	0	4	6	0	0	0	0	0	0	25	AACCGATGGCCTCCTGAACGCGCATTGCGCTCTCGGGATTTCCTGAGAGCAGGTCTGCTTCAGTGCTTAGCATTATCTACCTGTGCTTGCAAGCAGCATGTATGTCTGCATTGCTGCTTCGCTTTCCAACAAGTCATCGATCGCTTTTGTGTTCGCAAATGGCTTGTTTGCTGCCTGGCCCATGCGCCAAGCTTGAGCGTACTGTTGTTCCAAGCTTTGCTTGCATCGTGCAGCTCAAGCGCGCAGCTGTCGGGATGCTGATGCATGCCCTTAGCATGAAGTCAGACAAGAGA
H2SYBJJ03G18HI	GS_B1	99.64	510	0	0	0	5	7	3	0	5	5	0	0	0	0	0	0	25	AACCGATGGCCTCCTGAACGCGCATTACGCTCTCGGGATTTCCTGAGAGCAGGTCTGCTTCAGTGCTTAGCATTATCTACCTGTGCTTGCAAGCAGCATGTATGTCTGCATTGCTGCTTCGCTTTCCAACAAGTCATCGATCGCTTTTGTGTTCGTAAATGGCTTGTTTGCTGCCTGGCCCATGCGCCAAGCTTGAGCGTACTGTTGTTCCAAGCTTTGCTTGCATCGTGCAGCTCAAGCGCGCAGCTGTCGGGATGCTGATGCATGCCCTTAGCATGAAGTCAGACAAGAGA
H2SYBJJ03G28LK	GS_B1	99.64	510	0	0	0	2	9	3	0	2	9	0	0	0	0	0	0	25	AACCGATGGCCTCCTGAACGCGCATTGCGCTCTCGGGATTTCCTGAGAGCAGGTCTGCTTCAGTGCTTAGCATTATTTACCTGTGCTTGCAAGCAGCATGTATGTCTGCATTGCTGCTTCGCTTTCCAACAAGTCATCGATCGCTTTTGTGTTCGTAAATGGCTTGTTTGCTGCCTGGCCCATGCGCCAAGCTTGAGCGTACTGTTGTTCCAAGCTTTGCTTGCATCGTGCAGCTCAAGCGCGCAGCTGTCGGGATGCTGATGCATGCCCTTAGCATGAAGTCAGACAAGAGA
H2SYBJJ03G4OO2	GS_B1	99.64	510	0	0	0	5	1	4	0	8	7	0	0	0	0	0	0	25	AACCGATGGCCTCCTGAACGCGCATTGCGCTCTCGAGATTTCCTGAGAGCAGGTCTGCTTCAGTGCTTAGCATTATCTACCTGTGCTTGCAAGCAGCATGTATGTCTGCATTGCTGCTTCGCTTTCCAACAAGTCATCGATCGCTTTTGTGTTCGTAAATGGCTTGTTTGCTGCCTGGCCCATGCGCCAAGCTTGAGCGTACTGTTGTTCCAAGCTTTGCTTGCATCGTGCAGCTCAAGCGCGCAGCTGTCGGGATGCTGATGCATGCCCTTAGCATGAAGTCAGACAAGAGA
H2SYBJJ03G5SR8	GS_A1	99.61	466	3	1	2	0	0	0	0	0	0	5	0	10	4	0	0	25	AACCAATGGCCTCTTGAACGTGCATTGCGCTCTTGGGATATGCCTGAGAGCATGTCTGCTTCAGTGCTTCTACTTTCATTTTCTGCTGCTCTTGTTATCAGGAGCAGTGTTGCTGCATGCTTCTGCAAGTGGCACTGGCATGCTAAATATCAAGTTTTGCTTGCTGTTGTAACTGATCAACATCTCATGTCGTTTCAGTTGGCGAAACAAAAGCTCATGTGTGTTCTTAACACTTCCTAGCATGAAGTCAGACAAGTGA
H2SYBJJ03GJNJV	GS_A1	99.61	466	3	1	3	0	0	0	0	0	0	13	0	5	0	0	0	25	AACCAATGGCCTCTTGAACGTGCATTGCGCTCTTGAGATATGCCTGAGAGCATGTCTGCTTCAGTGCTTCTACTTTCATTTTCTGCTGCTCTTGTTATCAGGAGCAGTGTTGCTGCATGCTTCTGCAAGTGGCACTGGCATGCTAAATATCAAGTTTTGCTTGCTGTTGTGACTGATCAACATCTCATGTCGTTTCAGTTGGCGAAACAAAAGCTCATGTGTGTTCTTAACACTTCCTAGCATGAAGTCAGACAAGTGA
H2SYBJJ03GOXB9	GS_B1	99.64	510	0	0	0	7	3	4	0	4	7	0	0	0	0	0	0	25	AACCGATGGCCTCCTGAACGCGCATTGCGCTCTCGGGATTTCCTGAGAGCAGGTCTGCTTCAGTGCTTAGCATTATCTACCTGTGCTTGCAAGCAGCATGTATGTCTGCATTGCTGCTTCGCTTTCCAACAAGTCATCGATCGCTTTTGTGTTCGTAAATGGCTTGTTTGCTGCCTGGCCCATGCGCCAAGCTTGAGCGTACTGTTGTTCCAAGCTTTGCTTGCATCGTGCAGCTCAAGCGCGCAGCTGTCGGGATGCTGATACATGCCCTTAGCATGAAGTCAGACAAGAGA
H2SYBJJ03GQO31	GS_A1	99.61	466	3	2	2	0	0	0	0	0	0	2	0	9	7	0	0	25	AACCAATGGCCTCTTGAACGTGCATTGCGCTCTTGGGATATGCCTGAGAGCATGTCTGCTTCAGTGCTTCTACTTTCATTTTCTGCTGCTCTTGTTATCAGGAGCAGTGTTGCTGCATGCTTCTGCAAGTGGCACTGGCATGCTAAATATCAAGTTTTGCTTGCTGTTGTGACTGATCAACATCTCATGTCATTTCAGTTGGCGAAACAAAAGCTCATGTGTGTTCTTAACACTTCCTAGCATGAAGTCAGACAAGTGA
H2SYBJJ03GZ0C9	GS_A1	99.61	466	6	0	0	0	0	0	0	0	0	3	0	14	2	0	0	25	AACCAATGGCCTCTTGAACGTGCATTGCGCTCTTGGGATATGCCTGAGAGCATGTCTACTTCAGTGCTTCTACTTTCATTTTCTGCTGCTCTTGTTATCAGGAGCAGTGTTGCTGCATGCTTCTGCAAGTGGCACTGGCATGCTAAATATCAAGTTTTGCTTGCTGTTGTGACTGATCAACATCTCATGTCGTTTCAGTTGGCGAAACAAAAGCTCATGTGTGTTCTTAACACTTCCTAGCATGAAGTCAGACAAGTGA
H2SYBJJ03HG3LQ	GS_C1h	99.65	518	0	0	0	0	0	0	0	0	0	0	16	8	0	1	0	25	AACCAATGGCCTCCTGAATGTGCGTTGCACTCTTGGGATTTCCTGAGAGTATGTCTGCTTCAGTGCTTAACTTGCCCCAACTTTGCAAGCAGGATGTGTTTCTGCCTTGTGTTCTTATGAGCTATTGCCCTCTGAGCCAATGGCTTGTTAATTGCTTGGTTCTTGCAAAATGCTTTGCGCGCTGTTATTCAGGTTTCTACCTTCGTGGTTTTACTTGAGTGACGCTGCTCATGCTTGCAACCGCTGGGATGCAGGTGCATGCCTCTAGCATGAAGTCAGACAAGTGA
H2SYBJJ03F7EDV	GS_A1	99.61	466	5	3	2	0	0	0	0	0	0	4	0	7	3	0	0	24	AACCAATGGCCTCTTGAACGTGCATTGCGCTCTTGGGATATGCCTGAGAGCATGTCTGCTTCAGTGCTTCTACTTTCATTTTCTGCTGCTCTTGTTATCAGGAGCAGTGTTGCTGCATGCTTCTGCAAGTGGCACTGGTATGCTAAATATCAAGTTTTGCTTGCTGTTGTGACTGATCAACATCTCATGTCGTTTCAGTTGGCGAAACAAAAGCTCATGTGTGTTCTTAACACTTCCTAGCATGAAGTCAGACAAGTGA
H2SYBJJ03FVJ1A	GS_A1	99.61	466	5	0	4	0	0	0	0	0	0	4	0	0	11	0	0	24	AACCAATGGCCTCTTGAACGTGCATTGCGCTCTTGGGATATGCCTGAGAGCATGTCTGCTTCAGTGCTTCTACTTTCGTTTTCTGCTGCTCTTGTTATCAGGAGCAGTGTTGCTGCATGCTTCTGCAAGTGGCACTGGCATGCTAAATATCAAGTTTTGCTTGCTGTTGTGACTGATCAACATCTCATGTCGTTTCAGTTGGCGAAACAAAAGCTCATGTGTGTTCTTAACACTTCCTAGCATGAAGTCAGACAAGTGA
H2SYBJJ03G4RWG	GS_B1	99.64	510	0	0	0	3	10	1	0	7	3	0	0	0	0	0	0	24	AACCGATGGCCTCCTGAACGCGCATTGCGCTCTCGGGATTTCCTGAGAGCAGGTCTGCTTCAGTGCTTAGCATTATCTATCTGTGCTTGCAAGCAGCATGTATGTCTGCATTGCTGCTTCGCTTTCCAACAAGTCATCGATCGCTTTTGTGTTCGTAAATGGCTTGTTTGCTGCCTGGCCCATGCGCCAAGCTTGAGCGTACTGTTGTTCCAAGCTTTGCTTGCATCGTGCAGCTCAAGCGCGCAGCTGTCGGGATGCTGATGCATGCCCTTAGCATGAAGTCAGACAAGAGA
H2SYBJJ03G7C09	GS_A1	99.61	466	5	3	5	0	0	0	0	0	0	4	0	0	7	0	0	24	AACCAATGGCCTCTTGAACGTGCATTGCGCTCTTGGGATATGCCTGAGAGCATGTCTGCTTCAGTGCTTCTACTTTCATTTTCTGCTGCTCTTGTTATTAGGAGCAGTGTTGCTGCATGCTTCTGCAAGTGGCACTGGCATGCTAAATATCAAGTTTTGCTTGCTGTTGTGACTGATCAACATCTCATGTCGTTTCAGTTGGCGAAACAAAAGCTCATGTGTGTTCTTAACACTTCCTAGCATGAAGTCAGACAAGTGA
H2SYBJJ03G8RHK	GS_B1	99.64	510	0	0	0	0	9	4	0	9	2	0	0	0	0	0	0	24	AACCGATGGCCTCCTGAACGCGCATTGCGCTCTCGGGATTTCCTGAGAGCAGGTCTGCTTCAGTGCTTAGCATTATCTACCTGTGCTTGCAAGCAGCATGTATGTCTGCATTGCTGCTTCGCTTTCCAACAAGTCATCGATCGCTTTTGTGTTCGTAAATGGCTTGTTTGCTGCCTGGCCCATGCGCCAAGCTTGAGCGTACTGTTGTTCCAAGCTTTGCTTGCATCGTGCAACTCAAGCGCGCAGCTGTCGGGATGCTGATGCATGCCCTTAGCATGAAGTCAGACAAGAGA
H2SYBJJ03GF8FA	GS_B1	99.64	510	0	0	0	13	3	1	0	5	2	0	0	0	0	0	0	24	AACCGATGGCCTCCTGAACGCGCATTGCGCTCTCGGGATTTCCTGAGAGCAGGTCTGCTTCAGTGCTTAGCATTATCTACCTGTGCTTGCAAGCAGCATGTATGTCTGCATTGCTGCTTCGCTTTCCAACAAGTCATCGATCGCTTTTGTGTTCGTAAATGGCTTGTTTGCTGCCTGGCCCATGCGCCAAGCTTGAGCGTACTGTTGTTCCAAGCTTTGCTTGCATCGTGCAGCTCAAGCGCGCAGCTGTCGGGATACTGATGCATGCCCTTAGCATGAAGTCAGACAAGAGA
H2SYBJJ03GGPJQ	GS_A1	99.61	466	7	2	1	0	0	0	0	0	0	4	0	2	8	0	0	24	AACCAATGGCCTCTTGAACGTGCATTACGCTCTTGGGATATGCCTGAGAGCATGTCTGCTTCAGTGCTTCTACTTTCATTTTCTGCTGCTCTTGTTATCAGGAGCAGTGTTGCTGCATGCTTCTGCAAGTGGCACTGGCATGCTAAATATCAAGTTTTGCTTGCTGTTGTGACTGATCAACATCTCATGTCGTTTCAGTTGGCGAAACAAAAGCTCATGTGTGTTCTTAACACTTCCTAGCATGAAGTCAGACAAGTGA
H2SYBJJ03HB71B	GS_B1	99.64	510	0	0	0	3	9	1	0	5	6	0	0	0	0	0	0	24	AACCGATGGCCTCCTGAACGCGCATTGCGCTCTCGGGATTTCCTGAGAGCAGGTCTGCTTCAGTGCTTAGCATTATCTACCTGTGCTTGCAAGCAGCATGTATGTCTGCATTGTTGCTTCGCTTTCCAACAAGTCATCGATCGCTTTTGTGTTCGTAAATGGCTTGTTTGCTGCCTGGCCCATGCGCCAAGCTTGAGCGTACTGTTGTTCCAAGCTTTGCTTGCATCGTGCAGCTCAAGCGCGCAGCTGTCGGGATGCTGATGCATGCCCTTAGCATGAAGTCAGACAAGAGA
H2SYBJJ03G260T	GS_B1	99.64	510	0	0	0	6	4	3	0	8	2	0	0	0	0	0	0	23	AACCGATGGCCTCCTGAACGCGCATTGCGCTCTCGGGATTTCCTGAGAGTAGGTCTGCTTCAGTGCTTAGCATTATCTACCTGTGCTTGCAAGCAGCATGTATGTCTGCATTGCTGCTTCGCTTTCCAACAAGTCATCGATCGCTTTTGTGTTCGTAAATGGCTTGTTTGCTGCCTGGCCCATGCGCCAAGCTTGAGCGTACTGTTGTTCCAAGCTTTGCTTGCATCGTGCAGCTCAAGCGCGCAGCTGTCGGGATGCTGATGCATGCCCTTAGCATGAAGTCAGACAAGAGA
H2SYBJJ03G8JGL	GS_B1	99.64	510	0	0	0	7	7	1	0	3	5	0	0	0	0	0	0	23	AACCGATGGCCTCCTGAACGCGCATTGCGCTCTCGGGATTTCCTGAGAGCAGGTCTGCTTCAGTGCTTAGCATTATCTACCTGTGCTTGCAAGCAGCATGTATGTCTGCATTGCTGCTTCGCTTTCCAACAAGTCATCGATCGCTTTTGTGTTCGTAAATGGCTTGTTTGCTACCTGGCCCATGCGCCAAGCTTGAGCGTACTGTTGTTCCAAGCTTTGCTTGCATCGTGCAGCTCAAGCGCGCAGCTGTCGGGATGCTGATGCATGCCCTTAGCATGAAGTCAGACAAGAGA
H2SYBJJ03GE9RW	GS_B1	99.64	510	0	0	0	3	9	6	0	1	4	0	0	0	0	0	0	23	AACCGATGGCCTCCTGAACGCGCATTGCGCTCTCGGGGTTTCCTGAGAGCAGGTCTGCTTCAGTGCTTAGCATTATCTACCTGTGCTTGCAAGCAGCATGTATGTCTGCATTGCTGCTTCGCTTTCCAACAAGTCATCGATCGCTTTTGTGTTCGTAAATGGCTTGTTTGCTGCCTGGCCCATGCGCCAAGCTTGAGCGTACTGTTGTTCCAAGCTTTGCTTGCATCGTGCAGCTCAAGCGCGCAGCTGTCGGGATGCTGATGCATGCCCTTAGCATGAAGTCAGACAAGAGA
H2SYBJJ03GYXLR	GS_B1	99.64	510	0	0	0	2	8	3	0	6	4	0	0	0	0	0	0	23	AACCGATGGCCTCCTGAACGCGCATTGCGCTCTCGGGATTTCCTGAGAGCAGGTCTGCTTCAGTGCTTAGCATTATCTACCTGTGCTTGCAAGCAGCATGTATGTCTGCATTGCTGCTTCGCTTTCCAACAAGTCATCGATCGCTTTTGTGTTCGTAAATGGCTTGTTTGCTGCCTGGCCCATGCGCCAAGCTTGAGCGTACTGTTGTTCCAAGCTTTGCTTACATCGTGCAGCTCAAGCGCGCAGCTGTCGGGATGCTGATGCATGCCCTTAGCATGAAGTCAGACAAGAGA
H2SYBJJ03GZOBM	GS_B1	99.64	510	0	0	0	8	0	3	0	4	8	0	0	0	0	0	0	23	AACCGATGGCCTCCTGAACGCGCATTGCGCTCTCGGGATTTCCTGAGAGCAGGTCTGCTTCAGTGCTTAGCATTATCTACCTGTGCTTGCAAGTAGCATGTATGTCTGCATTGCTGCTTCGCTTTCCAACAAGTCATCGATCGCTTTTGTGTTCGTAAATGGCTTGTTTGCTGCCTGGCCCATGCGCCAAGCTTGAGCGTACTGTTGTTCCAAGCTTTGCTTGCATCGTGCAGCTCAAGCGCGCAGCTGTCGGGATGCTGATGCATGCCCTTAGCATGAAGTCAGACAAGAGA
H2SYBJJ03FV62W	GS_B1	99.64	510	0	0	0	0	5	7	0	5	5	0	0	0	0	0	0	22	AACCGATGGCCTCCTGAACGCGCATTGCGTTCTCGGGATTTCCTGAGAGCAGGTCTGCTTCAGTGCTTAGCATTATCTACCTGTGCTTGCAAGCAGCATGTATGTCTGCATTGCTGCTTCGCTTTCCAACAAGTCATCGATCGCTTTTGTGTTCGTAAATGGCTTGTTTGCTGCCTGGCCCATGCGCCAAGCTTGAGCGTACTGTTGTTCCAAGCTTTGCTTGCATCGTGCAGCTCAAGCGCGCAGCTGTCGGGATGCTGATGCATGCCCTTAGCATGAAGTCAGACAAGAGA
H2SYBJJ03FZWZD	GS_A1	96.88	427	0	0	0	0	0	0	0	0	0	22	0	0	0	0	0	22	AACCAATGGCCTCTTGAACGTGCATTGCGCTCTTGGGATATGCCTGAGAGCATGTCTGCTTCAGTGATTCTACTTTCATTTTCTGCTGCTCTTGTTATCAGGAGCAGTGTTGCTGCATGCTTCTGCAAGTTAGCAAAACTTGCTAAATATCAAGTTTTGCTTGCTGTTGTGACTGATCAACATCTCATGTCGTTTCAGTTGGCGAAACAAAAGCTCATGTGTGTTCTTAACACTTCCTAGCATGAAGTCAGACAAGTGA
H2SYBJJ03G6FPD	GS_B1	99.64	510	0	0	0	6	8	3	0	1	4	0	0	0	0	0	0	22	AACCGATGGCCTCCTGAACGCGCATTGCGCTCTCGGGATTTCCTGAGAGCAGGTCTGCTTCAGTGCTTAGTATTATCTACCTGTGCTTGCAAGCAGCATGTATGTCTGCATTGCTGCTTCGCTTTCCAACAAGTCATCGATCGCTTTTGTGTTCGTAAATGGCTTGTTTGCTGCCTGGCCCATGCGCCAAGCTTGAGCGTACTGTTGTTCCAAGCTTTGCTTGCATCGTGCAGCTCAAGCGCGCAGCTGTCGGGATGCTGATGCATGCCCTTAGCATGAAGTCAGACAAGAGA
H2SYBJJ03G7ZBK	GS_B1	99.64	510	0	0	0	3	5	7	0	1	6	0	0	0	0	0	0	22	AACCGATGGCCTCCTGAACGCGCATTGCGCTCTCGGGATTTCCTGAGAGCAGGTCTGCTTCAGTGCTTAGCATTATCTACCTGTGCTTGCAAGCAGCATGTATGTCTGCGTTGCTGCTTCGCTTTCCAACAAGTCATCGATCGCTTTTGTGTTCGTAAATGGCTTGTTTGCTGCCTGGCCCATGCGCCAAGCTTGAGCGTACTGTTGTTCCAAGCTTTGCTTGCATCGTGCAGCTCAAGCGCGCAGCTGTCGGGATGCTGATGCATGCCCTTAGCATGAAGTCAGACAAGAGA
H2SYBJJ03GC38Z	GS_B1	99.64	510	0	0	0	4	6	6	0	1	5	0	0	0	0	0	0	22	AACCGATGGCCTCCTGAACGCGCATTGCGCTCTCAGGATTTCCTGAGAGCAGGTCTGCTTCAGTGCTTAGCATTATCTACCTGTGCTTGCAAGCAGCATGTATGTCTGCATTGCTGCTTCGCTTTCCAACAAGTCATCGATCGCTTTTGTGTTCGTAAATGGCTTGTTTGCTGCCTGGCCCATGCGCCAAGCTTGAGCGTACTGTTGTTCCAAGCTTTGCTTGCATCGTGCAGCTCAAGCGCGCAGCTGTCGGGATGCTGATGCATGCCCTTAGCATGAAGTCAGACAAGAGA
H2SYBJJ03GEZ3G	GS_A1	99.61	466	0	1	0	0	0	0	0	0	0	11	0	4	6	0	0	22	AACCAATGGCCTCTTGAACGTGCATTGCGCTCTTGGGATATGCCTGAGAGCATGTCTGCTTCAGTGCTTCTACTTTCATTTTCTGTTGCTCTTGTTATCAGGAGCAGTGTTGCTGCATGCTTCTGCAAGTGGCACTGGCATGCTAAATATCAAGTTTTGCTTGCTGTTGTGACTGATCAACATCTCATGTCGTTTCAGTTGGCGAAACAAAAGCTCATGTGTGTTCTTAACACTTCCTAGCATGAAGTCAGACAAGTGA
H2SYBJJ03GJ8P9	GS_B1	99.64	510	0	0	0	5	6	4	0	0	7	0	0	0	0	0	0	22	AACCGATGGCCTCCTGAACGCGCATTGCGCTCTCGGGATTTCCTGAGAGCAGGTCTACTTCAGTGCTTAGCATTATCTACCTGTGCTTGCAAGCAGCATGTATGTCTGCATTGCTGCTTCGCTTTCCAACAAGTCATCGATCGCTTTTGTGTTCGTAAATGGCTTGTTTGCTGCCTGGCCCATGCGCCAAGCTTGAGCGTACTGTTGTTCCAAGCTTTGCTTGCATCGTGCAGCTCAAGCGCGCAGCTGTCGGGATGCTGATGCATGCCCTTAGCATGAAGTCAGACAAGAGA
H2SYBJJ03GJMGX	GS_B1	99.64	510	0	0	0	4	1	5	0	5	7	0	0	0	0	0	0	22	AACCGATGGCCTCCTGAACGCGCATTGCGCTCTCGGGATTTCCTGAGAGCAGGTCTGCTTCAGTGCTTAGCATTATCTACCTGTGCTTGCAAGCAGCATGTATGTCTGCATTGCTGCTTCGCTTTCCAACAAGTCATCGATCGCTTTTGTGTTCGTAAATGGCTTGTTTGCTGCCTGGCCCATGCGCCAAGCTTGAGCGTACTGTTGTTCCAAGCTTTGCTTGCATCGTGCAGCTCAAGCGCGCAACTGTCGGGATGCTGATGCATGCCCTTAGCATGAAGTCAGACAAGAGA
H2SYBJJ03GPBHQ	GS_A1	99.61	466	4	2	3	0	0	0	0	0	0	4	0	6	3	0	0	22	AACCAATGGCCTCTTGAACGTGCATTGCGCTCTTGGGATATGCCTGAGAGCATGTCTGCTTCAGTGCTTCTACTTTCATTTTCTGCTGCTCTTGTTATCAGGAGCAGTGTTGCTGCATGCTTCTGCAAGTGGCACTGGCATGCTAAATATCAAGTTTTGCTTGTTGTTGTGACTGATCAACATCTCATGTCGTTTCAGTTGGCGAAACAAAAGCTCATGTGTGTTCTTAACACTTCCTAGCATGAAGTCAGACAAGTGA
H2SYBJJ03GXTES	GS_A1	99.61	466	1	2	0	0	0	0	0	0	0	3	0	0	16	0	0	22	AACCAATGGCCTCTTGAACGTGCATTGCGCTCTTGGGATATGCCTGAGAGCATGTCTGCTTCAGTGCTTCTACTTTCATTTTCTGCTGCTCTTGTTATCAGGAGCAGTGTTGCTGCATGCTTCTGCAAGTGGCACTGGCATGCTAGATATCAAGTTTTGCTTGCTGTTGTGACTGATCAACATCTCATGTCGTTTCAGTTGGCGAAACAAAAGCTCATGTGTGTTCTTAACACTTCCTAGCATGAAGTCAGACAAGTGA
H2SYBJJ03HDV04	GS_B1	99.64	510	0	0	0	6	5	3	0	4	4	0	0	0	0	0	0	22	AACCGATGGCCTCCTGAACGCGCATTGCGCTCTCGGGATTTCCTGAGAGCAGGTCTGCTTCAGTGCTTAGCATTATCTACCTGTGCTTGCAAGCAGCATGTATGTCTGCATTGCTGCTTCGCTTTCCAACAAGTCATCGATCGCTTTTGTGTTCGTAAATGGTTTGTTTGCTGCCTGGCCCATGCGCCAAGCTTGAGCGTACTGTTGTTCCAAGCTTTGCTTGCATCGTGCAGCTCAAGCGCGCAGCTGTCGGGATGCTGATGCATGCCCTTAGCATGAAGTCAGACAAGAGA
H2SYBJJ03HJBCF	GS_C1e	99.29	510	0	0	0	0	0	0	0	0	0	0	0	0	0	22	0	22	AACCAGTGGCCTCCTGAACGTGCGTTGCACTCTTGGGATTTCCTGAGAGTATGTCTGCTTCAGTGCTTAACTTGCCCCAACTTTGCAAGCAGATGTGTTTCTGCCTTGCGTTCTTATGAGCTATTGCCCTCTGAGCCAATGGCTTGTTAATTGCTTGGTTCTTGCAAAATGCTTTGCGCGCTGTTATTCAGGTTTCTACCTTCGTGGTTTTACTTGAGTGATGCTGCTCATGCTTGCAACCGCTGGGATGCAGGTGCATGCCTCTAGCATGAAGTCAGACAAGTGA
H2SYBJJ03F0M69	GS_B1	99.64	510	0	0	0	3	6	8	0	2	2	0	0	0	0	0	0	21	AACCGATGGCCTCCTGAACGCGCATTGCGCTCTCGGGATTTCCTGAGAGCAGGTCTGCTTCAGTGCTTAGCATTATCTACCTGTGCTTACAAGCAGCATGTATGTCTGCATTGCTGCTTCGCTTTCCAACAAGTCATCGATCGCTTTTGTGTTCGTAAATGGCTTGTTTGCTGCCTGGCCCATGCGCCAAGCTTGAGCGTACTGTTGTTCCAAGCTTTGCTTGCATCGTGCAGCTCAAGCGCGCAGCTGTCGGGATGCTGATGCATGCCCTTAGCATGAAGTCAGACAAGAGA
H2SYBJJ03FU3RF	GS_B1	99.64	510	0	0	0	4	0	3	0	9	5	0	0	0	0	0	0	21	AACCGATGGCCTCCTGAACGCGCATTGCGCTCTCGGGATTTCCTGAGAGCAGGTCTGCTTCAGTGCTTAGCATTATCTACCTGTGCTTGCAAGCAGCATGTATGTCTGCATTGCTGCTTCGCTTTCCAACAAGTCATCGATCGCTTTTGTGTTCGTAAATGGCTTGTTTGCTGCCTGGCCCATGCGCCAAGCTTGAGCGTACTGTTGTTCCAAGCTTTGCTTGCATCGTGCAGCTCAAGCGCGCAGCTGTCGGGATGTTGATGCATGCCCTTAGCATGAAGTCAGACAAGAGA
H2SYBJJ03FUXN1	GS_B1	99.64	510	0	0	0	7	2	5	0	4	3	0	0	0	0	0	0	21	AACCGATGGCCTCCTGAATGCGCATTGCGCTCTCGGGATTTCCTGAGAGCAGGTCTGCTTCAGTGCTTAGCATTATCTACCTGTGCTTGCAAGCAGCATGTATGTCTGCATTGCTGCTTCGCTTTCCAACAAGTCATCGATCGCTTTTGTGTTCGTAAATGGCTTGTTTGCTGCCTGGCCCATGCGCCAAGCTTGAGCGTACTGTTGTTCCAAGCTTTGCTTGCATCGTGCAGCTCAAGCGCGCAGCTGTCGGGATGCTGATGCATGCCCTTAGCATGAAGTCAGACAAGAGA
H2SYBJJ03G0Q45	GS_B1	99.64	510	0	0	0	8	6	2	0	2	3	0	0	0	0	0	0	21	AACCGATGGCCTCCTGAACGCGCATTGCGCTCTCGGGATTTCCTGAGAGCAGGTTTGCTTCAGTGCTTAGCATTATCTACCTGTGCTTGCAAGCAGCATGTATGTCTGCATTGCTGCTTCGCTTTCCAACAAGTCATCGATCGCTTTTGTGTTCGTAAATGGCTTGTTTGCTGCCTGGCCCATGCGCCAAGCTTGAGCGTACTGTTGTTCCAAGCTTTGCTTGCATCGTGCAGCTCAAGCGCGCAGCTGTCGGGATGCTGATGCATGCCCTTAGCATGAAGTCAGACAAGAGA
H2SYBJJ03G19GM	GS_A1	99.61	466	2	0	6	0	0	0	0	0	0	0	0	10	3	0	0	21	AACCAATGGCCCCTTGAACGTGCATTGCGCTCTTGGGATATGCCTGAGAGCATGTCTGCTTCAGTGCTTCTACTTTCATTTTCTGCTGCTCTTGTTATCAGGAGCAGTGTTGCTGCATGCTTCTGCAAGTGGCACTGGCATGCTAAATATCAAGTTTTGCTTGCTGTTGTGACTGATCAACATCTCATGTCGTTTCAGTTGGCGAAACAAAAGCTCATGTGTGTTCTTAACACTTCCTAGCATGAAGTCAGACAAGTGA
H2SYBJJ03GETPD	GS_B1	99.64	510	0	0	0	4	6	9	0	2	0	0	0	0	0	0	0	21	AACCGATGGCCTCCTGAACGCGCATTGCGCTCTCGGGATTTCCTGAGAGCAGGTCTGCTTCAGTGCTTAACATTATCTACCTGTGCTTGCAAGCAGCATGTATGTCTGCATTGCTGCTTCGCTTTCCAACAAGTCATCGATCGCTTTTGTGTTCGTAAATGGCTTGTTTGCTGCCTGGCCCATGCGCCAAGCTTGAGCGTACTGTTGTTCCAAGCTTTGCTTGCATCGTGCAGCTCAAGCGCGCAGCTGTCGGGATGCTGATGCATGCCCTTAGCATGAAGTCAGACAAGAGA
H2SYBJJ03GHXS2	GS_B19	97.46	468	0	0	0	0	0	0	0	0	0	0	0	0	21	0	0	21	AACCGATGGCCTCCTGAACGCGCATTGCGCTCTCGGGATTTCCTGAGAGCAGGTCTGCTTCAGTGCTTAGCATTATCTACCTCTGCTTGCAAGCAGCATGTCTACACTGCTGCTTCGCTTTCCAACAAGTCATCGATCGCGTTTGTGTTCGTAAATGGCTTGTTTGCTGCCTGGCCCATGCGCCAAGTTTGAGCGTACTGTTGTTCCAAGCTTAGCTTGCATCGTACGTACAGCTCAAGCACGCAGCTGTTGGGATGCTGATGCATGCCCTTAGCACGAAGTCAGACAAGAGA
H2SYBJJ03HBHUP	GS_A1	99.61	466	4	0	4	0	0	0	0	0	0	4	0	8	1	0	0	21	AACCAATGGCCTCTTGAACGTGCATTGCGCTCTTGGGATATGCCTGAGAGCATGTCTGCTTCAGTGCTTCTACTTTCATTTTCTGCTGCTCTTGTTATCAGGAGCAGTGTTGCTGCATGCTTCTGCAAGTGGCACTGGCATGCTAAATATCAAGTTTTGCTTGCTGTTGTGACTGATCAACATCTCATGTCGTTTTAGTTGGCGAAACAAAAGCTCATGTGTGTTCTTAACACTTCCTAGCATGAAGTCAGACAAGTGA
H2SYBJJ03HCPM4	GS_C18	97.53	477	0	0	0	0	0	0	21	0	0	0	0	0	0	0	0	21	AACCAATGGCCTCCTGAACGTGCGTTGCACTCTTGGGATTTCCTGAGAGTATGTCTGCTTCAGTGCTTAACTTGCCCCAACTTTGCAAGCAGGATGTGTTTCTGCCTTGCGTTCTTATGAGCTATTGCCCTCTGAGCCAATGGCTTGTTAATTGCTTGGTTCTTGCAAAGCGCGCTGTTATTCAGGTTTCTACCTTCGTGGTTTTACTTGAGTGACGCTGCTCATGCTTGCAACCGCTGGGATGCAGGTGCATGCCTCTAGCATGAAGTCAGACAAGTGA
H2SYBJJ03F5Z74	GS_B1	98.57	490	0	0	0	3	6	0	0	5	6	0	0	0	0	0	0	20	AACCGATGGCCTCCTGAACGCGCATTGCGCTCTCGGGATTTCCTGAGAGCAGGTCTGCTTCAGTGCTTAGCATTATCTACCTGTTGCAAGCAGCTGTATGTCTGCATTGCTGCTTCGCTTTCCAACAAGTCATCGATCGCTTTTGTGTTCGTAAATGGCTTGTTTGCTGCCTGGCCCATGCGCCAAGCTTGAGCGTACTGTTGTTCCAAGCTTTGCTTGCATCGTGCAGCTCAAGCGCGCAGCTGTCGGGATGCTGATGCATGCCCTTAGCATGAAGTCAGACAAGAGA
H2SYBJJ03GH3WD	GS_B1	99.64	510	0	0	0	3	5	5	0	4	3	0	0	0	0	0	0	20	AACCGATGGCCTCCTGAACGCGCATTGCGCTCTCGGGATTTCCTGAGAGCAGGTCTGCTTCAGTGCTTAGCATTATCTACCTGTGCTTGCAAGCAGCATGTATGTCTGCATTGCTGCTTCGTTTTCCAACAAGTCATCGATCGCTTTTGTGTTCGTAAATGGCTTGTTTGCTGCCTGGCCCATGCGCCAAGCTTGAGCGTACTGTTGTTCCAAGCTTTGCTTGCATCGTGCAGCTCAAGCGCGCAGCTGTCGGGATGCTGATGCATGCCCTTAGCATGAAGTCAGACAAGAGA
H2SYBJJ03GOZ5J	GS_C1h	99.29	507	0	0	0	0	0	0	0	0	0	0	20	0	0	0	0	20	AATCAATGGCCTCCTGAACGTGCGTTGCACTCTTGGGATTTCCTGAGAGTATGTCTGCTTCAGTGCTTAACTTGCCCCAACTTTGCAAGTAGGATGTGTTTCTGCCTTGTGTTCTTATGAGCTATTGCCCTCTGAGCCAATGGCTTGTTAATTGCTTGGTTCTTGCAAAATGCTTTGCGCGCTGTTATTCAGGTTTCTACCTTCGTGGTTTTACTTGAGTGACGCTGCTCATGCTTGCAACCGCTGGGATGCAGCTGCATGCCTCTAGCATGAAGTCAGACAAGTGA
H2SYBJJ03GPNBO	GS_C89	99.65	518	0	0	0	0	0	0	20	0	0	0	0	0	0	0	0	20	AACCAATGGCCTCCTGAACGTGCGTTGCACTCTTGGGATTTCCTGAGAGTATGTCTGCTTCAGTGCTTAACTTGCCCCAACTTTGCAAGCAGGATGTGTTTCTGCCTTGCGTTCTTATGAGCTATTGCCCTCTGAGCCAATGGCTTGTTAATTGCTTGGTTCTTGCAAAATGCTTTGCGCGCTGTTATTCAGGTTTCTACCTTCGTGGTTTTACTTGAGTGATGCTGCTCATGCTTGCAACCGCTGGGATGCAGGTGCATGCCTCTAGCATGAAGTCAGACAAGTGA
H2SYBJJ03GQJD6	GS_B1	99.64	510	0	0	0	6	3	7	0	1	3	0	0	0	0	0	0	20	AACCGATGGCCTCCTGAACGCGCATTGCGCTCTCGGGATTTCCTGAGAGCAGGTCTGCTTCAGTGCTTAGCATTATCTACCTGTGCTTGCAAGCAGCATGTATGTCTGCATTGCTGCTTCGCTTTCCAACAAGTCATCGATCGCTTTTGTGTTCGTAAATGGCTTGTTTGCTGCCTGGCCCATGCGCCAAGCTTGAGCGTACTGTTGTTCCAAGCTTTGCTTGCATCGTGCAGCTCAAGCGCGCAGCTGTCGGGATGCTGATGCATGCCCTTAACATGAAGTCAGACAAGAGA
H2SYBJJ03GZUDT	GS_A1	99.61	466	2	1	3	0	0	0	0	0	0	2	0	8	4	0	0	20	AACCAATGGCCTCTTGAACGTGCATTGCGCTCTTGGGATATGCCTGAGAGCATGTCTGCTTCAGTGCTTCTGCTTTCATTTTCTGCTGCTCTTGTTATCAGGAGCAGTGTTGCTGCATGCTTCTGCAAGTGGCACTGGCATGCTAAATATCAAGTTTTGCTTGCTGTTGTGACTGATCAACATCTCATGTCGTTTCAGTTGGCGAAACAAAAGCTCATGTGTGTTCTTAACACTTCCTAGCATGAAGTCAGACAAGTGA
H2SYBJJ03FZ31H	GS_B1	99.64	510	0	0	0	2	4	4	1	6	2	0	0	0	0	0	0	19	AACCGATGGCCTCCTGAACGCGCATTGCGCTCTCGGGATTTCCTGAGAGCAGGTCTGCTTCAGTGCTTAGCATTATCTACCTGTGCTTGCAAGCAGCATGTATGTCTGCATTGCTGCTTCGCTTTCCAACAAGTCATCGATCGCTTTTGTGTTCGTAAATGGCTTGTTTGCTGCCTGGCCCATGCGCCAAGCTTGAGCGTACTGTTGTTCCAAGTTTTGCTTGCATCGTGCAGCTCAAGCGCGCAGCTGTCGGGATGCTGATGCATGCCCTTAGCATGAAGTCAGACAAGAGA
H2SYBJJ03G2GUO	GS_A1	99.22	460	1	2	5	0	0	0	0	0	0	0	0	3	8	0	0	19	AACCAATGGCCTCTTGAACGTGCATTGCGCTCTTGGGATATGCCTGAGAGCATGTCTGCTTCAGTGCTTCTACTTTCATTTTCTGCTGCTCTTGTTATCAGGAGCAGTGTTGCTGCATGCTTCTGCAAGTGGCACTGGCATGCTAAATATCAAGTTTTGCTTGCTGTTGTGACTGATCAACATCTCATGTCGTTTCAGTTGGCGAAACAAAAGCTCATGTGTGTTCTTAACACTTCCTAGCATAAAAGTCAGACAAGTGA
H2SYBJJ03G6N9K	GS_C1h	99.65	518	0	0	0	0	0	0	0	0	0	0	19	0	0	0	0	19	AACCAATGGCCTCCTGAACGTGCGTTGCACTCTTGGGATTTCCTGAGAGTATGTCTGCTTCAGTGCTTAACTTGCCCCAACTTTGCAAGCAGGATGTGTTTCTGCCTTGTGTTCTTATGAGCTATTGCCCTCTGAGCCAATGGCTTGTTAATTGCTTGGTTCTTGCAATATGCTTTGCGCGCTGTTATTCAGGTTTCTACCTTCGTGGTTTTACTTGAGTGACGCTGCTCATGCTTGCAACCGCTGGGATGCAGGTGCATGCCTCTAGCATGAAGTCAGACAAGTGA
H2SYBJJ03GLBES	GS_C1	100	520	0	0	0	0	0	0	13	0	0	0	4	0	0	1	1	19	AGCCAATGGCCTCCTGAACGTGCGTTGCACTCTTGGGATTTCCTGAGAGTATGTCTGCTTCAGTGCTTAACTTGCCCCAACTTTGCAAGCAGGATGTGTTTCTGCCTTGCGTTCTTATGAGCTATTGCCCTCTGAGCCAATGGCTTGTTAATTGCTTGGTTCTTGCAAAATGCTTTGCGCGCTGTTATTCAGGTTTCTACCTTCGTGGTTTTACTTGAGTGACGCTGCTCATGCTTGCAACCGCTGGGATGCAGGTGCATGCCTCTAGCATGAAGTCAGACAAGTGA
H2SYBJJ03GS8Y4	GS_B10	99.64	510	0	0	0	0	0	8	0	11	0	0	0	0	0	0	0	19	AACCGATGGCCTCCTGAACGCGCATTGCGCTCTCGGGATTTCCTGAGAGCAGGTCTGCTTTAGTGCTTAGCATTATCTACCTGTGCTTGCAAGCAGCATGTATGTCTGCATTGCTGCTTCGCTTTCCAACAAGTCATCGATCGCTTTTGTGTTCGTAAATGGCTTGTTTGCTGCCTGGCCCATGCGCCAAGCTTGAGCGTACTGTTGTTCCAAGCTTTGCTTGCATCGTGCAGCTCAAGCGCGCAGCTGTCGGGATGCTGATGCATGCCCTTAGCATGAAGTCAGACAAGAGA
H2SYBJJ03G1DG8	GS_B1	99.64	510	0	0	0	0	9	5	0	3	1	0	0	0	0	0	0	18	AACCGATGGCCTCCTGAACGCGCATTGCGCTCTCGGGATTTCCTGAGAGCAGGTCTGCTTCAGTGCTTAGCATTATCTACCTGTGCTTGCAAGCAGCATGTATGTCTGTATTGCTGCTTCGCTTTCCAACAAGTCATCGATCGCTTTTGTGTTCGTAAATGGCTTGTTTGCTGCCTGGCCCATGCGCCAAGCTTGAGCGTACTGTTGTTCCAAGCTTTGCTTGCATCGTGCAGCTCAAGCGCGCAGCTGTCGGGATGCTGATGCATGCCCTTAGCATGAAGTCAGACAAGAGA
H2SYBJJ03G8TJW	GS_B1	99.64	510	0	0	0	4	1	3	0	7	3	0	0	0	0	0	0	18	AACCGATGGCCTCCTGAACGCGCATTGCGCTCTCGGGATTTCCTGAGAGCAGGTCTGCTTCAGTGCTTAGCATTATCTACCTGTGCTTGCAAGCAGCATGTATGTCTGCATTGCTGTTTCGCTTTCCAACAAGTCATCGATCGCTTTTGTGTTCGTAAATGGCTTGTTTGCTGCCTGGCCCATGCGCCAAGCTTGAGCGTACTGTTGTTCCAAGCTTTGCTTGCATCGTGCAGCTCAAGCGCGCAGCTGTCGGGATGCTGATGCATGCCCTTAGCATGAAGTCAGACAAGAGA
H2SYBJJ03GD6CU	GS_B1m	98.21	484	0	0	0	0	0	0	0	12	6	0	0	0	0	0	0	18	AACCGATGGCCTCCTGAACGCGCATTGCGCTCTCGGGATTTCCTGAGAGCAGGTCTGCTTCAGTGCTTAGCATTATCTACCTGTTGCAAGCAGCTGTATGTCTGCATTGCTGCTTCGCTTTCCCACAAGTCATCGATCGCTTTTGTGTTCGTAAATGGCTTGTTTGCTGCCTGGCCCATGCGCCAAGCTTGAGCGTACTGTTGTTCCAAGCTTTGCTTGCATCGTGCAGCTCAAGCGCGCAGCTGTCGGGATGCTGATGCATGCCCTTAGCATGAAGTCAGACAAGAGA
H2SYBJJ03GIBOD	GS_B1	99.64	510	0	0	0	2	7	4	0	3	2	0	0	0	0	0	0	18	AACCGATGGCCTCCTGAACGCGCATTGCGCTCTCGGGATTTCCTGAGAGCAGGTCTGCTTCAGTGTTTAGCATTATCTACCTGTGCTTGCAAGCAGCATGTATGTCTGCATTGCTGCTTCGCTTTCCAACAAGTCATCGATCGCTTTTGTGTTCGTAAATGGCTTGTTTGCTGCCTGGCCCATGCGCCAAGCTTGAGCGTACTGTTGTTCCAAGCTTTGCTTGCATCGTGCAGCTCAAGCGCGCAGCTGTCGGGATGCTGATGCATGCCCTTAGCATGAAGTCAGACAAGAGA
H2SYBJJ03GIDIW	GS_B1	99.64	510	0	0	0	0	0	0	0	0	0	0	0	0	18	0	0	18	AACCGATGGCCTCCTGAACGCGCATTGCGCTCTTGGGATTTCCTGAGAGCAGGTCTGCTTCAGTGCTTAGCATTATCTACCTGTGCTTGCAAGCAGCATGTATGTCTGCATTGCTGCTTCGCTTTCCAACAAGTCATCGATCGCTTTTGTGTTCGTAAATGGCTTGTTTGCTGCCTGGCCCATGCGCCAAGCTTGAGCGTACTGTTGTTCCAAGCTTTGCTTGCATCGTGCAGCTCAAGCGCGCAGCTGTCGGGATGCTGATGCATGCCCTTAGCATGAAGTCAGACAAGAGA
H2SYBJJ03GV4TO	GS_B1	99.64	510	0	0	0	4	5	0	0	4	5	0	0	0	0	0	0	18	AACCGATGGCCTCCTGAACGCGCATTGCGCTCTCGGGATTTCCTGAGAGCAGGTCTGCTTCAGTGCTTAGCATTATCTACCTGTGCTTGCAAGCAGCATGTATGTTTGCATTGCTGCTTCGCTTTCCAACAAGTCATCGATCGCTTTTGTGTTCGTAAATGGCTTGTTTGCTGCCTGGCCCATGCGCCAAGCTTGAGCGTACTGTTGTTCCAAGCTTTGCTTGCATCGTGCAGCTCAAGCGCGCAGCTGTCGGGATGCTGATGCATGCCCTTAGCATGAAGTCAGACAAGAGA
H2SYBJJ03GXKU8	GS_B1	99.64	510	0	0	0	3	3	3	0	5	4	0	0	0	0	0	0	18	AACCGATGGCCTCCTGAACGCGCATTGCGCTCTCGGGATTTCCTGAGAGCAGGTCTGCTTCAGTACTTAGCATTATCTACCTGTGCTTGCAAGCAGCATGTATGTCTGCATTGCTGCTTCGCTTTCCAACAAGTCATCGATCGCTTTTGTGTTCGTAAATGGCTTGTTTGCTGCCTGGCCCATGCGCCAAGCTTGAGCGTACTGTTGTTCCAAGCTTTGCTTGCATCGTGCAGCTCAAGCGCGCAGCTGTCGGGATGCTGATGCATGCCCTTAGCATGAAGTCAGACAAGAGA
H2SYBJJ03HCZXR	GS_B1	99.64	510	0	0	0	6	5	2	0	2	3	0	0	0	0	0	0	18	AACCGATGGCCTCCTGAACGCGCATTGCGCTCTCGGGATTTCCTGAGAGCAGGTCTGCTTCAGTGCTTAGCATTATCTACCTGTGTTTGCAAGCAGCATGTATGTCTGCATTGCTGCTTCGCTTTCCAACAAGTCATCGATCGCTTTTGTGTTCGTAAATGGCTTGTTTGCTGCCTGGCCCATGCGCCAAGCTTGAGCGTACTGTTGTTCCAAGCTTTGCTTGCATCGTGCAGCTCAAGCGCGCAGCTGTCGGGATGCTGATGCATGCCCTTAGCATGAAGTCAGACAAGAGA
H2SYBJJ03F9XK8	GS_A1	99.61	466	0	0	3	0	0	0	0	0	0	2	0	0	12	0	0	17	AACCAATGGCCTTTTGAACGTGCATTGCGCTCTTGGGATATGCCTGAGAGCATGTCTGCTTCAGTGCTTCTACTTTCATTTTCTGCTGCTCTTGTTATCAGGAGCAGTGTTGCTGCATGCTTCTGCAAGTGGCACTGGCATGCTAAATATCAAGTTTTGCTTGCTGTTGTGACTGATCAACATCTCATGTCGTTTCAGTTGGCGAAACAAAAGCTCATGTGTGTTCTTAACACTTCCTAGCATGAAGTCAGACAAGTGA
H2SYBJJ03GDBYD	GS_C89	99.3	512	0	0	0	0	0	0	0	0	0	0	0	0	0	17	0	17	AACCAATGGCCTCCTGAACGTGCGTTGCACTCTTGGGATTTCCTGAGAGTATGTCTGCTTCAGTGCTTAACTTGCCCCAACTTTGCAAGCAGGTGTGTTTCTGCCTTGCGTTCTTATGAGCTATTGCCCTCTGAGCCAATGGCTTGTTAATTGCTTGGTTCTTGCAAAATGCTTTGCGCGCTGTTATTCAGGTTTCTACCTTCGTGGTTTTACTTGAGTGATGCTGCTCATGCTTGCAACCGCTGGGATGCAGGTGCATGCCTCTAGCATGAAGTCAGACAAGTGA
H2SYBJJ03GQ8KK	GS_B1	100	516	0	0	0	5	0	6	0	3	3	0	0	0	0	0	0	17	AACCGATGGCCTCCTGAACGCGCATTGCGCTCTCGGGATTTCCTGAGAGCAGGTCTGCTTCAGTGCTTAGCATTATCTACCTGTGCTTGCAAGCAGCATGTATGTCTGCATTGCTGCTTCGCTTTCCAACAAGTCATCGATCGCTTTTGTGTTCGTAAATGGCTTGTTTGCTGCCTGGCCCATGCGCCAAGCTTGAGCGTACTGTTGTTCCAAGCTTTGCTTGCATCGTGCAGCTCAAGCGCGCAGCTGTCGGGATGCTGATGCATGCCCTTAGCATGAAGTCAAACAAGAGA
H2SYBJJ03GWH0S	GS_A1	99.61	466	2	0	3	0	0	0	0	0	0	6	0	4	2	0	0	17	AACCAATGGCCTCTTGAACGTGCATTGCGCTCTTGGGATATGCCTGAGAGCATGTCTGCTTCAGTGCTTCTACTTTCATTTTCTGCTGCTCTTGTTATCAGGAGCAGTGTTGCTGCATGCTTCTGCAAGTGGTACTGGCATGCTAAATATCAAGTTTTGCTTGCTGTTGTGACTGATCAACATCTCATGTCGTTTCAGTTGGCGAAACAAAAGCTCATGTGTGTTCTTAACACTTCCTAGCATGAAGTCAGACAAGTGA
H2SYBJJ03HIAVJ	GS_A1	99.61	466	1	0	5	0	0	0	0	0	0	7	0	0	4	0	0	17	AACCAATGGCCTCTTGAACGTGCATTGCGCTCTTGGGATATGCCTGAGAGCATGTCTGCTTCAGTGCTTCTACTTTCATTTTCTGCTGCTCTTGTTATCAGGAGCAGTGTTGCTGCATGCTTCTGCAAGTGGCACTGGCATGCTAAATATCAAGTTTTGCTTGCTGTTGTGACTGATCAACATCTCATGTCGTTTCAGTTGGCGAAACAAAAGTTCATGTGTGTTCTTAACACTTCCTAGCATGAAGTCAGACAAGTGA
H2SYBJJ03HJVNR	LJ_A1c	99.6	462	0	0	0	0	0	0	0	0	0	17	0	0	0	0	0	17	AACCAATGGCCTCTTGAACGTGCATTGCGCTCTTGGGATATGCCTGAGAGCATGTCTGCTTCAGTGCTTCTACTTTCATTTTCTGCTGCTCTTGTTATCAGGAGCAGTGTTGCTGCATGCTTCTGCAAGTGGCACTGGCATGCTAAATATCAAGTTTTGCTTGCTGTTATGACTGATCAACATCTCATGTCGTTTCAGTTGGCGAAACAAAAGCCCATGTGTGTTCTTAACACTTCCTAGCATGAAGTCAGACAAGTGA
H2SYBJJ03F0CXK	GS_B1	99.64	510	0	0	0	5	6	0	0	3	2	0	0	0	0	0	0	16	AACCGATGGCCTCCTGAACGCGCATTGCGCTCTCGGGATTTCCTGAGAGCAGGTCTGCTTCAGTGCTTAGCATTATCTACCTGTGCTTGCAAGCAACATGTATGTCTGCATTGCTGCTTCGCTTTCCAACAAGTCATCGATCGCTTTTGTGTTCGTAAATGGCTTGTTTGCTGCCTGGCCCATGCGCCAAGCTTGAGCGTACTGTTGTTCCAAGCTTTGCTTGCATCGTGCAGCTCAAGCGCGCAGCTGTCGGGATGCTGATGCATGCCCTTAGCATGAAGTCAGACAAGAGA
H2SYBJJ03F4HNA	GS_B1	99.64	510	0	0	0	2	2	3	0	2	7	0	0	0	0	0	0	16	AACCGATGGCCTCCTAAACGCGCATTGCGCTCTCGGGATTTCCTGAGAGCAGGTCTGCTTCAGTGCTTAGCATTATCTACCTGTGCTTGCAAGCAGCATGTATGTCTGCATTGCTGCTTCGCTTTCCAACAAGTCATCGATCGCTTTTGTGTTCGTAAATGGCTTGTTTGCTGCCTGGCCCATGCGCCAAGCTTGAGCGTACTGTTGTTCCAAGCTTTGCTTGCATCGTGCAGCTCAAGCGCGCAGCTGTCGGGATGCTGATGCATGCCCTTAGCATGAAGTCAGACAAGAGA
H2SYBJJ03G28OX	GS_C41	99.65	518	0	0	0	0	0	0	0	0	0	0	0	0	0	0	16	16	AACCAATGGCCTCCTGAACGTGCGTTGCACTCTTGGGATTTCCTGAGAGTATGTCTGCTTCAGTGCTTAACTTGCCCCAACTTTGCAAGCAGGATGTGTTTCTGCCTTGCGTTCTTATGAGCTATTGCCCTCTGAGCCAATGGCTTGTTAATTGCTTGGTTCTTGTAAAATGCTTTGCGCGCTGTTATTCAGGTTTCTACCTTCGTGATTTTACTTGAGTGACGCTGCTCATGCTTGCAACCGCTGGGATGCAGGTGCATGCCTCTAGCATGAAGTCAGACAAGTGA
H2SYBJJ03G4NB0	GS_B1	99.64	510	0	0	0	2	0	4	0	2	8	0	0	0	0	0	0	16	AACCGATGGCCTCCTGAACGCGCATTGCGCTCTCGGGATTTCCTGAGAGCAGGTCTGTTTCAGTGCTTAGCATTATCTACCTGTGCTTGCAAGCAGCATGTATGTCTGCATTGCTGCTTCGCTTTCCAACAAGTCATCGATCGCTTTTGTGTTCGTAAATGGCTTGTTTGCTGCCTGGCCCATGCGCCAAGCTTGAGCGTACTGTTGTTCCAAGCTTTGCTTGCATCGTGCAGCTCAAGCGCGCAGCTGTCGGGATGCTGATGCATGCCCTTAGCATGAAGTCAGACAAGAGA
H2SYBJJ03G65BU	GS_B1	99.64	510	0	0	0	3	4	6	0	3	0	0	0	0	0	0	0	16	AACCGATGGCCTCCTGAACGCGCATTGCGCTCTCGGGATTTCCTGAGAGCAGGTCTGCTTCAGTGCTTAGCATTATCTACCTGTGCTTGCAAGCAGCATGTATGTCTGCATTGCTGCTTCGCTTTCCAACAAGTCATCGATCGCTTTTGTGTTCGTAAATGGCTTGTTTGCTGCCTGGCCCATGCGCCAAACTTGAGCGTACTGTTGTTCCAAGCTTTGCTTGCATCGTGCAGCTCAAGCGCGCAGCTGTCGGGATGCTGATGCATGCCCTTAGCATGAAGTCAGACAAGAGA
H2SYBJJ03G6IMC	GS_A1	99.61	466	5	0	0	0	0	0	0	0	0	0	0	6	5	0	0	16	AACCAATGGCCTCTTGAACGTGCATTGCGCTCTTGGGATATGCCTGAGAGCATGTCTGCTTCAGTGCTTCTACTTTCATTTTCTGCTGTTCTTGTTATCAGGAGCAGTGTTGCTGCATGCTTCTGCAAGTGGCACTGGCATGCTAAATATCAAGTTTTGCTTGCTGTTGTGACTGATCAACATCTCATGTCGTTTCAGTTGGCGAAACAAAAGCTCATGTGTGTTCTTAACACTTCCTAGCATGAAGTCAGACAAGTGA
H2SYBJJ03GAC14	GS_B1	99.64	510	0	0	0	6	1	5	0	1	3	0	0	0	0	0	0	16	AACCGATGGCCTCCTGAACGCGCATTGCGCTCTCGGGATTTCCTGAGAGCAGGTCTGCTTCAGTGCTTAGCATTATCTACCTGTGCTTGCAAGCAGCATGTATGTCTGCATTGCTGCTTCGCTTTCCAACAAGTTATCGATCGCTTTTGTGTTCGTAAATGGCTTGTTTGCTGCCTGGCCCATGCGCCAAGCTTGAGCGTACTGTTGTTCCAAGCTTTGCTTGCATCGTGCAGCTCAAGCGCGCAGCTGTCGGGATGCTGATGCATGCCCTTAGCATGAAGTCAGACAAGAGA
H2SYBJJ03GOBYK	GS_B1	99.64	510	0	0	0	5	2	3	0	4	2	0	0	0	0	0	0	16	AACCGATGGCCTCCTGAACGCGCATTGCGCTCTCGGGATTTCCTGAGAGCAGGTCTGCTTCAGTGCTTAGCATTATCTACCTGTGCTTGCAAGCAGCATGTATGTCTGCATTGCTGCTTCGCTTTCCAACAAGTCATCGATCGCTTTTGTGTTCGTAAATGGCTTGTTTGCTGCCTGGCCCATGCGCCAAGCTTGAGCGTACTGTTGTTCCAAGCTTTGCTTGCATCGTACAGCTCAAGCGCGCAGCTGTCGGGATGCTGATGCATGCCCTTAGCATGAAGTCAGACAAGAGA
H2SYBJJ03GRCKA	GS_B1	99.64	510	0	0	0	2	7	2	0	4	1	0	0	0	0	0	0	16	AACCGATGGCCTCCTGAACGCGCATTGCGCTCTCGGGATTTCCTGAGAGCAGGTCTGCTTCAGTGCTTAGCATTATCTACCTGTGCTTGCAAGCAGCATGTATGTCTGCATTGCTACTTCGCTTTCCAACAAGTCATCGATCGCTTTTGTGTTCGTAAATGGCTTGTTTGCTGCCTGGCCCATGCGCCAAGCTTGAGCGTACTGTTGTTCCAAGCTTTGCTTGCATCGTGCAGCTCAAGCGCGCAGCTGTCGGGATGCTGATGCATGCCCTTAGCATGAAGTCAGACAAGAGA
H2SYBJJ03GXT44	GS_B1	99.64	510	0	0	0	3	5	6	0	2	0	0	0	0	0	0	0	16	AACCGATGGCCTCCTGAACGCGCATTGCGCTCTCGGGATTTCCTGAGAGCAGGTCTGCTTCAGTGCTTAGCATTATCTACCTGTGCTTGCAAGCAGCATGTATGTCTGCATTGCTGCTTCGCTTTCCAACAAGTCATCGATCGCTTTTGTGTTCGTAAATGGCTTGTTTGCTGCCTGGCCCATACGCCAAGCTTGAGCGTACTGTTGTTCCAAGCTTTGCTTGCATCGTGCAGCTCAAGCGCGCAGCTGTCGGGATGCTGATGCATGCCCTTAGCATGAAGTCAGACAAGAGA
H2SYBJJ03GZIDA	GS_B1	99.64	510	0	0	0	2	3	2	0	6	3	0	0	0	0	0	0	16	AACCGATGGCCTCCTGAACGCGCATTGCGCTCTCGGGATTTCCTGAGAGCAGGTCTGCTTCAGTGCTTAGCATTATCTACCTGTGCTTGCAAGCAGCATGTATGTCTGCATTGCTGCTTCGCTTTCCAACAAGTCATCGATCGCTTTTGTGTTCGTAAATGGCTTGTTTGCTGCCTGGCCCATGCGCCAAGCTTGAGCGTACTGTTGTTCCAAGCTTTACTTGCATCGTGCAGCTCAAGCGCGCAGCTGTCGGGATGCTGATGCATGCCCTTAGCATGAAGTCAGACAAGAGA
H2SYBJJ03HJHB6	GS_C3.11	99.65	518	0	0	0	0	0	0	0	0	0	0	16	0	0	0	0	16	AACCAATGGCCTCCTGAACGTGCGTTGCACTCTTGGGATTTCCTGAGAGTATGTCTGCTTCAGTGCTTAACCTGCCCCAACTTTGCAAGCAGGATGTGTTTCTGCCTTGCGTTCTTATGAGCTATTGCCCTCTGAGCCAATGGCTTGTTAATTGCTTGGTTCTTGCAAAATGCTTTGCGCGCTGTTATTCAAGTTTCTACCTTCGTGGTTTTACTTGAGTGACGCTGCTCATGCTTGCAACCGCTGGGATGCAGGTGCATGCCTCTAGCATGAAGTCAGACAAGTGA
H2SYBJJ03G90OX	GS_B1	99.64	510	0	0	0	2	6	0	0	4	3	0	0	0	0	0	0	15	AACCGATGGCCTCCTGAACGCGCATTGCGCTCTCGGGATTTCCTGAGAGCAGGTCTGCTTCAGTGCTTAGCATTATCTACCTGTGCTTGCAAGCAGCATGTATGTCTGCATTGCTGCTTCGCTTTCCAACAAGTCATCGATCGCTTTTGTGTTCGTAAATGGCTTGTTTGCTGCCTGGCCCATGCGCCAAGCTTGAGCGTACTGTTGTTCCAAACTTTGCTTGCATCGTGCAGCTCAAGCGCGCAGCTGTCGGGATGCTGATGCATGCCCTTAGCATGAAGTCAGACAAGAGA
H2SYBJJ03GNIP1	GS_C3.10	99.65	518	0	0	0	0	0	0	0	0	0	0	0	0	0	15	0	15	AACCAATGGCCTCCTGAACGTGCGTTGCACTCTTGGGATTTCCTGAGAGTATGTCTGCTTCAGTGCTTAACTTGCCCCAACTTTGCAAGCAGGATGTGTTTCTGCCTTGCGTTCTTATGAGCTATTGCCCTCTGAGCCAATGGCTTGTTAATTGCTTGGTTCTTGCAAAATGCTTTGCGCGCTGTTATTCAAGTTTCTACCTTCGCGGTTTTACTTGAGTGACGCTGCTCATGCTTGCAACTGCTGGGATGCAGGTGCATGCCTCTAGCATGAAGTCAGACAAGTGA
H2SYBJJ03GQTMM	GS_B1	99.64	510	0	0	0	7	0	5	0	0	3	0	0	0	0	0	0	15	AACCGATGGCCTCCTGAACGCGCATTGCGCTCTCGGGATTTCCTGAGAGCAGGTCTGCTTCAGTGCTTAGCATTATCTACCTGTGCTTGCAAGCAGCATGTATGTCTGCATTGCTGCTTCGCTTTCCAACAAGTCATCGATCGCTTTTGTGTTCGTAAATGGCTTGTTTGCTGCCTGGCCCATGCGCCAAGCTTGAGCGTACTGTTGTTCCAAGCTTTGCTTGCATCGTGCAGCTTAAGCGCGCAGCTGTCGGGATGCTGATGCATGCCCTTAGCATGAAGTCAGACAAGAGA
H2SYBJJ03HBO5B	GS_A1	98.82	455	0	0	0	0	0	0	0	0	0	0	0	0	15	0	0	15	AACCAATGGCCTCTTGAACGTGCATTGCGCTCTTGGGATATGCCTGAGAGCATGTCTGCTTCAGTGCTTCTACTTTCATTTTCTGCTGCTCCTGTTATCAGGAGCAGTGTTGCTGCATGCTTCTGCAAGTGGCACTGGCATGCTAAATATCAAGTTTTGCTTGCTGTTGTGACTGATCAACATCTCATGTCGTTGCAGATGGCGAAACAAAAGCTCATGTGTGTTCTTAACACTTCCTAGCATGAAGTCAGACAAGTGA
H2SYBJJ03HHWLY	GS_B1	99.64	510	0	0	0	9	1	0	0	4	1	0	0	0	0	0	0	15	AACCGATGGCCTCCTGAACGCGCATTGCGCTCTCGGGATTTCCTGAGAGCAGGTCTGCTTCAGTGCTTAGCATTATCTACCTGTGCTTGCAAGCAGCATGTATGTCTGCATTGCTGCTTCGCTTTCCAACAAGTCATCGATCGCTTTTGTGTTCGTAAATGGCTTGTTTGCTGCCTGGCCCATGCGCCAAGCTTGAACGTACTGTTGTTCCAAGCTTTGCTTGCATCGTGCAGCTCAAGCGCGCAGCTGTCGGGATGCTGATGCATGCCCTTAGCATGAAGTCAGACAAGAGA
H2SYBJJ03G8GYF	GS_B1	99.64	510	0	0	0	4	0	0	0	0	10	0	0	0	0	0	0	14	AACCGATGGCCTCCTGAACGCGCATTGCGCTCTCGGGATTTCCTGAGAGCAGGTCTGCTTCAGTGCTTAGCATTATCTACCTGTGCTTGCAAGCAGCATGTATGTCTGCATTGCTGCTTCGCTTTCCAACAAGTCATCGATCGCTTTTGTGTTCGTAAATGGCTTGTTTGCTGCCTGGCCCATGCGCCAAGCTTGAGCGTACTGTTGTTCCAAGCTTTGCTTGCATCGTGCAGTTCAAGCGCGCAGCTGTCGGGATGCTGATGCATGCCCTTAGCATGAAGTCAGACAAGAGA
H2SYBJJ03GGK6P	GS_B1	99.64	510	0	0	0	8	0	1	0	2	3	0	0	0	0	0	0	14	AACCGATGGCCTCCTGAACGCGCATTGCGCTCTCGGGATTTCCTGAGAGCAGGTCTGCTTCAGTGCTTAGCATTATCTACCTGTGCTTGCAAGCAGCATGTATGTCTGCATTGCTGCTTCGCTTTCCAACAAGTCATCGATCGCTTTTGTGTTCGTAAATGGCTTGTTTGCTGCCTGGCTCATGCGCCAAGCTTGAGCGTACTGTTGTTCCAAGCTTTGCTTGCATCGTGCAGCTCAAGCGCGCAGCTGTCGGGATGCTGATGCATGCCCTTAGCATGAAGTCAGACAAGAGA
H2SYBJJ03GKJQB	GS_A1	98.43	449	2	0	12	0	0	0	0	0	0	0	0	0	0	0	0	14	AACCAATGACCTCTTGAACGTATATTGTGCTCTTGGGATATGCCTGAGAGCATGTCTGCTTCAGTGCTTCTACTTTCATTTTCTGCTGCTCTTGTTATCAGGAGCAGTGTTGCTGCATGCTTCTGCAAGTGGCACTGGCATGCTAAATATCAAGTTTTGCTTGCTGTTGTGACTGATCAACATCTCATGTCGTTTCAGTTGGCGAAACAAAAGCTCATGTGTGTTCTTAACACTTCCTAGCATGAAGTCAGACAAGTGA
H2SYBJJ03GLLGG	GS_C1	98.94	507	0	0	0	0	0	0	0	0	0	0	14	0	0	0	0	14	AACCAATGGCCTCCTGAACGTGCGTTGCACTCTTGGGATTTCCTGGGAGTATGTCTGCTTCAGTGCTTAACTTGCCCCAACTTTGCAAGCAGGATGTGTTTCTGCCTTGCGTTCTTATGAGCTATTGCCCTCTGAGCCAATGGCTTGTTAATTGCTTGGTTCTTGCGAAATGCTTTGCGCGCTGTTATTCAGGTTTCTACCTTCGTGGTTTTACTTGAGTGACGCTGCTCATGCTTGCAACCGCTGGGATGCAGCTGCATGCCTCTAGCATGAAGTCAGACAAGTGA
H2SYBJJ03GOAWL	GS_C1.8	100	499	0	0	0	0	0	0	0	0	0	0	14	0	0	0	0	14	AACCAATTCTGAACGTGCGTTGCACTCTTGGGATTTCCTGAGAGTATGTCTGCTTCAGTGCTTAACTTGCCCCAACTTTGCAAGCAGGATGTGTTTCTGCCTTGCGTTCTTATGAGCTATTGCCCTCTGAGCCAATGGCTTGTTAATTGCTTGGTTCTTGCAAAATGCTTTGCGCGCTGTTATTCAGGTTTCTACCTTCGTGGTTTTACTTGAGTGACGCTGCTCATGCTTGCAACCGCTGGGATGCAGGTGCATGCCTCTAGCATGAAGTCAGACAAGTGA
H2SYBJJ03GVNH7	GS_A1	99.61	466	0	0	4	0	0	0	0	0	0	2	0	5	3	0	0	14	AACCAATGGCCTCTTGAACGTGCATTGCGTTCTTGGGATATGCCTGAGAGCATGTCTGCTTCAGTGCTTCTACTTTCATTTTCTGCTGCTCTTGTTATCAGGAGCAGTGTTGCTGCATGCTTCTGCAAGTGGCACTGGCATGCTAAATATCAAGTTTTGCTTGCTGTTGTGACTGATCAACATCTCATGTCGTTTCAGTTGGCGAAACAAAAGCTCATGTGTGTTCTTAACACTTCCTAGCATGAAGTCAGACAAGTGA
H2SYBJJ03GXXKW	GS_A1	99.61	466	2	2	5	0	0	0	0	0	0	2	0	0	3	0	0	14	AACCAATGGCCTCTTGAACGTGCATTGCGCTCTTGGGATATGCCTGAGAGCATGTCTGCTTTAGTGCTTCTACTTTCATTTTCTGCTGCTCTTGTTATCAGGAGCAGTGTTGCTGCATGCTTCTGCAAGTGGCACTGGCATGCTAAATATCAAGTTTTGCTTGCTGTTGTGACTGATCAACATCTCATGTCGTTTCAGTTGGCGAAACAAAAGCTCATGTGTGTTCTTAACACTTCCTAGCATGAAGTCAGACAAGTGA
H2SYBJJ03GYO65	GS_C41	100	518	1	0	0	0	0	0	0	0	0	0	0	0	0	0	13	14	AATCAATGGCCTCCTGAACGTGCGTTGCACTCTTGGGATTTCCTGAGAGTATGTCTGCTTCAGTGCTTAACTTGCCCCAACTTTGCAAGCAGGATGTGTTTCTGCCTTGCGTTCTTATGAGCTATTGCCCTCTGAGCCAATGGCTTGTTAATTGCTTGGTTCTTGCAAAATGCTTTGCGCGCTGTTATTCAGGTTTCTACCTTCGTGATTTTACTTGAGTGACGCTGCTCATGCTTGCAACCGCTGGGATGCAGGTGCATGCCTCTAGCATGAAGTCAGACAAGTGA
H2SYBJJ03HCMMI	GS_C1e	99.65	516	0	0	0	0	0	0	0	0	0	0	0	0	0	1	13	14	AACCAATGGCCTCCTGAACGTGCGTTGCACTCTTGGGATTTCCTGAGAGTATGTCTGCTTCAGTGCTTAACTTGCCCCAACTTTGCAAGCAGATGTGTTTCTGCCTTGCGTTCTTATGAGCTATTGCTCTCTGAGCCAATGGCTTGTTAATTGCTTGGTTCTTGCAAAATGCTTTGCGCGCTGTTATTCAGGTTTCTACCTTCGTGGTTTTACTTGAGTGACGCTGCTCATGCTTGCAACCGCTGGGATGCAGGTGCATGCCTCTAGCATGAAGTCAGACAAGTGA
H2SYBJJ03HHGOE	GS_C33.1	99.65	518	0	0	0	0	0	0	3	0	0	0	8	0	0	3	0	14	AACCAATGGCCTCCTGAACGTGCGTTGCACTCTTGGGATTTCCTGAGAGTATGTCTGCTTCAGTGCTTAACTTGCCCCAACTTTGCAAGCAGGATGTGTTTCTGCCTTGCGTTCTTATGAGCTATTGCCCTCTGAGCCAATGGCTTGTTAATTGCTTGGTTCTTGCAAAATGCTTTGCGCGCTGTTATTCAGGTTTCTACCTTCATGGTTTTACTTGAGTGACGCTGCTCATGCTTGCAACCGCTGGGATGCAGGTGCATGCCTCTAGCATGAAGTCAGACAAGTGA
H2SYBJJ03F2LN7	GS_B1	99.64	510	0	0	0	0	4	6	0	3	0	0	0	0	0	0	0	13	AACCGATGGCCTCCTGAACGCGCATTGCGCTCTCGGGATTTCCTGAGAGCAGGTCTGCTTCAGTGCTTAGCATTATCTACCTGTGCTTGCAAGCAGCATGTATGTCTGCATTGCTGCTTCGCTTTCCAACAAGTCATCGATCGCTTTTGTGTTCGTAAATGGCTTGTTTGCTGCCTGGCCCATGCGCCAAGCTTGAGCGTACTGTTGTTCCAAGCTTTGCTTGCATCGTGCAGCTCAAGCGCGCAGCTGTCGGGATGCTGATGCATGCTCTTAGCATGAAGTCAGACAAGAGA
H2SYBJJ03F5AIX	GS_B1	99.28	505	0	0	0	0	0	0	0	0	0	0	0	0	13	0	0	13	AACCGACGGCCTCCTGAACGCGCATTGCGCTCTCGGGATTTCCTGAGAGCAGGTCTGCTTCAGTGCTTAGCATTATCTACCTGTGCTTGCAAGCAGCATGTATGTCTGCATTGCTGCTTCGCTTTCCAACAAGTCATCGATCGCTTTTGTGTTCGTAAATGGCTTGTTTGCTGCCTGACCCATGCGCCAAGCTTGAGCGTACTGTTGTTCCAAGCTTTGCTTGCATCGTGCAGCTCAAGCGCGCAGCTGTCGGGATGCTGATGCATGCCCTTAGCATGAAGTCAGACAAGAGA
H2SYBJJ03F7QUT	GS_C1	99.65	518	0	0	0	0	0	0	10	0	0	0	2	0	0	1	0	13	AACCAATGGCCTCCTGAACGTGCGTTGCACTCTTGGGATTTCCTGAGAGTATGTCTGCTTCAGTGCTTAACTTGCCCCAACTTTGCAAGCAGGATGTGTTTCCGCCTTGCGTTCTTATGAGCTATTGCCCTCTGAGCCAATGGCTTGTTAATTGCTTGGTTCTTGCAAAATGCTTTGCGCGCTGTTATTCAGGTTTCTACCTTCGTGGTTTTACTTGAGTGACGCTGCTCATGCTTGCAACCGCTGGGATGCAGGTGCATGCCTCTAGCATGAAGTCAGACAAGTGA
H2SYBJJ03G4PYH	GS_C1h	99.65	518	0	0	0	0	0	0	0	0	0	0	13	0	0	0	0	13	AACCAATGGCCTCCTGAACGTGCGTTGCACTCTTGGGATTTCCTGAGAGTATGTCTGCTTCAGTGCTTAACTTGCCCCAACTTTGCAAGCAGGATGTGTTTCTGCCTTGTGTTCTTATGAGCTATTGCCCTCTGAGCCAATGGCTTGTTAATTGCTTGGTTCTTGCAAAATGCTTTGCGCGCTGTTATTCAGGTTTCTACCTTCGTGGTTTTACTTGAGTAACGCTGCTCATGCTTGCAACCGCTGGGATGCAGGTGCATGCCTCTAGCATGAAGTCAGACAAGTGA
H2SYBJJ03G4ZJJ	GS_A1	99.61	466	3	1	2	0	0	0	0	0	0	1	0	5	1	0	0	13	AACCAATGGCCTCTTGAACGTGCATTGCGCTCTTGGGATATGCCTGAGAGCATGTCTGCTTCAGTGCTTCTACTTTCATTTTCTGCTGCTCTTGTTATCAGGAGCAGTGTTGCTGCATGCTTCTGCAAGTGGCACTGGCATGCTAAATATCAAGTTTTGCTTGCTGTTGTGACTGATCAACATCTCATGTCGTTTCAGTTGGCGAAACAAAAGCTCATGTGTGTTCTTAACACTTCCTAGCATGAAGTTAGACAAGTGA
H2SYBJJ03GDCL9	GS_B1	99.64	510	0	0	0	0	1	3	0	0	9	0	0	0	0	0	0	13	AACCGATGGCCTCCTGAACGCGCATTGCGCTCTCGGGATTTCCTGAGAGCAGGTCTGCTTCAGTGCTTAGCATTATCTACCTGTGCTTGCAAGCAGCATGTATGTCTGCATTGCTGCTTCGCTTTCCAACAAGTCATCGATCGCTTTTGTGTTCGTAAATGGCTTGTTTGCTGCCTGGCCCATGCGCCAAGTTTGAGCGTACTGTTGTTCCAAGCTTTGCTTGCATCGTGCAGCTCAAGCGCGCAGCTGTCGGGATGCTGATGCATGCCCTTAGCATGAAGTCAGACAAGAGA
H2SYBJJ03GH2PE	GS_A1	99.61	466	0	4	5	0	0	0	0	0	0	4	0	0	0	0	0	13	AACCAATGGCCTCTTGAACGTGCATTGCGCTCTTGGGATATGCCTGAGAACATGTCTGCTTCAGTGCTTCTACTTTCATTTTCTGCTGCTCTTGTTATCAGGAGCAGTGTTGCTGCATGCTTCTGCAAGTGGCACTGGCATGCTAAATATCAAGTTTTGCTTGCTGTTGTGACTGATCAACATCTCATGTCGTTTCAGTTGGCGAAACAAAAGCTCATGTGTGTTCTTAACACTTCCTAGCATGAAGTCAGACAAGTGA
H2SYBJJ03GRJ3F	GS_C1	99.65	518	0	0	0	0	0	0	0	0	0	0	13	0	0	0	0	13	AACCAATGGCCTCATGAACGTGCGTTGCACTCTTGGGATTTCCTGAGAGTATGTCTGCTTCAGTGCTTAACTTGCCCCAACTTTGCAAGCAGGATGTGTTTCTGCCTTGCGTTCTTATGAGCTATTGCCCTCTGAGCCAATGGCTTGTTAATTGCTTGGTTCTTGCAAAATGCTTTGCGCGCTGTTATTCAGGTTTCTACCTTCGTGGTTTTACTTGAGTGACGCTGCTCATGCTTGCAACCGCTGGGATGCAGGTGCATGCCTCTAGCATGAAGTCAGACAAGTGA
H2SYBJJ03G9Z51	GS_A1	94.07	396	4	2	6	0	0	0	0	0	0	0	0	0	0	0	0	12	AACCAATGGCCTCTTGAACGTGCATTGCGCTCTTGGGATATGCCTGAGAGCATGTCTGCTTCAGTGCTTCTACTTTCATTTTCTGCTGCTCTTGTTATCAGGAGCAGTGTTATCAGGAGCAGTGTTGCTGCATGCTTCTGCAAGTGGCACTGGCATGCTAAATATCAAGTTTTGCTTGCTGTTGTGACTGATCAACATCTCATGTCGCTTCAGTTGGCGAAACAAAAGCTCATGTGTGTTCTTAACACTTCCTAGCATGAAGTCAGACAAGTGA
H2SYBJJ03GLJTT	GS_A1	99.61	466	3	1	4	0	0	0	0	0	0	1	0	0	3	0	0	12	AACCAATGGCCTCTTGAACGTGCATTGCGCTCTTGGGATATGCCTGAGAGCATGTCTGCTTCAGTGCTTCTACTTTCATTTTCTGCTGCTCTTGTTATCAGGAGCAGTGTTGCTGCATGTTTCTGCAAGTGGCACTGGCATGCTAAATATCAAGTTTTGCTTGCTGTTGTGACTGATCAACATCTCATGTCGTTTCAGTTGGCGAAACAAAAGCTCATGTGTGTTCTTAACACTTCCTAGCATGAAGTCAGACAAGTGA
H2SYBJJ03GVRPG	GS_A1	99.61	466	6	1	3	0	0	0	0	0	0	1	0	1	0	0	0	12	AACCAATGGCCTCTTGAACGTGCATTGCGCTCTTGGGATATGCCTGAGAGCATGTCTGCTTCAGTGCTTCTACTTTTATTTTCTGCTGCTCTTGTTATCAGGAGCAGTGTTGCTGCATGCTTCTGCAAGTGGCACTGGCATGCTAAATATCAAGTTTTGCTTGCTGTTGTGACTGATCAACATCTCATGTCGTTTCAGTTGGCGAAACAAAAGCTCATGTGTGTTCTTAACACTTCCTAGCATGAAGTCAGACAAGTGA
H2SYBJJ03HAKUS	GS_B1	99.64	510	0	0	0	3	3	1	0	3	2	0	0	0	0	0	0	12	AACCGATGGCCTCCTGAACGCGCATTGCGCTCTCGGGATTTCCTGAGAGCAGGTCTGCTTCAGTGCTTAGCATTATCTACCTGTGCTTGCAAGCAGCATGTATGTCTGCATTGCTGCTTCGCTTTCCAACAAGTCATCGATCGCTTTTGTGTTCGTAAATGGCTTGTTTGCTGCCTGGCCCATGCGCCAAGCTTGAGCGTACTGTTGTTCCAAGCTTTGCTTGCATCGTGCAGCTCAAGCGCGCAGCTGTCGGGATGCTAATGCATGCCCTTAGCATGAAGTCAGACAAGAGA
H2SYBJJ03HB69Z	GS_C41	99.29	512	0	0	0	0	0	0	0	0	0	0	0	0	0	0	12	12	AACCAATGGCCTCCTGAACGTGCGTTGCACTCTTGGGATTTCCTGAGAGTATGTCTGCTTCAGTGCTTAACTTGCCCCAACTTTGCAAGCAGGATGTGTTTCTGCCTTGCGTTCTTATGAGTTATTGCCCTCTGAGCCAATGGCTTGTTAGTTGCTTGGTTCTTGCAAAATGCTTTGCGCGCTGTTATTCAGGTTTCTACCTTCGTGATTTTACTTGAGTGACGCTGCTCATGCTTGCAACCGCTGGGATGCAGGTGCATGCCTCTAGCATGAAGTCAGACAAGTGA
H2SYBJJ03HIE96	GS_C1	99.65	518	0	0	0	0	0	0	12	0	0	0	0	0	0	0	0	12	AACCAATGGCCTCCTGAACGTGCGTTGCACTCTTGGGATTTCCTGAGAGTATGTCTGCTTCAGTGCTTAACTTGCCCCAGCTTTGCAAGCAGGATGTGTTTCTGCCTTGCGTTCTTATGAGCTATTGCCCTCTGAGCCAATGGCTTGTTAATTGCTTGGTTCTTGCAAAATGCTTTGCGCGCTGTTATTCAGGTTTCTACCTTCGTGGTTTTACTTGAGTGACGCTGCTCATGCTTGCAACCGCTGGGATGCAGGTGCATGCCTCTAGCATGAAGTCAGACAAGTGA
H2SYBJJ03HIMMW	GS_B1	99.64	510	0	0	0	3	2	0	0	4	3	0	0	0	0	0	0	12	AACCGATGGCCTCCTGAACGCGCATTGCGCTCTCGGGATTTCCTGAGAGCAGGTCTGCTTCAGTGCTTAGCATTATCTACCTGTGCTTGCAAGCAGCATGTATGTCTGCATTGCTGCTTCGCTTTCCAACAAGTCATCGATCGCTTTTGTGTTCGTAAATGGCTTGTTTGCTGCCTGGCCCATGCGCCAAGCTTGAGCGTACTGTTGTTCCAAGCTTTGTTTGCATCGTGCAGCTCAAGCGCGCAGCTGTCGGGATGCTGATGCATGCCCTTAGCATGAAGTCAGACAAGAGA
H2SYBJJ03F5SYO	GS_B1	100	512	0	0	0	3	0	3	0	2	3	0	0	0	0	0	0	11	AACCGATGGCCTCCTGAACGCGCATTGCGCTCTCGGGATTTCCTGAGAGCAGGTCTGCTTCAGTGCTTAGCATTATCTACCTGTGCTTGCAAGCAGCATGTATGTCTGCATTGCTGCTTCGCTTTCCAACAAGTCATCGATCGCTTTTGTGTTCGTAAATGGCTTGTTTGCTGCCTGGCCCATGCGCCAAGCTTGAGCGTACTGTTGTTCCAAGCTTTGCTTGCATCGTGCAGCTCAAGCGCGCAGCTGTCGGGATGCTGATGCATGCCCTTAGCATAAAAGTCAGACAAGAGA
H2SYBJJ03FXUIA	GS_B1	99.64	510	0	0	0	0	0	0	0	0	0	0	0	0	11	0	0	11	AACCGATGGCCTCCTGAACGCGCATTGCACTCTCGGGATTTCCTGAGAGCAGGTCTGCTTCAGTGCTTAGCATTATCTACCTGTGCTTGCAAGCAGCATGTATGTCTGCATTGCTGCTTCGCTTTCCAACAAGTCATCGATCGCTTTTGTGTTCGTAAATGGCTTGTTTGCTGCCTGGCCCATGCGCCAAGCTTGAGCGTACTGTTGTTCCAAGCTTTGCTTGCATCGTGCAGCTCAAGCGCGCAGCTGTCGGGATGCTGATGCATGCCCTTAGCATGAAGTCAGACAAGAGA
H2SYBJJ03G5YNI	GS_A1	94.07	396	7	0	4	0	0	0	0	0	0	0	0	0	0	0	0	11	AACCAATGGCCTCTTGAACGTGCATTGCGCTCTTGGGATATGCCTGAGAGCATGTCTGCTTCAGTGCTTCTACTTTCATTTTCTGCTGCTCTTGTTATCAGGAGCAGTGTTATCAGGAGCAGTGTTGCTGCATGCTTCTGCAAGTGGCACTGGCATGCTAAATATCAAGTTTTGCTTGCTGTTGTGACTGATCAACATCTCATGTCGTTTCAGTTGGCGAAACAAAAGCCCATGTGTGTTCTTAACACTTCCTAGCATGAAGTCAGACAAGTGA
H2SYBJJ03G6607	GS_B1	99.64	510	0	0	0	3	4	3	0	1	0	0	0	0	0	0	0	11	AACCGATGGCCTCCTGAACGCGCATTGCGCTCTCGGGATTTCCTGAGAGCAGATCTGCTTCAGTGCTTAGCATTATCTACCTGTGCTTGCAAGCAGCATGTATGTCTGCATTGCTGCTTCGCTTTCCAACAAGTCATCGATCGCTTTTGTGTTCGTAAATGGCTTGTTTGCTGCCTGGCCCATGCGCCAAGCTTGAGCGTACTGTTGTTCCAAGCTTTGCTTGCATCGTGCAGCTCAAGCGCGCAGCTGTCGGGATGCTGATGCATGCCCTTAGCATGAAGTCAGACAAGAGA
H2SYBJJ03HJHIX	GS_C1	99.29	512	0	0	0	0	0	0	11	0	0	0	0	0	0	0	0	11	AACCAATGGCCTCCTGAACGTGCGTTGCACTCTTGGGATTTCCTGAGAGTATGTCTGCTTCAGTGCTTAACTTGCCCCAACTTTGCAAGCAGGATGTGTTTCTGCCTTGCGTTCTTATGAGCTATTGCCCTCTGAGCCAATGGCTTGTTAATTGCTTGGTTCTTGCAAAATGCTTTGCGTGCTGCTATTCAGGTTTCTACCTTCGTGGTTTTACTTGAGTGACGCTGCTCATGCTTGCAACCGCTGGGATGCAGGTGCATGCCTCTAGCATGAAGTCAGACAAGTGA
H2SYBJJ03F34RR	GS_C1h	99.63	494	0	0	0	0	0	0	0	0	0	0	10	0	0	0	0	10	AACCAATTCTGAACGTGCGTTGCACTCTTGGGATTTCCTGAGAGTATGTCTGCTTCAGTGCTTAACTTGCCCCAACTTTGCAAGCAGGATGTGTTTCTGCCTTGTGTTCTTATGAGCTATTGCCCTCTGAGCCAGTGGCTTGTTAATTGCTTGGTTCTTGCAAAATGCTTTGCGCGCTGTTATTCAGGTTTCTACCTTCGTGGTTTTACTTGAGTGACGCTGCTCATGCTTGCAACCGCTGGGATGCAGGTGCATGCCTCTAGCATGAAGTCAGACAAGTGA
H2SYBJJ03GBN60	GS_C41	99.65	518	0	0	0	0	0	0	0	0	0	0	0	0	0	0	10	10	AACCAATGGCCTCCTGAACATGCGTTGCACTCTTGGGATTTCCTGAGAGTATGTCTGCTTCAGTGCTTAACTTGCCCCAACTTTGCAAGCAGGATGTGTTTCTGCCTTGCGTTCTTATGAGCTATTGCCCTCTGAGCCAATGGCTTGTTAATTGCTTGGTTCTTGCAAAATGCTTTGCGCGCTGTTATTCAGGTTTCTACCTTCGTGATTTTACTTGAGTGACGCTGCTCATGCTTGCAACCGCTGGGATGCAGGTGCATGCCTCTAGCATGAAGTCAGACAAGTGA
H2SYBJJ03GYEP0	GS_B1	99.64	510	0	0	0	0	2	2	0	3	3	0	0	0	0	0	0	10	AACCGATGGCCTCCTGAACGCGCATTGCGCTCTCGGGATTTCCTGAGAGCAGGTCTGCTTCAGTGCTTAGCATTATCTACCTGTGCTTGCAAGCAGCATGTATGTCTGCATTGCTGCTTCGCTTTCCAACAAGTCATCGATCGCTTTTGTGTTCGTAAATGGCTTGTTTGCTGCCTGGCCCATGCGCCAAGCTTGAGCGTACTGTTGTTCCAAGCTTTGCTTGCATCGTGCAGCTCAAACGCGCAGCTGTCGGGATGCTGATGCATGCCCTTAGCATGAAGTCAGACAAGAGA
H2SYBJJ03HCGD5	GS_B1	100	516	0	0	0	4	0	6	0	0	0	0	0	0	0	0	0	10	AACCGATGGCCTCCTGAACGCGCATTGCGCTCTCGGGATTTCCTGAGAGCAGGTCTGCTTCAGTGCTTAGCATTATCTACCTGTGCTTGCAAGCAGCATGTATGTCTGCATTGCTGCTTCGCTTTCCAACAAGTCATCGATCGCTTTTGTGTTCGTAAATGGCTTGTTTGCTGCCTGGCCCATGCGCCAAGCTTGAGCGTACTGTTGTTCCAAGCTTTGCTTGCATCGTGCAGCTCAAGCGCGCAGCTGTCGGGATGCTGATGCATGCCCTTAGCATGAAGTCAGACAAGAGAACCCGCTGAAGCATATGGATCCCC
H2SYBJJ03FN04K	GS_B1	99.28	505	0	0	0	1	3	0	0	1	4	0	0	0	0	0	0	9	AACCGATGGCCTCCTGAACGCGCATTGCGCTCTCGGGATTTCCTGAGAGCAGGTCTGCTTCCGTGCTTAGCATTATCTACCTGTGCTTGCAAGCAGCATGTATGTCTGCATTGCTGCTTCGCTTTCCAACAAGTCATCGATCGCTTTTGTGTTCGTAAATGGCTTGTTTGCTGCCTGGCCCATGCGCCAAGCTTGAGCGTACTGTTGTTCCAAGCTTTGCTTGCATCGTGCAGCTCAAGCGCGCAGCCGTCGGGATGCTGATGCATGCCCTTAGCATGAAGTCAGACAAGAGA
H2SYBJJ03FS18Y	GS_B1	98.58	496	0	0	0	2	0	0	0	4	3	0	0	0	0	0	0	9	AACCGATGGCCTCCTGAACGCGCATTGCGCTCTCGGGATTTCCTGAGAGCAGGTCTGCTTCAGTGCTTAGCATTATCTACCTGTGCTTGCAAGCAGCATGTATGTCTGCATTGCTGCTTCGCTTTCCAACAAGTCATCGATCGCTTTTGTGTTCGTAAATGGCTTGTTTGCTGCCTGGCCCATGCGCCAAGCTTGAGCGTATTGTTGTTCCAAGCTTTGCTTGCATCGTGCAGCCCAAGCGCGCAAAGCTGTCGGGATGCTGATGCATGCCCTTAGCATGAAGTCAGACAAGAGA
H2SYBJJ03FTOLG	GS_A1	98.82	455	0	0	0	0	0	0	0	0	0	0	0	0	9	0	0	9	AACCAATGGCCTCTTGAACGTGCATTGCGCTCTTGGGATATGCCTGAGAGCATGTCTGCTTCAGTGCTTCTACTTTCATTTTCTGCTGCTCCTGTTATCAGGAGCAGTGTTGCTGCATGCTTCTGCAAGTGGCACTGGCATGCTAAATATCAAGTTTTGCTTGCTGTTGTGACTGATCAACATCTCATGTCGTTTCAGATGGCGAAACAAAAGCTCATGTGTGTTCTTAGCACTTCCTAGCATGAAGTCAGACAAGTGA
H2SYBJJ03G36G6	GS_B1	99.29	505	0	0	0	3	4	0	0	2	0	0	0	0	0	0	0	9	AACCGATGGCCTCCTGAACGCGCATTGCGCTCTCGGGATTTCCTGAGAGCAGGTCTGCTTCAGTGCTTAGCATTATCTACCTGTGCTTGCAAGCAGCATGTATGTCTGCATTGCTGCTTCGCTTTCCAACAAGTCATCGATCGCTTTTGTGTTCGTAAATGGCTTGTTTGCTGCCTGGCCCATGCGCCAAGTTTTGAGCGTACTGTTGTTCCAAGCTTTGCTTGCATCGTGCAGCTCAAGCGCGCAGCTGTCGGGATGCTGATGCATGCCCTTAGCATGAAGTCAGACAAGAGA
H2SYBJJ03G38P1	GS_A1	94.07	396	2	4	3	0	0	0	0	0	0	0	0	0	0	0	0	9	AACCAATGGCCTCTTGAACGTGCATTGCGCTCTTGGGATATGCCTGAGAGCATGTCTGCTTCAGTGCTTCTACTTTCATTTTCTGCTGCTCTTGTTATCAGGAGCAGTGTTATCAGGAGCAGTGTTGCTGCATGCTTCTGCAAGTGGCACTGGCATGCTAAATATCAAGTTTTGCTTGCTGTTGTGACTGATCAACATCTCATGTCGTTTCAGTTGGCGAAACAAAAGCTCATGTGTGTTCTTAGCACTTCCTAGCATGAAGTCAGACAAGTGA
H2SYBJJ03G5GL7	GS_C1	99.65	518	0	0	0	0	0	0	0	0	0	0	0	0	0	0	9	9	AACCAATGGCCTCCTGAACGTGCGTTGCACTCTTGGGATTTCCTGAGAGTATGTCTGCTTCAGTGCTTAACTTGCCCCAACTTTGCAAGCAGGATGTGTTTCTGCCTTGCGTTCTTATGAGCTATTGCCCTCTGAGCCAATGGCTTGTTAATTGCTTGGTTCTTGCAACATGCTTTGCGCGCTGTTATTCAGGTTTCTACCTTCGTGGTTTTACTTGAGTGACGCTGCTCATGCTTGCAACCGCTGGGATGCAGGTGCATGCCTCTAGCATGAAGTCAGACAAGTGA
H2SYBJJ03G60WG	GS_C1	99.65	518	0	0	0	0	0	0	4	0	0	0	3	0	0	1	1	9	AACCAATGGCCTCCTGAACGTGCGTTGCACTCTTGGGATTTCCTGAGAGTATGTCTGCTTCAGTGCTTAACTTGCCCCAACTTTGCAAGCAGGATGTGTTTCTGCCTTGCGTTCTTATGAGCTATTGCCCTCTGAGCCAATGGCTTGTTAATTGCTTGGTTCTTGCAAAATGCTTTGCGCGCTGTTATTCAGGTTTCTACCTTCGTGGTTTTACTTGAGTGACGCTGCTCATGCTTGCAACCGCTGGGATGCGGGTGCATGCCTCTAGCATGAAGTCAGACAAGTGA
H2SYBJJ03G9HON	GS_C1h	98.92	497	0	0	0	0	0	0	0	0	0	0	9	0	0	0	0	9	AATCAATGGCCTCCTGAACGTGCGTTGCACTCTTGGGATTTCCTGAGAGTATGTCTGCTTCAGTGCTTAACTTGCCCCAACTTTGCAAGTAGGATGTGTTTCTGCCTTGTGTTCTTATGAGCTATTGCCCTCTGAGCCAATGGCTTGTTAATTGCTTGGTTCTTGCAAAATGTTTTGCGCGCTGTTATTCAGGTTTCTACCTTCGTGGTTTTACTTGAGTGACGCTGCTCATGCTTGCAACCGCTGGGATGCAGCTGCATGCCTCTAGCATGAAGTCAGACGAGTGA
H2SYBJJ03GA1RN	GS_C1	99.65	518	0	0	0	0	0	0	2	0	0	0	4	0	0	2	1	9	AACCAATGGCCTCCTGAACGTGCGCTGCACTCTTGGGATTTCCTGAGAGTATGTCTGCTTCAGTGCTTAACTTGCCCCAACTTTGCAAGCAGGATGTGTTTCTGCCTTGCGTTCTTATGAGCTATTGCCCTCTGAGCCAATGGCTTGTTAATTGCTTGGTTCTTGCAAAATGCTTTGCGCGCTGTTATTCAGGTTTCTACCTTCGTGGTTTTACTTGAGTGACGCTGCTCATGCTTGCAACCGCTGGGATGCAGGTGCATGCCTCTAGCATGAAGTCAGACAAGTGA
H2SYBJJ03GDOJD	GS_B1	99.64	510	0	0	0	0	0	9	0	0	0	0	0	0	0	0	0	9	AACCGATGGCCTCCTGAACGCGCATTGCGCTCTCGGGATTTCCTAAGAGCAGGTCTGCTTCAGTGCTTAGCATTATCTACCTGTGCTTGCAAGCAGCATGTATGTCTGCATTGCTGCTTCGCTTTCCAACAAGTCATCGATCGCTTTTGTGTTCGTAAATGGCTTGTTTGCTGCCTGGCCCATGCGCCAAGCTTGAGCGTACTGTTGTTCCAAGCTTTGCTTGCATCGTGCAGCTCAAGCGCGCAGCTGTCGGGATGCTGATGCATGCCCTTAGCATGAAGTCAGACAAGAGA
H2SYBJJ03GJ0D0	GS_B1m	97.51	479	0	0	0	0	4	0	0	0	5	0	0	0	0	0	0	9	AACCGATGGCCTCCTGAACGCGCATTGCGCTCTCGGGATTTCCTGAGAGCAGGTCTGCTTCAGTGCTTAGCATTATCTACCTGTGCTTGCAAGCAGCATGTATGTCTGCATTGCTGCTTCGCTTTCCCACAAGTCATCGATCGCTTTTGTGTTCGTAAATGGATTGTTTGCTGCCTGGTCCATGCGCCAAGCTTGAGCGTATTGTTGTTCCAAGCTTTGCTTGCATCGTGCAGCCCAAGCGCGCAAAGCTGTCGGGATGCTGATGCATGCCCTTAGCATGAAGTCAGACAAGAGA
H2SYBJJ03GLN7Q	GS_C1	99.65	518	0	0	0	0	0	0	9	0	0	0	0	0	0	0	0	9	AACCAATGGCCTCCTGAACGTGCGTTGCACTCTTGGGATTTCCTGAGAGTATGTCTGCTTCAGTGCTTAACTTGCCCCAACTTTGCAAGCAGGATGTGTTTCTGCCTTGCGTTCTTATGAGCTATTGCCCTCTGAGCCAATGGGTTGTTAATTGCTTGGTTCTTGCAAAATGCTTTGCGCGCTGTTATTCAGGTTTCTACCTTCGTGGTTTTACTTGAGTGACGCTGCTCATGCTTGCAACCGCTGGGATGCAGGTGCATGCCTCTAGCATGAAGTCAGACAAGTGA
H2SYBJJ03GLR1D	LJ_A1c	99.6	462	0	0	0	0	0	0	0	0	0	9	0	0	0	0	0	9	AACCAATGGCCTCTTGAACGTGCATTGCGCTCTTGGGATATGCCTGAGAGCATGTCTGCTTCAGTGCTTCTACTTTCATTTTCTGCTGCTCTTGTTATCAGGAGCAGTGTTGCTGCATGCTTCTGCAAGTGGCACTGGCATGCTAAATATCAAGTTTTGCTTGCTGTTATGACTGATCAACACCTCATGTCGTTTCAGTTGGCGAAACAAAAGCTCATGTGTGTTCTTAACACTTCCTAGCATGAAGTCAGACAAGTGA
H2SYBJJ03GMY7F	GS_A1	99.61	466	3	3	1	0	0	0	0	0	0	2	0	0	0	0	0	9	AACCAATGGCCTCTTGAACGTGCATTGCGCTCTTGGGATATGCCTGAGAGCATGTCTGCTTCAGTGCTTCTACTTTCATTTTCTGCTGCTCTTGTTATCAGGAGCAGTGTTGCTGCATGCTTCTGCAAGTGGCACTGGCATGCTAAATATCAAGTTTTGCTTGCTGTTGTGACTGATCAACATCTCATGTCGTTTCAGTTGGCGAAACAAAAGCTCATGTGTGTTCATAACACTTCCTAGCATGAAGTCAGACAAGTGA
H2SYBJJ03GQO9V	GS_A1	94.07	396	5	4	0	0	0	0	0	0	0	0	0	0	0	0	0	9	AACCAATGGCCTCTTGAACGTGCATTGCGCTCTTGGGATATGCCTGAGAGCATGTCTGCTTCAGTGCTTCTACTTTCATTTTCTGCTGCTCTTGTTATCAGGAGCAGTGTTATCAGGAGCAGTGTTGCTGCATGCTTCTGCAAGTGGCACTGGCATGCTAAATATCAAGTTTTGCTTGCTGTTGTGACTGATCAACACCTCATGTCGTTTCAGTTGGCGAAACAAAAGCTCATGTGTGTTCTTAACACTTCCTAGCATGAAGTCAGACAAGTGA
H2SYBJJ03GRNZO	LJ_A1c	100	464	0	0	0	0	0	0	0	0	0	9	0	0	0	0	0	9	AGCCAATGGCCTCTTGAACGTGCATTGCGCTCTTGGGATATGCCTGAGAGCATGTCTGCTTCAGTGCTTCTACTTTCATTTTCTGCTGCTCTTGTTATCAGGAGCAGTGTTGCTGCATGCTTCTGCAAGTGGCACTGGCATGCTAAATATCAAGTTTTGCTTGCTGTTATGACTGATCAACATCTCATGTCGTTTCAGTTGGCGAAACAAAAGCTCATGTGTGTTCTTAACACTTCCTAGCATGAAGTCAGACAAGTGA
H2SYBJJ03GSCV3	GS_A1	99.61	466	0	2	4	0	0	0	0	0	0	1	0	1	1	0	0	9	AACCAATGGCCTCTTGAACGTGCATTGCGCTCTTGGGATATGCCTGAGAGCATGTCTGCTTCAGTGCTTCTACTTTCATTTTCTGCTGCTCTTGTTATCAGGAGCAGTGTTGCTGCATGCTTCTGCATGTGGCACTGGCATGCTAAATATCAAGTTTTGCTTGCTGTTGTGACTGATCAACATCTCATGTCGTTTCAGTTGGCGAAACAAAAGCTCATGTGTGTTCTTAACACTTCCTAGCATGAAGTCAGACAAGTGA
H2SYBJJ03HH3BP	GS_A1	99.22	460	4	0	5	0	0	0	0	0	0	0	0	0	0	0	0	9	AACCAATGGCCTCTTGAACGTGCATTGCGCTCTTGGGATATGCCTGAGAGCATGTCCGCTTCAGTGCTTCTACTTTCATTTTCTGCTGCTCTTGTTATCAGGAGCAGTGTTGCTGCATGCTTCTGCAAGTGGCACTGGCATGCTAAATATCAAGTTTTGCTTGCTGTTGTGACTGATCAACATCCCATGTCGTTTCAGTTGGCGAAACAAAAGCTCATGTGTGTTCTTAACACTTCCTAGCATGAAGTCAGACAAGTGA
H2SYBJJ03HH9YV	LJ_A1c	99.6	462	0	0	0	0	0	0	0	0	0	9	0	0	0	0	0	9	AACCAATGGCCTCTTGAACATGCATTGCGCTCTTGGGATATGCCTGAGAGCATGTCTGCTTCAGTGCTTCTACTTTCATTTTCTGCTGCTCTTGTTATCAGGAGCAGTGTTGCTGCATGCTTCTGCAAGTGGCACTGGCATGCTAAATATCAAGTTTTGCTTGCTGTTATGACTGATCAACATCTCATGTCGTTTCAGTTGGCGAAACAAAAGCTCATGTGTGTTCTTAACACTTCCTAGCATGAAGTCAGACAAGTGA
H2SYBJJ03HIU8Q	GS_C41	98.94	503	0	0	0	0	0	0	0	0	0	0	0	0	0	0	9	9	AACCAATGGCCTCCTGAACGTGCGTTGCACTCTTGGGATTTCCTGAGATGTCTGCTTCAGTGCTTAACTTGCCCCAACTTTGCAAGCAGGATGTGTTTCTGCCTTGCGTTCTTATGAGCTATTGCCCTCTGAGCCAATGGCTTGTTAATTGCTTGGTTCTTGCAAAATGCTTTGCGCGCTGTTATTCAGGTTTCTACCTTCGTGATTTTACTTGAGTGACGCTGCTCATGCTTGCAACCGCTGGGATGCAGGTGCATGCCTCTAGCATGAAGTCAGACAAGTGA
H2SYBJJ03F1UG0	GS_A1	94.44	401	3	0	5	0	0	0	0	0	0	0	0	0	0	0	0	8	AACCAATGGCCTCTTGAACGTGCATTGCGCTCTTGGGATATGCCTGAGAGCATGTCTGCTTCAGTGCTTCTACTTTCATTTTCTGCTGCTCTTGTTATCAGGAGCAGTGTTATCGGGAGCAGTGTTGCTGCATGCTTCTGCAAGTGGCACTGGCATGCTAAATATCAAGTTTTGCTTGCTGTTGTGACTGATCAACATCTCATGTCGTTTCAGTTGGCGAAACAAAAGCTCATGTGTGTTCTTAACACTTCCTAGCATGAAGTCAGACAAGTGA
H2SYBJJ03F4ZXS	GS_C93	99.65	518	0	0	0	0	0	0	3	0	0	0	3	0	0	2	0	8	AACCAATGGCCTCCTGAACGTGCGTTGCACCCTTGGGATTTCCTGAGAGTATGTCTGCTTCAGTGCTTAACTTGCCCCAACTTTGCAAGCAGGATGTGTTTCTGCCTTGCGTTCTTATGAGCTATTGCCCTCTGAGCCAATGGCTTGTTAATTGCTTGGTTCTTGCAAAATGCTTTGCGCGCTGTTATTCAGGTTTCTACCTTCGTGGTTTTACTTGAGTGACGCTGCTCATGCTTGCAACCGCTGGGATGCAGGTGCATGCCTCTAGCATGAAGTCAGACAAGTGA
H2SYBJJ03FJXZA	GS_B1	99.64	510	8	0	0	0	0	0	0	0	0	0	0	0	0	0	0	8	AACCGATGGCCTCCTGAACGCGCATTGCGCTCTCGGGATTTCCTGAGAGCAGGTCTGCTTCAGTGCTTAGCATTATCTACCTGTGCTTGCAAGCAGCATGTATGTCTGCATTGCTGCTTCGCTTTCCAACAAGTCATCGATCGCTTTTGTGTTCGTAAATGGCTCGTTTGCTGCCTGGCCCATGCGCCAAGCTTGAGCGTACTGTTGTTCCAAGCTTTGCTTGCATCGTGCAGCTCAAGCGCGCAGCTGTCGGGATGCTGATGCATGCCCTTAGCATGAAGTCAGACAAGAGA
H2SYBJJ03FO1AO	GS_B1	99.64	510	0	0	0	0	2	2	0	4	0	0	0	0	0	0	0	8	AACCGATGGCCTCCTGAACGCGCATTGCGCTTTCGGGATTTCCTGAGAGCAGGTCTGCTTCAGTGCTTAGCATTATCTACCTGTGCTTGCAAGCAGCATGTATGTCTGCATTGCTGCTTCGCTTTCCAACAAGTCATCGATCGCTTTTGTGTTCGTAAATGGCTTGTTTGCTGCCTGGCCCATGCGCCAAGCTTGAGCGTACTGTTGTTCCAAGCTTTGCTTGCATCGTGCAGCTCAAGCGCGCAGCTGTCGGGATGCTGATGCATGCCCTTAGCATGAAGTCAGACAAGAGA
H2SYBJJ03FPH20	GS_B1	99.64	510	0	0	0	1	4	3	0	0	0	0	0	0	0	0	0	8	AACCGATGGCCTCCTGAACGCGCATTGCGCTCTCGGGATTTCCTGAGAGCAGGTCTGCTTCAGTGCATAGCATTATCTACCTGTGCTTGCAAGCAGCATGTATGTCTGCATTGCTGCTTCGCTTTCCAACAAGTCATCGATCGCTTTTGTGTTCGTAAATGGCTTGTTTGCTGCCTGGCCCATGCGCCAAGCTTGAGCGTACTGTTGTTCCAAGCTTTGCTTGCATCGTGCAGCTCAAGCGCGCAGCTGTCGGGATGCTGATGCATGCCCTTAGCATGAAGTCAGACAAGAGA
H2SYBJJ03FTH4Z	GS_A1	94.07	396	6	2	0	0	0	0	0	0	0	0	0	0	0	0	0	8	AACCAATGGCCTCTTGAACGTGCATTGCGCTCTTGGGGTATGCCTGAGAGCATGTCTGCTTCAGTGCTTCTACTTTCATTTTCTGCTGCTCTTGTTATCAGGAGCAGTGTTATCAGGAGCAGTGTTGCTGCATGCTTCTGCAAGTGGCACTGGCATGCTAAATATCAAGTTTTGCTTGCTGTTGTGACTGATCAACATCTCATGTCGTTTCAGTTGGCGAAACAAAAGCTCATGTGTGTTCTTAACACTTCCTAGCATGAAGTCAGACAAGTGA
H2SYBJJ03FY8DN	GS_B1	99.64	510	0	0	0	5	0	0	0	0	3	0	0	0	0	0	0	8	AACCGATGGCCTCCTGAACGCGCATTGCGCTCTCGGGATTTCCTGAGAGCAGGTCTGCTTCAGTGCTTAGCATTATCTACCTGTGCTTGCAAGCAGCATGTATGTCTGCATTGCTGCTTCGCTTTCCAACAAGTCATCGATCGCTTTTGTGTTCGTAAATGGCTTGTTTGCTGCCTGGCCCATGCGCCAAGCTTAAGCGTACTGTTGTTCCAAGCTTTGCTTGCATCGTGCAGCTCAAGCGCGCAGCTGTCGGGATGCTGATGCATGCCCTTAGCATGAAGTCAGACAAGAGA
H2SYBJJ03FZ95I	GS_A1	98.82	453	8	0	0	0	0	0	0	0	0	0	0	0	0	0	0	8	AACCAATGGCCTCTTGAACGTGCATTGCGCTCTTGGGATGTGCCTGAGAGCATGTCTGCTTCAGTGCTTCTACTTTCATTTTCTGCTGCTCTTGTTATCAGGAGCAGTGTTGCTGCATGCTTCTGCAAGTGGCACTGGCATGCTAAATATCAAGTTTTGCTTGCTGTTGTGACTGACCAACATCTCATGTCGTTTCAGTTGGCGAAACAAAGCTCATGTGTGTTCTTAACACTTCCTAGCATGAAGTCAGACAAGTGA
H2SYBJJ03FZB7F	GS_B19	97.85	479	0	0	0	0	0	0	0	0	0	0	0	8	0	0	0	8	AACCGATGGCCTCCTGAACGCGCATTGCGCTCTCGGGATTTCCTGAGAGCAGGTCTGCTTCAGTGCTTAGCATTATCTACCTCTGCTTGCAAGCAGCATGTCTACACTGCTGCTTCGCTTTCCAACAAGTCATCGATCGCGTTTGTGTTCGTAAATGGCTTGTTTGCTGCCTGGCCCATGCGCCAAGTTTGAGCGTACTGTTGTTCCAAGCTTAGCTTGCATCGTACGTACAGCTCAAGCGCGCAGCTGTTGGGATGCTGATGCATGCCCTTAGCATGAAGTCAGACAAGAGA
H2SYBJJ03G1NJN	GS_C1h	98.93	501	0	0	0	0	0	0	0	0	0	0	8	0	0	0	0	8	AATCAATGGCCTCCTGAACGTGCGTTGCACTCTTGGGATTTCCTGAGAGTATGTCTGCTTCAGTGCTTAACTTGCCCCAACTTTGCAAGTAGGATGTGTTTCTGCCTTGTGTTCTTATGAGCTATTGCCCTCTGAGCCAATGGCTTGTTAATTGCTTGGTTCTTGCAAAACGTTTTGCGCGCTGTTATTCAGGTTTCTACCTTCGTGGTTTTACTTGAGTGACGCTGCTCATGCTTGCAACCGCTGGGATGCAGGTGCATGCCTCTAGCATGAAGTCAGACAAGTGA
H2SYBJJ03G1Z14	GS_C3	99.29	510	0	0	0	0	0	0	8	0	0	0	0	0	0	0	0	8	AACCAATGGCCTCCTGAACGTGCGTTGCACTCTTGGGATTTCCTGAGAGTATGTCTGCTTCAGTGCTTAACTTGCCCCAACTTTGCAAGCAGGATGTGTTTCTGCCTTGCGTTCTTATGAGCTATTGCCCTCAGCCAATGGCTTGTTAATTGCTTGGTTCTTGCAAAATGCTTTGCGCGCTGTTATTCAAGTTTCTACCTTCGTGGTTTTACTTGAGTGACGCTGCTCATGCTTGCAACCGCTGGGATGCAGGTGCATGCCTCTAGCATGAAGTCAGACAAGTGA
H2SYBJJ03G59JQ	GS_A1	99.61	466	0	0	0	0	0	0	0	0	0	0	1	0	7	0	0	8	AACCAATGGCCTCTTGAACGTGCATTGCGCTCTTGGGATATGTCTGAGAGCATGTCTGCTTCAGTGCTTCTACTTTCATTTTCTGCTGCTCTTGTTATCAGGAGCAGTGTTGCTGCATGCTTCTGCAAGTGGCACTGGCATGCTAAATATCAAGTTTTGCTTGCTGTTGTGACTGATCAACATCTCATGTCGTTTCAGTTGGCGAAACAAAAGCTCATGTGTGTTCTTAACACTTCCTAGCATGAAGTCAGACAAGTGA
H2SYBJJ03G8IAD	GS_A1	98.82	455	0	0	0	0	0	0	0	0	0	0	0	8	0	0	0	8	AACCAATGGCCTCTTGAACGTGCATTGCGCTCTTGGGATATGCCTGAGAGCATGTCTGCTTCAGTGCTTCTACTTTCATTTTCTGCTGCTCTTGTTATCAGGAGCAGTGTTGCTGCATGCTTCTGCAAGTGGCACTGGCATGCTAAATATCAAGCTTTGCTTGCTGTTGTGACTGATCAACATCTCATGTCGTTTCAGTTGGCGAAACAAAAGCTCACGTGTGATCTTAACACTTCCTAGCATGAAGTCAGACAAGTGA
H2SYBJJ03G8IMT	GS_C78a	95.92	468	0	0	0	0	0	0	8	0	0	0	0	0	0	0	0	8	AACCAATGGCCTCCTGAACGTGCGTTGCACTCTTGGGATTTCCTGAGAGTATGTCTGCTTCAGTGCTTAACTTGCCCCAACTTTGCAAGCAGGATGTGTTTCTGCCTTGCGTTCTTATGAGCTATTGCCCTCTGAGCCAATGGCTTGTTAATTGCTTGTTAATTGCTTGGTTCTTGCAAAATGCTTTGCGCGCTGTTATTCAGGTTTCTACCTTCGTGGTTTTACTTGAGTGACGCTGCTCATGCTTGCAACCGCTGGGATGCAGGTGCATGCCTCTAGCATGAAGTCAGACAAGTGA
H2SYBJJ03GDLNY	GS_C1	99.65	518	0	0	0	0	0	0	2	0	0	0	2	1	0	1	2	8	AACCAATGGCCTCCTGAACGTGCGTTGCACTCTTGGGATTTCCTGAGAGTATGTCTGCTTCAGTGCTTAACTTGCCCCAACTTTGCAAGCAGGATGTGTTTCTGCCTTGCGTTCTTATGAGCTATTGCCCTCTGAGCCAATGGCTTGTTAATTGCTTGGTTCTTGCAAAATGCTCTGCGCGCTGTTATTCAGGTTTCTACCTTCGTGGTTTTACTTGAGTGACGCTGCTCATGCTTGCAACCGCTGGGATGCAGGTGCATGCCTCTAGCATGAAGTCAGACAAGTGA
H2SYBJJ03GIWM8	LJ_A1c	99.6	462	0	0	0	0	0	0	0	0	0	8	0	0	0	0	0	8	AACCAATGGCCTCTTGAACGTGCATTGCGCTCTTGGGATATGCCTGAGAGCATGTCTGCTTCAGTGCTTCTACTTTCATTTTCTGCTGCTCTTGTTATCAGGAGCAGTGTTGCTGCATGCTTCTGCAAGTGGCACTGGCATGCTAAATATCAAGTTTTGCTTGCTGTTATGACTGATCAACATCTCATGTCGTTTCAGTTGGCGAAGCAAAAGCTCATGTGTGTTCTTAACACTTCCTAGCATGAAGTCAGACAAGTGA
H2SYBJJ03GK3YT	GS_C41	99.65	518	0	0	0	0	0	0	0	0	0	0	0	0	0	0	8	8	AACCAATGGCCTCCTGAACGTGCGTTGCACTCTTGGGATTTCCTGAGAGTATGTCTGCTTCAGTGCTTAACTTGCCTCAACTTTGCAAGCAGGATGTGTTTCTGCCTTGCGTTCTTATGAGCTATTGCCCTCTGAGCCAATGGCTTGTTAATTGCTTGGTTCTTGCAAAATGCTTTGCGCGCTGTTATTCAGGTTTCTACCTTCGTGATTTTACTTGAGTGACGCTGCTCATGCTTGCAACCGCTGGGATGCAGGTGCATGCCTCTAGCATGAAGTCAGACAAGTGA
H2SYBJJ03GOKT8	GS_C1	99.65	518	0	0	0	0	0	0	4	0	0	0	4	0	0	0	0	8	AACCAATGGCCTCCTGAACGTGCGTTGCACTCTTGGGATTTCCTGAGAGTATGTCTGCTTCAGTGCTTAACTTGCCCCAACTTTGCAAGCAGGATGTGTTTCTGCCTTGCGTTCTTATGAGCTATTGCCCTCTGAGCCAATGGCTTGTTAATTGCTTGGTTCTTGCAAAATGCTTTGCGCGCTGCTATTCAGGTTTCTACCTTCGTGGTTTTACTTGAGTGACGCTGCTCATGCTTGCAACCGCTGGGATGCAGGTGCATGCCTCTAGCATGAAGTCAGACAAGTGA
H2SYBJJ03GT7DU	GS_A1	99.61	466	0	0	0	0	0	0	0	0	0	3	0	0	5	0	0	8	AACCAATGGCCTCTTGAACGTGCATTGCGCTCTTGGGATATGCCTGAGAGCATGTCTGCTTCAGTGTTTCTACTTTCATTTTCTGCTGCTCTTGTTATCAGGAGCAGTGTTGCTGCATGCTTCTGCAAGTGGCACTGGCATGCTAAATATCAAGTTTTGCTTGCTGTTGTGACTGATCAACATCTCATGTCGTTTCAGTTGGCGAAACAAAAGCTCATGTGTGTTCTTAACACTTCCTAGCATGAAGTCAGACAAGTGA
H2SYBJJ03GWAMM	GS_C1	99.65	518	0	0	0	0	0	0	4	0	0	0	2	0	0	1	1	8	AACCAATGGCCTCCTGAACGTGCGTTGCACTCTTGGGATTTCCTGAGAGTATGTCTGCTTCAGTGCTTAACTTGCCCCAACTTTGCAAGCAGGATGTGTCTCTGCCTTGCGTTCTTATGAGCTATTGCCCTCTGAGCCAATGGCTTGTTAATTGCTTGGTTCTTGCAAAATGCTTTGCGCGCTGTTATTCAGGTTTCTACCTTCGTGGTTTTACTTGAGTGACGCTGCTCATGCTTGCAACCGCTGGGATGCAGGTGCATGCCTCTAGCATGAAGTCAGACAAGTGA
H2SYBJJ03GY18X	GS_A1	98.82	455	0	0	0	0	0	0	0	0	0	0	0	0	8	0	0	8	AACCAATGGCCTCTTGAACGTGCATTGCGCTCTTGAGATATGTCTGAGAGCATGTCTGCTTCAGTGCTTCTACTTTCATTTTCTGCTGCTCTTGTTATCAGGAGCAGTGTTGCTGCATGCTTCTGCAAGTGGCACTGGCATGCTAAATATCAAGTGTTGCTTGCTGTTGTGACTGATCAACATCTCATGTCGTTTCAGTTGGCGAAACAAAAGCTCATGTGTGTTCTTAACACTTCCTAGCATGAAGTCAGACAAGTGA
H2SYBJJ03HCHD7	GS_B1	99.64	510	0	0	0	0	0	8	0	0	0	0	0	0	0	0	0	8	AACCGATGGCCTCCTGAACGCGCATTGCGCTCTCGGGATTTCCTGAGAGCAGGTCTGCTTCGGTGCTTAGCATTATCTACCTGTGCTTGCAAGCAGCATGTATGTCTGCATTGCTGCTTCGCTTTCCAACAAGTCATCGATCGCTTTTGTGTTCGTAAATGGCTTGTTTGCTGCCTGGCCCATGCGCCAAGCTTGAGCGTACTGTTGTTCCAAGCTTTGCTTGCATCGTGCAGCTCAAGCGCGCAGCTGTCGGGATGCTGATGCATGCCCTTAGCATGAAGTCAGACAAGAGA
H2SYBJJ03HCQ07	GS_C41	99.65	518	0	0	0	0	0	0	0	0	0	0	0	0	0	0	8	8	AACCAATGGCCTCCTGAACGTGCGTTGCACTCTTGGGATTTCCTGAGAGTATGTCTGCTTCAGTGCTTAACTTGCCCCAACTTTGCAAGCAGGATGTGTTTCTGCCTTGCGTTCTTATGAGCTATTGCCCTCTGAGCCAATGGCTTGTTAATTGCTTGGTTCTTGCAAAATGCTTTGCGCGCTGTTATTCAGGTTTCTACCTTCATGATTTTACTTGAGTGACGCTGCTCATGCTTGCAACCGCTGGGATGCAGGTGCATGCCTCTAGCATGAAGTCAGACAAGTGA
H2SYBJJ03HCUDT	GS_A1	99.61	466	1	1	0	0	0	0	0	0	0	3	0	0	3	0	0	8	AACCAATGGCCTCTTGAACGTGCATTGCGCTCTTGGGATATGCCTGAGAGCATGTCTGCTTCAGTGCTTCTACTTTCATTTTCTGCTGCTCTTGTTATCAGGAGCAGTGTTGCTGCATGCTTCTGCAAGTGGCACTGGCATGCTAAATATCAAGTTTTGCTTGCTGTTGTGACTGATCAACATCTCATGTCGTTTCAGTTGGCGAAACAAATGCTCATGTGTGTTCTTAACACTTCCTAGCATGAAGTCAGACAAGTGA
H2SYBJJ03F01T4	GS_C1	99.65	518	0	0	0	0	0	0	4	0	0	0	0	0	0	2	1	7	AACCAATGGCCTCCTGAACGTGCGTTGCACTCTTGGGATTTCCTGAGAGTATGTCTGCTTCAGTGCTTAACTTGCCCCAACTTTGCAAGCAGGATGTGTTTCTGCCTTGCGTTCTTATGGGCTATTGCCCTCTGAGCCAATGGCTTGTTAATTGCTTGGTTCTTGCAAAATGCTTTGCGCGCTGTTATTCAGGTTTCTACCTTCGTGGTTTTACTTGAGTGACGCTGCTCATGCTTGCAACCGCTGGGATGCAGGTGCATGCCTCTAGCATGAAGTCAGACAAGTGA
H2SYBJJ03F5YSJ	GS_C1.8	99.65	518	0	0	0	0	0	0	7	0	0	0	0	0	0	0	0	7	AATCAATGGCCTCCTGAACGTGCGTTGCACTCTTGGGATTTCCTGAGAGTATGTCTGCTTCAGTGCTTAACTTGCCCCAACTTTGCAAGCAGGATGTGTTTCCGCCTTGCGTTCTTATGAGCTATTGCCCTCTGAGCCAATGGCTTGTTAATTGCTTGGTTCTTGCAAAATGCTTTGCGCGCTGTTATTCAGGTTTCTACCTTCGTGGTTTTACTTGAGTGACGCTGCTCATGCTTGCAACCGCTGGGATGCAGGTGCATGCCTCTAGCATGAAGTCAGACAAGTGA
H2SYBJJ03F80PT	GS_A1	94.4	398	3	2	2	0	0	0	0	0	0	0	0	0	0	0	0	7	AGCCAATGGCCTCTTGAACGTGCATTGCGCTCTTGGGATATGCCTGAGAGCATGTCTGCTTCAGTGCTTCTACTTTCATTTTCTGCTGCTCTTGTTATCAGGAGCAGTGTTATCAGGAGCAGTGTTGCTGCATGCTTCTGCAAGTGGCACTGGCATGCTAAATATCAAGTTTTGCTTGCTGTTGTGACTGATCAACATCTCATGTCGTTTCAGTTGGCGAAACAAAAGCTCATGTGTGTTCTTAACACTTCCTAGCATGAAGTCAGACAAGTGA
H2SYBJJ03FK9Y8	GS_A1	99.61	466	0	1	5	0	0	0	0	0	0	0	1	0	0	0	0	7	AACCAATGGCCTCTTGAACGTGCATTGCGCTCTTGGGATATGCCTGAGAGCATGTCTGCTTCAGTGCTTCTACTTTCATTTTCTGCTGCTCTTGTTATCAGGAGCAGTGTTGCTGCATGCTTCTGCAAGTGGCACTGGCATGCTAAATATCAAGTTTTGCTTGCTGTTGTGACTGATCAACATCTCATGTCGTTTCAGTTGGCGAAACAAAAGCTCATGTGTGATCTTAACACTTCCTAGCATGAAGTCAGACAAGTGA
H2SYBJJ03G0YZQ	GS_A1	99.22	460	0	0	0	0	0	0	0	0	0	7	0	0	0	0	0	7	AACCAATGGCCTCTTGAACGTGCATTGCGCTCTTGGGATATGCCTGAGAGCATGTCTGCTTCAGTGCTCCTACTTTCATTTTCTGCTGCCCTTGTTATCAGGAGCAGTGTTGCTGCATGCTTCTGCAAGTGGCACTGGCATGCTAAATATCAAGTTTTGCTTGCTGTTGTGACTGATCAACATCTCATGTCGTTTCAGTTGGCGAAACAAAAGCTCATGTGTGTTCTTAACACTTCCTAGCATGAAGTCAGACAAGTGA
H2SYBJJ03G169J	GS_A1	98.82	455	0	0	0	0	0	0	0	0	0	0	0	0	7	0	0	7	AACCAATGGCCTCTTGAGCGTGCATTGCGCTCTTGGGATATGCCTGAGAGCATGTCTGCTTCAGTGCTTCTACTTTCATTTTCTGCTGCTCCTGTTATCAGGAGCAGTGTTGCTGCATGCTTCTGCAAGTGGCACTGGCATGCTAAATATCAAGTTTTGCTTGCTGTTGTGACTGATCAACATCTCATGTCGTTTCAGATGGCGAAACAAAAGCTCATGTGTGTTCTTAACACTTCCTAGCATGAAGTCAGACAAGTGA
H2SYBJJ03G16DZ	GS_C1c.C45	99.65	518	0	0	0	0	0	0	0	0	0	0	0	0	0	7	0	7	AACCAATGGCCTCCTGAACGTGCGTTGCACTCTTGGGATTTCCTGAGGGTATGTCTGCTTCAGTGCTTAACTTGCCCCAACTTTGCAAGCAGGATGTGTTTCTGCCTTGCGTTCTTATGAGCTATTGCCCTCTGAGCCAATGGCTTGTGAATTGCTTGGTTCTTGCAAAATGCTTTGCGCGCTGTTATTCAGGTTTCTACCTTCGTGGTTTTACTTGAGTGACGCTGCTCATGCTTGCAACCGCTGGGATGCAGGTGCATGCCTCTAGCATGAAGTCAGACAAGTGA
H2SYBJJ03G60HW	GS_A1	99.22	460	0	0	0	0	0	0	0	0	0	7	0	0	0	0	0	7	AACCAATGGCCTCTTGAACGTGCATTGCGCTCTTGGGATATGCCTGGGAGCATGTCTGCTTCAGTGCTCCTACTTTCATTTTCTGCTGCTCTTGTTATCAGGAGCAGTGTTGCTGCATGCTTCTGCAAGTGGCACTGGCATGCTAAATATCAAGTTTTGCTTGCTGTTGTGACTGATCAACATCTCATGTCGTTTCAGTTGGCGAAACAAAAGCTCATGTGTGTTCTTAACACTTCCTAGCATGAAGTCAGACAAGTGA
H2SYBJJ03G6ES3	GS_C1h	99.65	518	1	0	0	0	0	0	0	0	0	0	6	0	0	0	0	7	AACCAATGGCCTCCTGAACGTGCGTTGCACTCTTGGGATTTCCTGAGAGTATGTCTGCTTCAGTGCTTAACTTGCCCCAACTTTGCAAGCAGGATGTGTTTCTGCCTTGTGTTCTTATGAGCTATTGCCCTCTGAGCCAATGGCTTGTTAATTGCTTGGTGCTTGCAAAATGCTTTGCGCGCTGTTATTCAGGTTTCTACCTTCGTGGTTTTACTTGAGTGACGCTGCTCATGCTTGCAACCGCTGGGATGCAGGTGCATGCCTCTAGCATGAAGTCAGACAAGTGA
H2SYBJJ03G84KF	GS_A1	94.07	396	2	1	4	0	0	0	0	0	0	0	0	0	0	0	0	7	AACCAATGGCCTCTTGAACGTGCATTGCGCTCTTGGGATATGCCTGAGAGCATGTCTGCTTCAGTGCTTCTACTTTCATTTTCTGCTGCTCTTGTTATCAGGAGCAGTGTTATCAGGAGCAGTGTTGCTGCATGCTTCTGCAAGTGGCACTGGCATGCTAAATATCAAGTTTTGCTTGCTGTTGTGACTGATCAACATCTCATGTCGTTTCAGTTGGCGAAACAAAAGCTCATGTGTGTTCTTAACACTTCCTAGCATGAAGTCGGACAAGTGA
H2SYBJJ03G8I1C	GS_A1	94.07	396	3	2	2	0	0	0	0	0	0	0	0	0	0	0	0	7	AACCAATGGCCTCTTGAACGTGCATTGCGCTCTTGGGATATGCCTGAGAGCATGTCTGCTTCAGTGCTTCTACTTTCATTTTCTGCTGCTCTTGTTATCAGGAGCAGTGTTATCAGGAGCAGTGTTGCTGCATGCTTCTGCAAGTGGCACTGGCACGCTAAATATCAAGTTTTGCTTGCTGTTGTGACTGATCAACATCTCATGTCGTTTCAGTTGGCGAAACAAAAGCTCATGTGTGTTCTTAACACTTCCTAGCATGAAGTCAGACAAGTGA
H2SYBJJ03GHG7I	GS_A1	99.22	460	2	3	1	0	0	0	0	0	0	1	0	0	0	0	0	7	AACCAATGGCCTCTTGAACGTGCATTGCGCTCTTGGGATATGCCTGAGAGCATGTCTGCTTCAGTGCTTCTACTTTCATTTTCTGCTGCTCTTGTTATCAGGAGCAGTGTTGCTGCATGCTTCTGCAAGTGGCACTGGCATGCTAAATACCAAGTTTTGCTTGCTGTTGTGACTGATCAACATCCCATGTCGTTTCAGTTGGCGAAACAAAAGCTCATGTGTGTTCTTAACACTTCCTAGCATGAAGTCAGACAAGTGA
H2SYBJJ03GHNIQ	GS_A1	94.07	396	4	0	3	0	0	0	0	0	0	0	0	0	0	0	0	7	AACCAATGGCCTCTTGAACGTGCATTGCGCTCTTGGGATATGCCTGAGAGCATGTCCGCTTCAGTGCTTCTACTTTCATTTTCTGCTGCTCTTGTTATCAGGAGCAGTGTTATCAGGAGCAGTGTTGCTGCATGCTTCTGCAAGTGGCACTGGCATGCTAAATATCAAGTTTTGCTTGCTGTTGTGACTGATCAACATCTCATGTCGTTTCAGTTGGCGAAACAAAAGCTCATGTGTGTTCTTAACACTTCCTAGCATGAAGTCAGACAAGTGA
H2SYBJJ03GI9SP	GS_A1	94.07	396	2	1	4	0	0	0	0	0	0	0	0	0	0	0	0	7	AACCAATGGCCTCTTGAACGTGCATTGCGCTCTTGGGATATGCCTGAGAGCATGTCTGCTTCAGTGCTTCTACTTTCATTTTCTGCTGCTCTTGTTATCAGGAGCAGTGTTATCAGGAGCAGTGTTGCTGCATGCTTCTGCAAGTGGCACTGGCATGCTAAATACCAAGTTTTGCTTGCTGTTGTGACTGATCAACATCTCATGTCGTTTCAGTTGGCGAAACAAAAGCTCATGTGTGTTCTTAACACTTCCTAGCATGAAGTCAGACAAGTGA
H2SYBJJ03GJD56	GS_C1j	99.65	518	0	0	0	0	0	0	1	0	0	0	1	0	0	5	0	7	AACCAATGGCCTCCTGAACGTGCGTTGCACTCTTGGGATTTCCTGAGAGTATGTCTGCTTCAGTGCTTAGCTTGCCCCAACTTTGCAAGCAGGATGTGTTTCTGCCTTGCGTTCTTATGAGCTATTGCCCTCTGAGCCAATGGCTTGTTAATTGCTTGGTTCTTGCAAAATGCTTTGCGCGCTGTTATTCAGGTTTCTACCTTCGTGGTTTTACTTGAGTGACGCTGCTCATGCTTGCAACCGCTGGGATGCAGGTGCATGCCTCTAGCATGAAGTCAGACAAGTGA
H2SYBJJ03GJSIF	GS_B1m	97.15	472	0	0	0	1	1	0	0	3	2	0	0	0	0	0	0	7	AACCGATGGCCTCCTGAACGCGCATTGCGCTCTCGGGATTTCCTGAGAGCAGGTCTGCTTCAGTGCTTAGCATTATCTACCTGTGCTTGCAAGCAGCTGTATGTCTGCATTGCTGCTTCGCTTTCCCACAAGTCATCGATCGCTTTTGTGTTCGTAAATGGATTGTTTGCTGCCTGGTCCATGCGCCAAGCTTGAGCGTATTGTTGTTCCAAGCTTTGCTTGCATCGTGCAGCCCAAGCGCGCAAAGCTGTCGGGATGCTGATGCATGCCCTTAGCATGAAGTCAGACAAGAGA
H2SYBJJ03GOKXM	GS_C1	100	521	0	0	0	0	0	0	7	0	0	0	0	0	0	0	0	7	CACCAATGGCCTCCTGAACGTGCGTTGCACTCTTGGGATTTCCTGAGAGTATGTCTGCTTCAGTGCTTAACTTGCCCCAACTTTGCAAGCAGGATGTGTTTCTGCCTTGCGTTCTTATGAGCTATTGCCCTCTGAGCCAATGGCTTGTTAATTGCTTGGTTCTTGCAAAATGCTTTGCGCGCTGTTATTCAGGTTTCTACCTTCGTGGTTTTACTTGAGTGACGCTGCTCATGCTTGCAACCGCTGGGATGCAGGTGCATGCCTCTAGCATGAAGTCAGACAAGTGA
H2SYBJJ03GPIK7	GS_A1	94.07	396	3	1	3	0	0	0	0	0	0	0	0	0	0	0	0	7	AACCAATGGCCTCTTGAACGTGCATTGCGCTCTTGGGATATGCCTGAGGGCATGTCTGCTTCAGTGCTTCTACTTTCATTTTCTGCTGCTCTTGTTATCAGGAGCAGTGTTATCAGGAGCAGTGTTGCTGCATGCTTCTGCAAGTGGCACTGGCATGCTAAATATCAAGTTTTGCTTGCTGTTGTGACTGATCAACATCTCATGTCGTTTCAGTTGGCGAAACAAAAGCTCATGTGTGTTCTTAACACTTCCTAGCATGAAGTCAGACAAGTGA
H2SYBJJ03GPMMQ	GS_A1	99.61	466	0	2	0	0	0	0	0	0	0	0	0	5	0	0	0	7	AACCAATGGCCTCTTGAACGTGCATTGCGCTCTTGGGATATGCCTGAGAGCATGTCTGCTTCAGTGCTTCTACTTTCATTTTCTGCTGCTCTTGTTATCAGGAGCAGTGTTGCTGCATGCTTCTGCAAGTGGCACTGGCATGCTAAATATCAAGTTTTGCTTGCTGTTGTGACTGATCAACATCTCATGTCGTTTCAGTTGGCGAAACAAAAGCTCATGTGTGTTCTTAACACTTCCTAGCATGAAGTCAAACAAGTGA
H2SYBJJ03GVIBO	GS_B1	99.64	510	0	0	0	0	3	4	0	0	0	0	0	0	0	0	0	7	AACCGATGGCCTCCTGAACGCGCATTGCGCTCTCGGGATTTCCTGAGAGCAGGTCTGCTTCAGTGCTTAGCATTATCTACCTGTGCTTGCAAGCAGCATGTATGTCTGCATTGCTGCTTCGCTTTCCAACAAGTCATCGATCGCTTTTGTGTTCGTGAATGGCTTGTTTGCTGCCTGGCCCATGCGCCAAGCTTGAGCGTACTGTTGTTCCAAGCTTTGCTTGCATCGTGCAGCTCAAGCGCGCAGCTGTCGGGATGCTGATGCATGCCCTTAGCATGAAGTCAGACAAGAGA
H2SYBJJ03GWRVF	GS_C1h	98.57	496	0	0	0	0	0	0	0	0	0	0	7	0	0	0	0	7	AATCAATGGCCTCCTGAACGTGCGTTGCACTCTTGGGATTTCCTGAGAGTATGTCTGCTTCAGTGCTTAACTTGCCCCAACTTTGCAAGTAGGATGTGTTTCTGCCTTGTGTTCTTATGAGCTATTGCCCTCTGAGCCAATGGCTTGTTAATTGCTTGGTTCTTGCAAAATGTTTTGCGCGCTGTTATTCAGGTTTCTACCTTTGTGGTTTTACTTGAGTGACGCTGCTCATGCTTGCAACCGCTGGGATGCAGCTGCATGCCTCTAGCATGAAGTCAGACAAGTGA
H2SYBJJ03GWXV2	GS_A1	94.07	396	3	1	3	0	0	0	0	0	0	0	0	0	0	0	0	7	AACCAATGGCCTCTTGAACGTGCATTGCGCTCTTGGGATATGCCTGAGAGCATGTCTGCTTCAGTGCTTCTACTTTCATTTTCTGCTGCTCTTGTTATCAGGAGCAGTGTTATCAGGAGCAGTGTTGCTGCATGCTTCTGCAAGTGGCACTGGCATGCTAAATATCAAGTTTTGCTTGCTGTTGTGACTGATCAACATCTCATGTCGTTTCAGTTGGCGAAACAAAAGCTCATGTGTGCTCTTAACACTTCCTAGCATGAAGTCAGACAAGTGA
H2SYBJJ03GYPAK	GS_C1	99.65	518	0	0	0	0	0	0	1	0	0	0	1	0	0	0	5	7	AACCAATGGCCTCCTGAACGTGCGTTGCACTCTTGGGATTTCCTGAGAGTATGTCTGCTTCAGTGCTTAACTTGCCCCAACTTTGCAAGCAGGATGTGTTTCTGCCTTGCGTTCTTATGAGTTATTGCCCTCTGAGCCAATGGCTTGTTAATTGCTTGGTTCTTGCAAAATGCTTTGCGCGCTGTTATTCAGGTTTCTACCTTCGTGGTTTTACTTGAGTGACGCTGCTCATGCTTGCAACCGCTGGGATGCAGGTGCATGCCTCTAGCATGAAGTCAGACAAGTGA
H2SYBJJ03GZPTS	GS_C4	100	523	0	0	0	0	0	0	0	0	0	0	0	0	0	7	0	7	AACCAATGGCCTCCTGAACGTGCGTTGCACTCTTGGGATTTCCTGAGAGTATGTTTGCTTCAGTGCTTAACTTGCCCCAACTTTGCAAGCAGGATGTGTTTCTGCCTTGCGTTCTTATGAGCTATTGCCCTCTGAGCCAATGGCTTGTGAATTGCTTGGTTCTTGCAAAATGCTTTGCGCGCTGTTATTCAGGTTTCTACCTTCGTGGTTTTACTTGAGTGACGCTGCTCATGCTTGCAACCGCTGGGATGCAGGTGCATGCCTCTAGCATGAAGTCAGACAAGTGA
H2SYBJJ03HA9PF	GS_A1	98.82	455	0	0	0	0	0	0	0	0	0	0	0	0	7	0	0	7	AACCAATGGCCTCTTGAACGTGCATTGCGCTCTTGGGATATGCCTGAGAGCATGTCTGCTTCAGTGCTTCTACTTTCATTTTCTGCTGCTCCTGTTATCAGGAGCAGTGTTGCTGCATGCTTCTGCAAGTGGCACTGGCATGCTAAATATCAAGTTTTGCTTGCTGTTGTGACTGATCAACATCTCATGTCGTTTCAGATGGCGAAACAAAAGCCCATGTGTGTTCTTAACACTTCCTAGCATGAAGTCAGACAAGTGA
H2SYBJJ03HE7I2	GS_B1	98.22	490	0	0	0	0	7	0	0	0	0	0	0	0	0	0	0	7	AACCGATGGCCTCCTGAACGCGCATTGCGCTCTCGGGATTTCCTGAGAGCAGGTCTGCTTCAGTGCTTAGCATTATCTACCTGTGCTTGCAAGCAGCATGTATGTCTGCATTGCTGCTTCGCTTTCCAACAAGTCATCGATCGCTTTTGTGTTCGTAAATGGCTTGTTTGCTGCCTGGTCCATGCGCCAAGCTTGAGCGTATTGTTGTTCCAAGCTTTGCTTGCATCGTGCAGCCCAAGCGCGCAAAGCTGTCGGGATGCTGATGCATGCCCTTAGCATGAAGTCAGACAAGAGA
H2SYBJJ03HFFNZ	GS_A1	99.61	466	4	0	2	0	0	0	0	0	0	0	0	1	0	0	0	7	AACCAATGGCCTCTTGAACGTGCATTGCGCTCTTGGGATATGCCTGAGAGCATGTCTGCTTCAGTGCTTCTACTTTCATTTTCTGCTGCTCTTGTTATCAGGAGCAGTGTTGCTGCATGCTTCTGCAAGTGGCACTGGCATGCTAAATATCAAGTTTTGCTTGCTGTTGTGACTAATCAACATCTCATGTCGTTTCAGTTGGCGAAACAAAAGCTCATGTGTGTTCTTAACACTTCCTAGCATGAAGTCAGACAAGTGA
H2SYBJJ03HHAE0	LJ_A1c	99.6	462	0	0	0	0	0	0	0	0	0	7	0	0	0	0	0	7	AACCAATGGCCTCTTGAACGTGCATTGCGCTCTTGGGATATGCCTGAGAGCATGTCTGCTTCAGTGCTTCTACTTTCATTTTCTGCTGCTCTTGTTATCAGGAGCAGTGTTGCTGCATGCTTCTGCAAGTGGCACTGGCATGCTAAATATCAAGTTTTGCTTGCTGTTATGACTGATCAACATCTCATGTCGTTTCAGTTGGCGAAACAAGAGCTCATGTGTGTTCTTAACACTTCCTAGCATGAAGTCAGACAAGTGA
H2SYBJJ03HHZ41	GS_A1	99.22	460	4	1	2	0	0	0	0	0	0	0	0	0	0	0	0	7	AACCAATGGCCTCTTGAACGTGCATTGCGCTCTTGGGATATGCCTGAGAGCATGTCCGCTTCAGTGCTTCTACTTTCATTTTCTGCTGCTCTTGTTATCAGGAGCAGTGTTGCCGCATGCTTCTGCAAGTGGCACTGGCATGCTAAATATCAAGTTTTGCTTGCTGTTGTGACTGATCAACATCTCATGTCGTTTCAGTTGGCGAAACAAAAGCTCATGTGTGTTCTTAACACTTCCTAGCATGAAGTCAGACAAGTGA
H2SYBJJ03F82R9	GS_B1	99.64	510	0	0	0	0	3	1	0	1	1	0	0	0	0	0	0	6	AACCGATGGCCTCCTGAACGCGCATTGCGCTCTCGGGATTTCCTGAGAGCAGGTCTGCTTCAGTGCTTAGCATTATCTACCTGTGCTTGCATGCAGCATGTATGTCTGCATTGCTGCTTCGCTTTCCAACAAGTCATCGATCGCTTTTGTGTTCGTAAATGGCTTGTTTGCTGCCTGGCCCATGCGCCAAGCTTGAGCGTACTGTTGTTCCAAGCTTTGCTTGCATCGTGCAGCTCAAGCGCGCAGCTGTCGGGATGCTGATGCATGCCCTTAGCATGAAGTCAGACAAGAGA
H2SYBJJ03FOY7O	GS_B1	98.92	496	0	0	0	1	3	0	0	0	2	0	0	0	0	0	0	6	AACCGATGGCCTCCTGAACGCGCATTGCGCTCTCGGGATTTCCTGAGAGCAGGTCTGCTTCAGTGCTTAGCATTATCTACCTGTTGCAAGCAGCATGTATGTCTGCATTGCTGCTTCGCTTTCCAACAAGTCATCGATCGCTTTTGTGTTCGTAAATGGCTTGTTTGCTGCCTGGCCCATGCGCCAAGCTTGAGCGTACTGTTGTTCCAAGCTTTGCTTGCATCGTGCAGCTCAAGCGCGCAGCTGTCGGGATGCTGATGCATGCCCTTAGCATGAAGTCAGACAAGAGA
H2SYBJJ03G0U6K	GS_A1	94.07	396	3	2	1	0	0	0	0	0	0	0	0	0	0	0	0	6	AACCAATGGCCTCTTGAACGTGCATTGCGCTCTTGGGATATGCCTGAGAGCATGTCTGCTTCAGTGCTTCTACTTTCATTTTCTGCTGCTCTTGTTATCAGGAGCAGTGTTATCAGGAGCAGTGTTGCTGCATGCTTCTGCAAGTGGCACTGGCATGCTAAATATCAAGTTTTGCTTGCTGTTGTGACTGATCAACATCTCATGTCGTTTCAGTTGGCGAGACAAAAGCTCATGTGTGTTCTTAACACTTCCTAGCATGAAGTCAGACAAGTGA
H2SYBJJ03G2APA	GS_C1	99.65	518	0	0	0	0	0	0	2	0	0	0	3	0	0	0	1	6	AACCAATGGCCTCCTGAACGTGCGTTGCACTCTTGGGATTTCCTGAGAGTATGTCTGCTTCAGTGCTTAACTTGCCTCAACTTTGCAAGCAGGATGTGTTTCTGCCTTGCGTTCTTATGAGCTATTGCCCTCTGAGCCAATGGCTTGTTAATTGCTTGGTTCTTGCAAAATGCTTTGCGCGCTGTTATTCAGGTTTCTACCTTCGTGGTTTTACTTGAGTGACGCTGCTCATGCTTGCAACCGCTGGGATGCAGGTGCATGCCTCTAGCATGAAGTCAGACAAGTGA
H2SYBJJ03G3Y6R	GS_B1	100	388	0	0	0	6	0	0	0	0	0	0	0	0	0	0	0	6	AACCGATGGCCTCCTGAACGCGCATTGCGCTCTCGGGATTTCCTGAGAGCAGGTCTGCTTCAGTGCTTAGCATTATCTACCTGTGCTTGCAAGCAGCATGTATGTCTGCATTGCTGCTTCGCTTTCCAACAAGTCATCGATCGCTTTTGTGTTCGTAAATGGCTTGTTTGCTGCCTGGCCCATGCGCCAAGCTTGAGCGTACTGTTGTTCGATCGCTTTTGTGTTCGTAAATGGCTTGTTTGCTGCCTGGCCCATGCGCCAAGCTTGAGCGTACTGTTGTTCCAAGCTTTGCTTGCATCGTGCAGCTCAAGCGCGCAGCTGTCGGGATGCTGATGCATGCCCTTAGCATGAAGTCAGCAAG
H2SYBJJ03G4JW7	GS_A1	99.61	466	0	0	0	0	0	0	0	0	0	3	0	0	3	0	0	6	AACCAATGGCCTCTTGAACGTGCATTGCGCTCTTGGGATATGCCTGAGAGCATGTCTGCTTCAGTGCTTCTACTTTCATTTTCTGCTGCTCTTGTTATCAGGAGCAGTGTTGCTGCATGCTTCTGCAAGTGGCACTGGCATGCTAAATATTAAGTTTTGCTTGCTGTTGTGACTGATCAACATCTCATGTCGTTTCAGTTGGCGAAACAAAAGCTCATGTGTGTTCTTAACACTTCCTAGCATGAAGTCAGACAAGTGA
H2SYBJJ03G5CQO	GS_C1	99.65	518	0	0	0	0	0	0	4	0	0	0	2	0	0	0	0	6	AACCAATGGCCTCCTGAACGTGCGTTGCACTCTTGGGATTTCCTGAGAGTATGTCTGCTTCAGTGCTTAACTTGCCCCAACTTTGCAAGCAGGATGTGTTTCTGCCTTGCGTTCTTATGAGCTATTGCCCTCTGAGCCAATGGCTTGTTAATTGCTTGGTTCTTGCAAAATGCTTTGCGCGCTGTTATTCAGGTTTCTACCTTCGTGGTTTTACTTGAGTGACGCTGCTCATGCTTGCAACCGCTGGGATGCAGGTGCATACCTCTAGCATGAAGTCAGACAAGTGA
H2SYBJJ03G7SXL	GS_A1	99.22	460	0	0	0	0	0	0	0	0	0	0	0	0	6	0	0	6	AACCAATGGCCTCTTGAACGTGCATTGCGCTCTTGGGATATGTCTGAGAGCATGTCTGCTTCAGTGCTTCTACTTTCATTTTCTGCTGCTCTTGTTATCAGGAGCAGTGTTGCTGCATGCTTCTGCAAGTGGCACTGGCATGCTAAATATCAAGTTTTGCTTACTGTTGTGACTGATCAACATCTCATGTCGTTTCAGTTGGCGAAACAAAAGCTCATGTGTGTTCTTAACACTTCCTAGCATGAAGTCAGACAAGTGA
H2SYBJJ03G8S0H	LJ_A1c	99.6	462	0	0	0	0	0	0	0	0	0	6	0	0	0	0	0	6	AACCAATGGCCTCTTGAGCGTGCATTGCGCTCTTGGGATATGCCTGAGAGCATGTCTGCTTCAGTGCTTCTACTTTCATTTTCTGCTGCTCTTGTTATCAGGAGCAGTGTTGCTGCATGCTTCTGCAAGTGGCACTGGCATGCTAAATATCAAGTTTTGCTTGCTGTTATGACTGATCAACATCTCATGTCGTTTCAGTTGGCGAAACAAAAGCTCATGTGTGTTCTTAACACTTCCTAGCATGAAGTCAGACAAGTGA
H2SYBJJ03G8TFN	LJ_A1c	99.6	462	0	0	0	0	0	0	0	0	0	6	0	0	0	0	0	6	AACCAATGGCCTCTTGAACGTGCATTGCGCTCTTGGGATATGCCTGAGAGCATGTCTGCTTCAGTGCTTCTACTCTCATTTTCTGCTGCTCTTGTTATCAGGAGCAGTGTTGCTGCATGCTTCTGCAAGTGGCACTGGCATGCTAAATATCAAGTTTTGCTTGCTGTTATGACTGATCAACATCTCATGTCGTTTCAGTTGGCGAAACAAAAGCTCATGTGTGTTCTTAACACTTCCTAGCATGAAGTCAGACAAGTGA
H2SYBJJ03G8X7F	LJ_A1c	99.6	462	0	0	0	0	0	0	0	0	0	6	0	0	0	0	0	6	AACCAATGGCCTCTTGAACGTGCATTGCGCTCTTGGGATATGCCTGAGAGCATGTCTGCTTCAGTGCTTCTACTTTCATTTTCTGCTGCTCTTGTTATCAGGAGCAGTGTTGCTGCATGCTTCTGCAAGTGGCACTGGCATGCTAAATATCAAGTTTTGCTTGCTGTTATGACTGATCAACATCTCATGTCGTTTCAGTTGGCGAAACAAAAGCTCATGTGTGTTCTCAACACTTCCTAGCATGAAGTCAGACAAGTGA
H2SYBJJ03G9CAJ	GS_A1	99.61	466	1	0	1	0	0	0	0	0	0	2	0	0	2	0	0	6	AACCAATGGCCTCTTGAACGTGCATTGCGCTCTTGGGATATGCCTGAGAGCATGTCTGCATCAGTGCTTCTACTTTCATTTTCTGCTGCTCTTGTTATCAGGAGCAGTGTTGCTGCATGCTTCTGCAAGTGGCACTGGCATGCTAAATATCAAGTTTTGCTTGCTGTTGTGACTGATCAACATCTCATGTCGTTTCAGTTGGCGAAACAAAAGCTCATGTGTGTTCTTAACACTTCCTAGCATGAAGTCAGACAAGTGA
H2SYBJJ03G9UTB	GS_A1	99.22	460	2	0	4	0	0	0	0	0	0	0	0	0	0	0	0	6	AACCAATGGCCTCTGGAACGTGCATTGCGCTCTTGGGATATGCCTGAGAGCATGTCTGCTTCAGTGCTTCTACTTTCATTTTCTGCTGCTCTTGTTATCAGGAGCAGTGTTGCTGCATGCTTCTGCAAGTGGCACTGGCATGCTAAATATCAAGTTTTGCTTGCTGTTGTGACTGATCAACATCTCATGTCGTTTCAGTTGGCGAAGCAAAAGCTCATGTGTGTTCTTAACACTTCCTAGCATGAAGTCAGACAAGTGA
H2SYBJJ03GCK30	GS_A1	99.22	460	0	0	0	0	0	0	0	0	0	0	0	0	6	0	0	6	AACCAATGGCCTCTTGAACGTGCATTGCGCTCTTGGGATATGCCTGAGGGCATGTCTGCTTCAGTGCTTCTACTTTCATTTTCTGCTGCTCTTATTATCAGGAGCAGTGTTGCTGCATGCTTCTGCAAGTGGCACTGGCATGCTAAATATCAAGTTTTGCTTGCTGTTGTGACTGATCAACATCTCATGTCGTTTCAGTTGGCGAAACAAAAGCTCATGTGTGTTCTTAACACTTCCTAGCATGAAGTCAGACAAGTGA
H2SYBJJ03GDMLH	GS_A1	98.44	449	0	0	0	0	0	0	0	0	0	0	0	0	6	0	0	6	AACCAATGGCCTCTTGAACGTGCATTGCGCTCTTGGGATATGCCTGAGAGCATGTCTGCTTCAGTGCTTCTACTTTCATTTTCTGCTGCTCCTGTTATCAGGAGCAGTGTTGCTGCATGCTTCTGCAAGTGGCACTGGCATGCTAAATATCAAGTTTTGCTTGCTGTTGTGACTGATCAACATCTCATGTCGTTTCAGATGGCGAAACAAAAGCTCATGTGTGTTCTTAACACTTCCTAGCATAAAAGTCAGACAAGTGA
H2SYBJJ03GEBJL	GS_A1	98.82	455	0	0	0	0	0	0	0	0	0	0	0	0	6	0	0	6	AACCAATGGCCTCTTGAACGTGCATTGCGCTCTTGGGATATGCCTGAGAGCATGTCTGCTTCAGTGCTTCTACTTTCATTTTCTGCTGCTCCTGTTATCAGGAGCAGTGTTGCTGCATGCTTCTGCAAGTGGCACTGGCATGCTAAATATCAAGTTTTGCTTGCTGTTGTGACTGATCAACATCCCATGTCGTTTCAGATGGCGAAACAAAAGCTCATGTGTGTTCTTAACACTTCCTAGCATGAAGTCAGACAAGTGA
H2SYBJJ03GKCU8	LJ_A1c	99.6	462	0	0	0	0	0	0	0	0	0	6	0	0	0	0	0	6	AACCAATGGCCTCTTGAACGTGCATTGCGCTCTTGGGATATGCCTGAGAGCATGTCTGCTTCAGTGCTTCTACTTTCATTTTCTGCTGCTCTTGTTATCAGGAGCAGTGTTGCTGCATGCTTCTGCAAGTGGCACTGGCATGCTAAATATCAAGTTTTGCTTGCTGTTATGACTGATCAACATCCCATGTCGTTTCAGTTGGCGAAACAAAAGCTCATGTGTGTTCTTAACACTTCCTAGCATGAAGTCAGACAAGTGA
H2SYBJJ03GKY6E	GS_A1	94.07	396	1	2	3	0	0	0	0	0	0	0	0	0	0	0	0	6	AACCAATGGCCTCTTGAACGTGCATTGCGCTCTTGGGATATGCCTGAGAGCATGTCTGCTTCAGTGCTTCTACTTTCATTTTCTGCTGCTCTTGTTATCAGGAGCAGTGTTATCAGGAGCAGTGTTGCTGCATGCTTCTGCAAGTGGCACTGGCATGCTAAATATCAAGTTTTGCTTGCTGTTGTGACTGATCAACATCCCATGTCGTTTCAGTTGGCGAAACAAAAGCTCATGTGTGTTCTTAACACTTCCTAGCATGAAGTCAGACAAGTGA
H2SYBJJ03GL731	GS_A1	98.82	455	0	0	0	0	0	0	0	0	0	0	0	0	6	0	0	6	AACCAATGGCCTCTTGAACGTGCATTGCGCTCTTGGGATATGCCTGAGAGCATGTCTGCTTCAGTGCTTCTACTTTCATTTTCTGCTGCTCCTGTTATCAGGAGCAGTGTTGCTGCATGCTTCTGCAAGTGGCACTGGCATGCTAAATATCAAGTTTTGCTTGCTGTTGTGACTGATCAACATCTCATGTCGTCTCAGATGGCGAAACAAAAGCTCATGTGTGTTCTTAACACTTCCTAGCATGAAGTCAGACAAGTGA
H2SYBJJ03GMIOP	GS_A1	99.61	466	0	1	0	0	0	0	0	0	0	5	0	0	0	0	0	6	AACCAATGGCCTCTTGAACGTGCATTGCGCTCTTGGGATATGCCTGAGAGCATGTCTGCTTCAGTGCTTCTACTTTCATTTTCTGCTGCTCTTGTTATCAGGAGCAGTGTTGCTGCATGCTTCTGCAAGTGGCACTGGCATGCTAAATATCAAGTTTTGCTTGCTGTTGTGACTGATCAACATCTCATGTCGTTTCAGTTGGCGAAACAAAAGCTTATGTGTGTTCTTAACACTTCCTAGCATGAAGTCAGACAAGTGA
H2SYBJJ03GMUBO	GS_A1	99.22	460	0	0	0	0	0	0	0	0	0	0	0	0	6	0	0	6	AACCAATGGCCTCTTGAACGTGCATTGCGCTCTTGGGATATGCCTGAGAGCATGTCTGCTTCAGTGCTTCTACTTTCATTTTCTGCTGCCCTTATTATCAGGAGCAGTGTTGCTGCATGCTTCTGCAAGTGGCACTGGCATGCTAAATATCAAGTTTTGCTTGCTGTTGTGACTGATCAACATCTCATGTCGTTTCAGTTGGCGAAACAAAAGCTCATGTGTGTTCTTAACACTTCCTAGCATGAAGTCAGACAAGTGA
H2SYBJJ03GONRL	GS_A1	99.22	460	0	0	0	0	0	0	0	0	0	6	0	0	0	0	0	6	AACCAATGGCCTCTTGAACGTGCATTGCGCTCTTGGGATATGCCTGAGAGCATGTCTGCTTCAGTGCTCCTACTTTCATTTTCTGCTGCTCTTGTTATCAGGAGCAGTGTTGCTGCATGCTTCTGCAAGTGGCACTGGCATGCTAAATATCAAGTTTTGCTTGCTGTTGTGACTGGTCAACATCTCATGTCGTTTCAGTTGGCGAAACAAAAGCTCATGTGTGTTCTTAACACTTCCTAGCATGAAGTCAGACAAGTGA
H2SYBJJ03GPNQW	GS_A1	94.07	396	3	1	2	0	0	0	0	0	0	0	0	0	0	0	0	6	AACCAATGGCCTCTTGAACGTGCATTGCGCTCTTGGGATATGCCTGAGAGCATGTCTGCTTCAGTGCTTCTACTTTCATTTTCTGCCGCTCTTGTTATCAGGAGCAGTGTTATCAGGAGCAGTGTTGCTGCATGCTTCTGCAAGTGGCACTGGCATGCTAAATATCAAGTTTTGCTTGCTGTTGTGACTGATCAACATCTCATGTCGTTTCAGTTGGCGAAACAAAAGCTCATGTGTGTTCTTAACACTTCCTAGCATGAAGTCAGACAAGTGA
H2SYBJJ03GR6ZQ	GS_B1	99.28	505	0	0	0	2	1	0	0	2	1	0	0	0	0	0	0	6	AACCGATGGCCTCCTGAACGCGCATTGCGCTCTCGGGATTTCCTGAGAGCAGGTCTGCTTCAGTGCTTAGCATTATCTACCTGTGCTTGCAAGCAGCATGTATGTCTGCATTGCTGCTTCGCTTTCCAACAAGTCGTCGATCGCTTTTGTGTTCGTAAATGGCTTGTTTGCTGCCTGGCCCATGCGCCAAGCTTGAGCGTACTGTTGTTCCAAGCTTTGCTTGCATCGTGCAGCTCAAGCGCGCAGCCGTCGGGATGCTGATGCATGCCCTTAGCATGAAGTCAGACAAGAGA
H2SYBJJ03GVRL7	GS_C3	98.61	505	0	0	0	0	0	0	0	0	0	0	0	0	0	6	0	6	AACCAATGGCCTCCTGAACGTGCGTTGCACTCTTGGGATTTCCTGAGAGTATGTCTGCTTCAGTGCTTAACTTGCCCCAACTTTGCAAGCAGGATGTGTTTCTGCCTTGCGTTCTTATGAGCTATTGCCCTCTGAGCCAATGGCTTGTTAATTGCTTGGTTCTTGCAAAATGCTTTGCGCGCTGTTATTCATTCAGGTTTCTACCTTCGTGGTTTTACTTGAGTGACGCTGCTCATGCTTGCAACCGCTGGGATGCAGGTGCATGCCTCTAGCATGAAGTCAGACAAGTGA
H2SYBJJ03HBNM7	GS_C41	99.64	512	0	0	0	0	0	0	0	0	0	0	0	0	0	0	6	6	AATCAATGGCCTCCTGAACGTGCGTTGCACTCTTGGGATTTCCTGAGAGTATGTCTGCTTCAGTGCTTAACTTGCCCCAACTTTGCAAGCAGGATGTGTTTCTGCCTTGCGTTCTTATGAGCTATTGCCCTCTGAGCCAATGGCTTGTTAATTGCTTGGTTCTTGCAAAATGCTCTGCGCGCTGTTATTCAGGTTTCTACCTTCGTGATTTTACTTGAGTGACGCTGCTCATGCTTGCAACCGCTGGGATGCAGGTGCATGCCTCTAGCATGAAGTCAGACAAGTGA
H2SYBJJ03HE126	GS_B1	99.28	505	0	0	0	2	2	0	0	0	2	0	0	0	0	0	0	6	AACCGATGGCCTCCTGAACGCGCATTGCGCTCTCGGGATTTCCTGAGAGCAGGTCTGCTTCAGTGCTTAGCGTTATCTACCTGTGCTTGCAAGCAGCATGTATGTCTGCATTGCTGCTTCGCTTTCCAACAAGTCATCGATCGCTTTTGTGTTCGTAAATGGCTTGTTTGCTGCCTGGCCCATGCGCCAAGCTTGAGCGTACTGTTGTTCCAAGCTTTGCTTGCATCGTGCAGCTCAAGCGCGCAGCCGTCGGGATGCTGATGCATGCCCTTAGCATGAAGTCAGACAAGAGA
H2SYBJJ03HE5B7	GS_A1	100	470	0	0	0	0	0	0	0	0	0	2	0	4	0	0	0	6	AACCAATGGCCTCTTGAACGTGCATTGCGCTCTTGGGATATGCCTGAGAGCATGTCTGCTTCAGTGCTTCTACTTTCATTTTCTGCTGCTCTTGTTATCAGGAGCAGTGTTGCTGCATGCTTCTGCAAGTGGCACTGGCATGCTAAATATCAAGTTTTGCTTGCTGTTGTGACTGATCAACATCTCATGTCGTTTCAGTTGGCGAAACAAAAGCTCATGTGTGTTCTTAACACTTCCTAGCATGAAGTCAGACATGTGA
H2SYBJJ03HFOAS	GS_B1m	97.85	479	0	0	0	0	3	0	0	0	3	0	0	0	0	0	0	6	AACCGATGGCCTCCTGAACGCGCATTGCGCTCTCGGGATTTCCTGAGAGCAGGTCTGCTTCAGTGCTTAGCATTATCTACCTGTTGCAAGCAGCTGTATGTCTGCATTGCTGCTTCGCTTTCCCACAAGTCATCGATCGCTTTTGTGTTCGTAAATGGATTGTTTGCTGCCTGGCCCATGCGCCAAGCTTGAGCGTACTGTTGTTCCAAGCTTTGCTTGCATCGTGCAGCTCAAGCGCGCAGCTGTCGGGATGCTGATGCATGCCCTTAGCATGAAGTCAGACAAGAGA
H2SYBJJ03HG7QS	GS_A1	99.22	460	1	5	0	0	0	0	0	0	0	0	0	0	0	0	0	6	AACCAATGGCCTCTTGAACGTGCATTGCGCTCTTGGGATATGCCTGAGAGCATGTCCGCTTCAGTGCTTCTACTTTCATTTTCTGCTGCTCTTGTTATCAGGAGCAGTGTTGCTGCATGCTTCTGCAAGTGGCACTGGCATGCTAAATATCAAGCTTTGCTTGCTGTTGTGACTGATCAACATCTCATGTCGTTTCAGTTGGCGAAACAAAAGCTCATGTGTGTTCTTAACACTTCCTAGCATGAAGTCAGACAAGTGA
H2SYBJJ03HGDN5	GS_C1e	100	521	0	0	0	0	0	0	1	0	0	0	2	0	0	2	1	6	AACCAATGGCCTCCTGAACGTGCGTTGCACTCTTGGGATTTCCTGAGAGTATGTCTGCTTCAGTGCTTAACTTGCCCCAACTTTGCAAGCAGATGTGTTTCTGCCTTGCGTTCTTATGAGCTATTGCCCTCTGAGCCAATGGCTTGTTAATTGCTTGGTTCTTGCAAAATGCTTTGCGCGCTGTTATTCAGGTTTCTACCTTCGTGGTTTTACTTGAGTGACGCTGCTCATGCTTGCAACCGCTGGGATGCAGGTGCATGCCTCTAGCATGAAGTCAGACAAGTGA
H2SYBJJ03HGNUY	GS_A1	94.07	396	4	1	1	0	0	0	0	0	0	0	0	0	0	0	0	6	AACCAATGGCCTCTTGAGCGTGCATTGCGCTCTTGGGATATGCCTGAGAGCATGTCTGCTTCAGTGCTTCTACTTTCATTTTCTGCTGCTCTTGTTATCAGGAGCAGTGTTATCAGGAGCAGTGTTGCTGCATGCTTCTGCAAGTGGCACTGGCATGCTAAATATCAAGTTTTGCTTGCTGTTGTGACTGATCAACATCTCATGTCGTTTCAGTTGGCGAAACAAAAGCTCATGTGTGTTCTTAACACTTCCTAGCATGAAGTCAGACAAGTGA
H2SYBJJ03HID6S	LJ_A1c	99.6	462	0	0	0	0	0	0	0	0	0	6	0	0	0	0	0	6	AACCAATGGCCTCTTGAACGTGCATTGCGCTCTTGGGATATGCCTGAGAGCATGTCTGCTTCAGTGCTTCTACTTTCATTTTCTGCTGCTCTTGTTATCAGGAGCAGTGTTGCTGCATGCTTCTGCAAGTGGCACTGGCATGCTAAATATCAAGTTTTGCTTGCTGTTATGACTGGTCAACATCTCATGTCGTTTCAGTTGGCGAAACAAAAGCTCATGTGTGTTCTTAACACTTCCTAGCATGAAGTCAGACAAGTGA
H2SYBJJ03F0VPU	GS_A1	94.07	396	1	1	3	0	0	0	0	0	0	0	0	0	0	0	0	5	AACCAATGGCCTCTTGAACGTGCATTGCGCTCTTGGGATATGCCTGAGAGCATGTCTGCTTCAGTGCTTCTACTTTCATTTTCTGCTGCTCTTGTTATCAGGAGCAGTGTTATCAGGAGCAGTGTTGCTGCATGCTTCTGCAAGTGGCACTGGCATGCTAAATATCAAGTTTTGCTTGCTGTTGTGACTGATCAACATCTCATGTCGTTTCAGTTGGCGAAGCAAAAGCTCATGTGTGTTCTTAACACTTCCTAGCATGAAGTCAGACAAGTGA
H2SYBJJ03F24GN	GS_A1	100	470	1	0	0	0	0	0	0	0	0	1	0	2	1	0	0	5	CACCAATGGCCTCTTGAACGTGCATTGCGCTCTTGGGATATGCCTGAGAGCATGTCTGCTTCAGTGCTTCTACTTTCATTTTCTGCTGCTCTTGTTATCAGGAGCAGTGTTGCTGCATGCTTCTGCAAGTGGCACTGGCATGCTAAATATCAAGTTTTGCTTGCTGTTGTGACTGATCAACATCTCATGTCGTTTCAGTTGGCGAAACAAAAGCTCATGTGTGTTCTTAACACTTCCTAGCATGAAGTCAGACAAGTGA
H2SYBJJ03F2M7K	GS_A1	99.22	460	0	0	0	0	0	0	0	0	0	0	0	0	5	0	0	5	AACCAATGGCCTCTTGAACGTGCATTGCGCTCTTGGGATATGTCTGAGAGCATGTCTGCTTCAGTGCTTCTACTTTCATTTTCTGCTGCTCTTGTTATCAGGAGCAGTGTTGCTGCATGCTTCTGCAAGTGGCACTGGCATGCTAAATACCAAGTTTTGCTTGCTGTTGTGACTGATCAACATCTCATGTCGTTTCAGTTGGCGAAACAAAAGCTCATGTGTGTTCTTAACACTTCCTAGCATGAAGTCAGACAAGTGA
H2SYBJJ03F32LE	GS_A1	99.22	460	0	0	5	0	0	0	0	0	0	0	0	0	0	0	0	5	AACCAATGGCCTCTGGAACGTGCATTGCGCTCTTGGGATATGCCTGAGAGCATGTCTGCTTCAGTGCTTCTACTTTCATTTTCTGCTGCTCTTGTTATCAGGAGCAGTGTTGCTGCATGCTTCTGCAAGTGGCACTGGCATGCTAAATATCAAGTTTTGCTTGCTGTTGTGACTGATCAACATCTCATGTCGTCTCAGTTGGCGAAACAAAAGCTCATGTGTGTTCTTAACACTTCCTAGCATGAAGTCAGACAAGTGA
H2SYBJJ03F8JMP	GS_A1	98.82	455	0	0	0	0	0	0	0	0	0	0	0	5	0	0	0	5	AACCAATGGCCTCTTGAACGTGCATTGCGCTCTTGGGATATGCCTGAGAGCATGTCTGCTTCAGTGCTTCTACTTTCATTTTCTGCTGCTCTTGTTATCAGGAGCAGTGTTGCTGCATGCTTCTGCAAGTGGCACTGGCATGCTAAATATCAAGTTTTGCTTGCTGTTGTGACTGATCAACATCTCATGTCGTTTCAGTTGGCGAAACAAAAGCTCACGTGTGATCTTAACACTTCCTAGCATGAAGTCGGACAAGTGA
H2SYBJJ03FNJEW	GS_A1	99.22	460	0	0	0	0	0	0	0	0	0	5	0	0	0	0	0	5	AACCAATGGCCTCTTGAACGTGCATTGCGCTCTTGGGATATGCCTGAGAGCATGTCTGCTTCAGTGCTCCTACTTTCATTTTCTGCTGCTCTTGTTATCAGGAGCAGTGTTGCTGCATGCTTCTGCAAGTGGCACTGGCATGCTAAATATCAAGTTTTGCTTGCCGTTGTGACTGATCAACATCTCATGTCGTTTCAGTTGGCGAAACAAAAGCTCATGTGTGTTCTTAACACTTCCTAGCATGAAGTCAGACAAGTGA
H2SYBJJ03FR97S	GS_B1	100	512	0	0	0	0	5	0	0	0	0	0	0	0	0	0	0	5	AACCGATGGCCTCCTGAACGCGCATTGCGCTCTCGGGATTTCCTGAGAGCAGGTCTGCTTCAGTGCTTAGCATTATCTACCTGTGCTTGCAAGCAGCATGTATGTCTGCATTGCTGCTTCGCTTTCCAACAAGTCATCGATCGCTTTTGTGTTCGTAAATGGCTTGTTTGCTGCCTGGCCCATGCGCCAAGCTTGAGCGTACTGTTGTTCCAAGCTTTGCTTGCATCGTGCAGCTCAAGCGCGCAGCTGTCGGGATGCTGATGCATGCCCTTAGCATAAAGTCAGACAAGAGA
H2SYBJJ03FRZ7S	GS_A1	99.22	460	0	1	4	0	0	0	0	0	0	0	0	0	0	0	0	5	AACCAATGGCCTCTGGAACGTGCATTGCGCTCTTGGGATATGCCTGAGAGCATGTCTGCTTCAGTGCTTCTACTTTCATTTTCTGCTGCTCTTGTTATCAGGAGCAGTGTTGCTGCATGCTTCTGCAAGTGGCACTGGCATGCTAAATATCAAGTTTTGCTTGCCGTTGTGACTGATCAACATCTCATGTCGTTTCAGTTGGCGAAACAAAAGCTCATGTGTGTTCTTAACACTTCCTAGCATGAAGTCAGACAAGTGA
H2SYBJJ03FTH3T	GS_A1	99.22	460	2	0	3	0	0	0	0	0	0	0	0	0	0	0	0	5	AACCAATGGCCTCTTGAACGTGCATTGCGCTCTTGGGATATGCCTGAGAGCATGTCCGCTTCAGTGCTTCTACTTTCATTTTCTGCTGCTCTTGTTATCAGGAGCAGTGTTGCTGCATGCTTCTGCAAGTGGCACTGGCATGCTAAATATCAAGTTTTGCTTGCTGTTGTGACTGATCAACATCTCATGTCGTTTCAGTTGGCGAAACAAAAGCTCATGTGTGTTCTTAGCACTTCCTAGCATGAAGTCAGACAAGTGA
H2SYBJJ03FVM4N	GS_A1	99.61	466	3	0	1	0	0	0	0	1	0	0	0	0	0	0	0	5	AACCAATGGCCTCTTGAACGTGCATTGCGCTCTTGGGATATGCCTGAGAGCATGTCTGCTGCAGTGCTTCTACTTTCATTTTCTGCTGCTCTTGTTATCAGGAGCAGTGTTGCTGCATGCTTCTGCAAGTGGCACTGGCATGCTAAATATCAAGTTTTGCTTGCTGTTGTGACTGATCAACATCTCATGTCGTTTCAGTTGGCGAAACAAAAGCTCATGTGTGTTCTTAACACTTCCTAGCATGAAGTCAGACAAGTGA
H2SYBJJ03FVSG7	GS_A1	99.22	460	2	1	2	0	0	0	0	0	0	0	0	0	0	0	0	5	AACCAATGGCCTCTTGAACGTGCATTGCGCTCTTGGGATATGCCTGAGAGCATGTCTGCTTCAGTGCTTCTACTTTCATTTTCTGCTGCTCTTGTTATCAGGAGCAGTGTTGCTGCATGCTTCTGCAAGTGGCACTGGCATGCTAAATACCAAGTTCTGCTTGCTGTTGTGACTGATCAACATCTCATGTCGTTTCAGTTGGCGAAACAAAAGCTCATGTGTGTTCTTAACACTTCCTAGCATGAAGTCAGACAAGTGA
H2SYBJJ03FVYIW	GS_C1	99.65	518	0	0	0	0	0	0	3	0	0	0	1	0	0	1	0	5	AACCAATGGCCTCCTGAACGTGCGTTGCACTCTTGGGATTTCCCGAGAGTATGTCTGCTTCAGTGCTTAACTTGCCCCAACTTTGCAAGCAGGATGTGTTTCTGCCTTGCGTTCTTATGAGCTATTGCCCTCTGAGCCAATGGCTTGTTAATTGCTTGGTTCTTGCAAAATGCTTTGCGCGCTGTTATTCAGGTTTCTACCTTCGTGGTTTTACTTGAGTGACGCTGCTCATGCTTGCAACCGCTGGGATGCAGGTGCATGCCTCTAGCATGAAGTCAGACAAGTGA
H2SYBJJ03FWUOE	GS_A1	100	472	0	0	0	0	0	0	0	0	0	1	0	4	0	0	0	5	AACCAATGGCCTCTTGAACGTGCATTGCGCTCTTGGGATATGCCTGAGAGCATGTCTGCTTCAGTGCTTCTACTTTCATTTTCTGCTGCTCTTGTTATCAGGAGCAGTGTTGCTGCATGCTTCTGCAAGTGGCACTGGCATGCTAAATATCAAGTTTTGCTTGCTGTTGTGACTGATCAACATCTCATGTCGTTTCAGTTGGCGAAACAAAAGCTCATGTGTGTTCTTAACACTTCCTAGCATGAAGTCAGACAAGTGAACCCGCTGAACTATATGGATCCCC
H2SYBJJ03FZLFN	GS_B1	99.28	505	0	0	0	1	3	0	0	1	0	0	0	0	0	0	0	5	AACCGATGGCCTCCTGAACGCGCATTGCGCTCTCGGGATTTCCTGAGAGCAGGTCTGCTTCAGTGCTTAGCATTATCTACCTGTGCTTGCAAGCAGCATGTATGTCTGCATTGCTGCTTCGCTTTCCAACAAGTCATCGATCGCTTTTGTGTTCGTAAATGGCTTGCTTGCTGCCTGGCCCATGCGCCAAGCTTGAGCGTACTGTTGTTCCAAGCTTTGCTTGCATCGTGCAGCTCAAGCGCGCAGCCGTCGGGATGCTGATGCATGCCCTTAGCATGAAGTCAGACAAGAGA
H2SYBJJ03G0AUJ	GS_A1	94.44	401	4	0	1	0	0	0	0	0	0	0	0	0	0	0	0	5	AACCAATGGCCTCTTGAACGTGCATTGCGCTCTTGGGATATGCCTGAGAGCATGTCTGCTTCAGTGCTTCTACTTTCATTTTCTGCTGCTCTTGTTATCAGGGGCAGTGTTATCAGGAGCAGTGTTGCTGCATGCTTCTGCAAGTGGCACTGGCATGCTAAATATCAAGTTTTGCTTGCTGTTGTGACTGATCAACATCTCATGTCGTTTCAGTTGGCGAAACAAAAGCTCATGTGTGTTCTTAACACTTCCTAGCATGAAGTCAGACAAGTGA
H2SYBJJ03G0LI8	GS_A1	99.61	466	1	0	1	0	0	0	0	0	0	2	0	1	0	0	0	5	AACCAATGGCCTCTTGAACGTGCATTGCGCTCTTGGGATATGCCTGAGAGCATGTCTGCTTCAGTGCTTCTACATTCATTTTCTGCTGCTCTTGTTATCAGGAGCAGTGTTGCTGCATGCTTCTGCAAGTGGCACTGGCATGCTAAATATCAAGTTTTGCTTGCTGTTGTGACTGATCAACATCTCATGTCGTTTCAGTTGGCGAAACAAAAGCTCATGTGTGTTCTTAACACTTCCTAGCATGAAGTCAGACAAGTGA
H2SYBJJ03G1E1F	GS_C1	99.65	518	0	0	0	0	0	0	2	0	0	0	1	0	0	2	0	5	AACCAATGGCCTCCTGAACGTGCGTTGCACTCTTGGGATTTCCTGAGAGTATGTCTGCTTCAGTGCTTAACTTGCCCCAACTTTGCAAGCAGGATGTGTTTCTGCCTTGCGCTCTTATGAGCTATTGCCCTCTGAGCCAATGGCTTGTTAATTGCTTGGTTCTTGCAAAATGCTTTGCGCGCTGTTATTCAGGTTTCTACCTTCGTGGTTTTACTTGAGTGACGCTGCTCATGCTTGCAACCGCTGGGATGCAGGTGCATGCCTCTAGCATGAAGTCAGACAAGTGA
H2SYBJJ03G40CS	GS_A1	94.07	396	4	0	1	0	0	0	0	0	0	0	0	0	0	0	0	5	AACCAATGGCCTCTTGAACGTGCATTGCGCTCTTGGGATATGCCTGAGAGCATGTCTGCTTCAGTGCTTCTACTTTCATTTTCTGCTGCTCTTGTTATCAGGAGCAGTGTTATCAGGAGCAGTGTTGCTGCATGCTTCTGCAAGTGGCACTGGCATGCTAAATATCAAGTTTTGCTTGCTGTTGTGACTGACCAACATCTCATGTCGTTTCAGTTGGCGAAACAAAAGCTCATGTGTGTTCTTAACACTTCCTAGCATGAAGTCAGACAAGTGA
H2SYBJJ03G43H6	GS_A1	99.22	460	0	0	0	0	0	0	0	0	0	5	0	0	0	0	0	5	AACCAATGGCCTCTTGAACGTGCATTGCGCTCTTGGGATATGCCTGAGGGCATGTCTGCTTCAGTGCTCCTACTTTCATTTTCTGCTGCTCTTGTTATCAGGAGCAGTGTTGCTGCATGCTTCTGCAAGTGGCACTGGCATGCTAAATATCAAGTTTTGCTTGCTGTTGTGACTGATCAACATCTCATGTCGTTTCAGTTGGCGAAACAAAAGCTCATGTGTGTTCTTAACACTTCCTAGCATGAAGTCAGACAAGTGA
H2SYBJJ03G5FL5	GS_A1	99.22	460	2	0	3	0	0	0	0	0	0	0	0	0	0	0	0	5	AACCAATGGCCTCTTGAACGTGCATTGCGCTCTTGGGATATGCCTGAGAGCATGTCTGCTTCAGTGCTTCTACTTTCATTTTCTGCTGCTCTTGTTATCAGGAGCAGTGTTGCTGCATGCTTCTGCAAGTGGCACTGGCATGCTAAATACCAAGTTTTGCTTGCTGTTGTGACTGATCAACACCTCATGTCGTTTCAGTTGGCGAAACAAAAGCTCATGTGTGTTCTTAACACTTCCTAGCATGAAGTCAGACAAGTGA
H2SYBJJ03G7MUK	GS_C41	99.65	518	0	0	0	0	0	0	0	0	0	0	0	0	0	0	5	5	AACCAATGGCCTCCTGAACGTGCGTTGCACTCTTGGGATTTCCTGAGAGTATGTCTGCTTCAGTGCTTAACTTGCCCCAACTTTGCAAGCAGGATGTGTTTCTGCCTTGCGTTCTTATGAGCTATTGCCCTCTGAGCCAATGGCTTGCTAATTGCTTGGTTCTTGCAAAATGCTTTGCGCGCTGTTATTCAGGTTTCTACCTTCGTGATTTTACTTGAGTGACGCTGCTCATGCTTGCAACCGCTGGGATGCAGGTGCATGCCTCTAGCATGAAGTCAGACAAGTGA
H2SYBJJ03G7UCA	GS_A1	98.82	455	0	0	0	0	0	0	0	0	0	0	0	0	5	0	0	5	AACCAATGGCCTCTTGAACGTGCATTGCGCTCTTGGGATATGCCTGAGAGCATGTCTGCTTCAGTGCTTCTACTTTCATTTTCTGCTGCTCCTGTTATCAGGGGCAGTGTTGCTGCATGCTTCTGCAAGTGGCACTGGCATGCTAAATATCAAGTTTTGCTTGCTGTTGTGACTGATCAACATCTCATGTCGTTTCAGATGGCGAAACAAAAGCTCATGTGTGTTCTTAACACTTCCTAGCATGAAGTCAGACAAGTGA
H2SYBJJ03G8HF9	GS_A1	99.22	460	4	1	0	0	0	0	0	0	0	0	0	0	0	0	0	5	AACCAATGGCCTCTTGAACGTGCATTGCGCTCTTGGGATATGCCTGAGAGCATGTCTGCTTCAGTGCTTCTACTTTCATTTTCTGCTGCTCTTGTTATCAGGAGCAGTGTTGCTGCATGCTTCTGCAAGTGGCACTGGCATGCTAAATACCAAGTTTTGCTTGCTGCTGTGACTGATCAACATCTCATGTCGTTTCAGTTGGCGAAACAAAAGCTCATGTGTGTTCTTAACACTTCCTAGCATGAAGTCAGACAAGTGA
H2SYBJJ03GADQ7	GS_C1	99.65	518	0	0	0	0	0	0	1	0	0	0	0	0	0	4	0	5	AACCAATGGCCTCCTGAACGTGCGTTGCACTCTTGGGATTTCCTGAGAGTATGTCTGCTTCAGTGCTTAACTTGCCCCAACTTTGCAAGCAGGACGTGTTTCTGCCTTGCGTTCTTATGAGCTATTGCCCTCTGAGCCAATGGCTTGTTAATTGCTTGGTTCTTGCAAAATGCTTTGCGCGCTGTTATTCAGGTTTCTACCTTCGTGGTTTTACTTGAGTGACGCTGCTCATGCTTGCAACCGCTGGGATGCAGGTGCATGCCTCTAGCATGAAGTCAGACAAGTGA
H2SYBJJ03GAHQB	GS_A1	99.22	460	3	0	2	0	0	0	0	0	0	0	0	0	0	0	0	5	AACCAATGGCCTCTTGAACGTGCATTGCGCTCTTGGGATATGCCTGAGAGCATGTCCGCTTCAGTGCTTCTACTTTCATTTTCTGCTGCTCTTGTTATCAGGAGCAGTGTTGCTGCATGCTTCTGCAAGTGGCACTGGCATGCTAAATATCAAGTTTTGCTTGCTGTTGTGACTGATCAACATCTCATGTCGTTTCAGTTGGCGAAACAAAAGCTCATGTGTGTTCTTAACACTTCCTAGCATGAAGTCGGACAAGTGA
H2SYBJJ03GANBQ	GS_B1	99.28	505	0	0	0	3	0	0	0	0	2	0	0	0	0	0	0	5	AACCGATGGCCTCCTGAACGCGCATTGCGCTCTCGGGATTTCCTGAGAGCAGGTCTGCTTCAGTGCTTAGCATTATCTACCTGTGCTTGCAAGCAGCACGTATGTCTGCATTGCTGCTTCGCTTTCCAACAAGTCATCGATCGCTTTTGTGTTCGTAAATGGCTTGTTTGCTGCCTGGCCCATGCGCCAAGCTTGAGCGTACTGTTGTTCCAAGCTTTGCTTGCATCGTGCAGCTCAAGCGCGCAGCCGTCGGGATGCTGATGCATGCCCTTAGCATGAAGTCAGACAAGAGA
H2SYBJJ03GBT6G	GS_C1h	98.21	490	0	0	0	0	0	0	0	0	0	0	5	0	0	0	0	5	AATCAATGGCCTCCTGAACGTGCGTTGCACTCTTGGGATTTCCTGAGAGTATGTCTGCTTCAGTACTTAACTTGCCCCAACTTTGCAAGTAGGATGTGTTTCTGCCTTGTGTTCTTATGAGCTATTGCCCTCTGAGCCAATGGCTTGTTAATTGCTTGGTTCTTGCAAAACGTTTTGCGCGCTGTTATTCAGGTTTCTACCTTCGTGGTTTTACTTGAGTGACGCTGCTCATGCTTGCAACCGCTGGGATGCAGCTGCATGCCTCTAGCATGAAGTCAGACAAGTGA
H2SYBJJ03GBV8E	GS_C1h	98.93	501	0	0	0	0	0	0	0	0	0	0	4	1	0	0	0	5	AATCAATGGCCTCCTGAACGTGCGTTGCACTCTTGGGATTTCCTGAGAGTATGTCTGCTTCAGTGCTTAACTTGCCCCAACTTTGCAAGTAGGATGTGTTTCTGCCTTGTGTTCTTATGAGCTATTGCCCTCTGAACCAATGGCTTGTTAATTGCTTGGTTCTTGCAAAATGCTTTGCGCGCTGTTATTCAGGTTTCTACCTTCGTGGTTTTACTTGAGTGACGCTGCTCATGCTTGCAACCGCTGGGATGCAGCTGCATGCCTCTAGCATGAAGTCAGACAAGTGA
H2SYBJJ03GF15B	GS_A1	94.07	396	4	1	0	0	0	0	0	0	0	0	0	0	0	0	0	5	AACCAATGGCCTCTTGAACGTGCATTGCGCTCTTGGGATATGCCTGAGAGCATGTCTGCTTCAGTGCTTCTACTTTCATTTTCTGCTGCTCTTGTTATCAGGAGCAGTGTTATCAGGAGCAGTGTTGCTGCATGCTTCTGCAAGTGGCACTGGCATGCTAAATATCAAGTTTTGCTTGCTGTTGTGACTGATCAACATCTCATGTCGTTTCAGTTGGCGAAACAAAAGCTCATGTGTGTTCTTAACACTTCCTAGCGTGAAGTCAGACAAGTGA
H2SYBJJ03GGESS	GS_A1	94.07	396	2	0	2	0	0	0	0	0	1	0	0	0	0	0	0	5	AACCAATGGCCTCTTGAACGTGCATTGCGCTCTTGGGATATGCCTGGGAGCATGTCTGCTTCAGTGCTTCTACTTTCATTTTCTGCTGCTCTTGTTATCAGGAGCAGTGTTATCAGGAGCAGTGTTGCTGCATGCTTCTGCAAGTGGCACTGGCATGCTAAATATCAAGTTTTGCTTGCTGTTGTGACTGATCAACATCTCATGTCGTTTCAGTTGGCGAAACAAAAGCTCATGTGTGTTCTTAACACTTCCTAGCATGAAGTCAGACAAGTGA
H2SYBJJ03GHD6K	GS_A1	98.82	455	0	0	0	0	0	0	0	0	0	0	0	5	0	0	0	5	AACCAATGGCCTCTTGAACGTGCATTGCGCTCTTGGGATATGCCTGAGAGCATGTCTGCTTCAGTGCTTCTACTTTCATTTTCTGCTGCTCTTGTTATCAGGAGCAGTGTTGCTGCATGCTTCTGCAAGTGGCACTGGCATGCTAAATATCAAGTTCTGCTTGCTGTTGTGACTGATCAACATCTCATGTCGTTTCAGTTGGCGAAACAAAAGCTCACGTGTGATCTTAACACTTCCTAGCATGAAGTCAGACAAGTGA
H2SYBJJ03GI567	GS_A1	99.22	460	0	0	0	0	0	0	0	0	0	5	0	0	0	0	0	5	AACCAATGGCCTCTTGAACGTGCATTGCGCTCTTGGGATATGCCTGAGAGCATGTCTGCTTCAGTGCTCCTACTTTCATTTTCTGCTGCTCTTGTTATCAGGAGCAGTGTTGCTGCATGCTTCTGCAAGTGGCACTGGCATGCTAAATATCAAGCTTTGCTTGCTGTTGTGACTGATCAACATCTCATGTCGTTTCAGTTGGCGAAACAAAAGCTCATGTGTGTTCTTAACACTTCCTAGCATGAAGTCAGACAAGTGA
H2SYBJJ03GIFO2	GS_A1	94.44	401	3	0	2	0	0	0	0	0	0	0	0	0	0	0	0	5	AACCAATGGCCTCTTGAACGTGCATTGCGCTCTTGGGATATGCCTGAGAGCATGTCTGCTTCAGTGCTTCTACTTTCATTTTCTGCTGCTCTTGTCATCAGGAGCAGTGTTATCAGGAGCAGTGTTGCTGCATGCTTCTGCAAGTGGCACTGGCATGCTAAATATCAAGTTTTGCTTGCTGTTGTGACTGATCAACATCTCATGTCGTTTCAGTTGGCGAAACAAAAGCTCATGTGTGTTCTTAACACTTCCTAGCATGAAGTCAGACAAGTGA
H2SYBJJ03GJ79B	GS_A1	98.82	455	0	0	0	0	0	0	0	0	0	0	0	0	5	0	0	5	AACCAATGGCCTCTTGAACGTGCATTGCGCTCTTGGGATATGCCTGAGAGCATGTCTGCTTCAGTGCTTCTACTTTCATTTTCTGCTGCTCCTGTTATCAGGAGCAGTGTTGCTGCATGCTTCTGCAAGTGGCACTGGCATGCTAAATATCAAGTTTTGCTTGCTGTTGTGACTGATCAACATCTCATGTCGTTTCAGATGGCGAGACAAAAGCTCATGTGTGTTCTTAACACTTCCTAGCATGAAGTCAGACAAGTGA
H2SYBJJ03GOBL3	GS_B1	99.64	510	0	0	0	2	0	0	0	0	3	0	0	0	0	0	0	5	AACCGATGGCCTCCTGAACGCGCATTGCGCTCTCGGGATTTCCTGAGAGCAGGTCTGCTTCAGTGCTTAGCATTATCTACCTGTGCTTGCAAGCAGCATGTATGTCTGCATTGCTGCTTCGCTTTCCAACAAGTCATCGATCGCTTTTGTGTTCGTAAATGGCTTGTTTGCTGCCTGGCCCATGCGCCAAGCTTGAGCGTACTGTTGTTCCAAGCTTTGCATGCATCGTGCAGCTCAAGCGCGCAGCTGTCGGGATGCTGATGCATGCCCTTAGCATGAAGTCAGACAAGAGA
H2SYBJJ03GPTZ6	GS_C1	99.29	512	0	0	0	0	0	0	0	0	0	0	5	0	0	0	0	5	AACCAATGGCCTCCTGAACGTGCGTTGCACTCTTGGGATTTCCTGGGAGTATGTCTGCTTCAGTGCTTAACTTGCCCCAACTTTGCAAGCAGGATGTGTTTCTGCCTTGCGTTCTTATGAGCTATTGCCCTCTGAGCCAATGGCTTGTTAATTGCTTGGTTCTTGCGAAATGCTTTGCGCGCTGTTATTCAGGTTTCTACCTTCGTGGTTTTACTTGAGTGACGCTGCTCATGCTTGCAACCGCTGGGATGCAGGTGCATGCCTCTAGCATGAAGTCAGACAAGTGA
H2SYBJJ03GS10P	LJ_A1c	99.6	462	0	0	0	0	0	0	0	0	0	5	0	0	0	0	0	5	AACCAATGGCCTCTTGAACGTGCATTGCGCTCTTGGGATACGCCTGAGAGCATGTCTGCTTCAGTGCTTCTACTTTCATTTTCTGCTGCTCTTGTTATCAGGAGCAGTGTTGCTGCATGCTTCTGCAAGTGGCACTGGCATGCTAAATATCAAGTTTTGCTTGCTGTTATGACTGATCAACATCTCATGTCGTTTCAGTTGGCGAAACAAAAGCTCATGTGTGTTCTTAACACTTCCTAGCATGAAGTCAGACAAGTGA
H2SYBJJ03GT9YB	GS_A1	99.22	460	0	0	0	0	0	0	0	0	0	5	0	0	0	0	0	5	AACCAATGGCCTCTTGAACGTGCATTGCGCTCTTGGGATATGCCTGAGAGCATGTCTGCTTCAGTGCTCCTACTTTCATTTTCTGCTGCTCTTGTTATCAGGAGCAGTGTTGCTGCATGCTTCTGCAAGTGGCACTGGCATGCTAAATATCAAGTTTTGCTTGCTGTTGTGACCGATCAACATCTCATGTCGTTTCAGTTGGCGAAACAAAAGCTCATGTGTGTTCTTAACACTTCCTAGCATGAAGTCAGACAAGTGA
H2SYBJJ03GU89L	GS_A1	94.44	401	2	1	2	0	0	0	0	0	0	0	0	0	0	0	0	5	AACCAATGGCCTCTTGAACGTGCATTGCGCTCTTGGGATATGCCTGAGAGCATGTCTGCTTCAGTGCTTCTACTTTCATTTTCTGCTGCTCTTGTTATCGGGAGCAGTGTTATCAGGAGCAGTGTTGCTGCATGCTTCTGCAAGTGGCACTGGCATGCTAAATATCAAGTTTTGCTTGCTGTTGTGACTGATCAACATCTCATGTCGTTTCAGTTGGCGAAACAAAAGCTCATGTGTGTTCTTAACACTTCCTAGCATGAAGTCAGACAAGTGA
H2SYBJJ03GULMK	GS_A1	98.82	455	0	0	0	0	0	0	0	0	0	0	0	5	0	0	0	5	AACCAATGGCCTCTTGAACGTGCATTGCGCTCTTGGGATATGCCTGAGAGCATGTCTGCTTCAGTGCTTCTACTTTCATTTTCTGCTGCTCTTGTTATCAGGAGCAGTGTTGCTGCATGCTTCTGCAAGTGGCACTGGCATGCTAAATATCAAGTTTTGCTTGCTGTTGTGACTGATCAACATCTCATGTCGCTTCAGTTGGCGAAACAAAAGCTCACGTGTGATCTTAACACTTCCTAGCATGAAGTCAGACAAGTGA
H2SYBJJ03GVE4I	GS_C1e	99.65	516	0	0	0	0	0	0	0	0	0	0	0	0	0	5	0	5	AACCAATGGCCTCCTGAACGTGCGTTGCACTCTTGGGATTTCCTGAGAGTATGTCTGCTTCAGTGCTTAACTTGCCCCAACTTTGCAAGCAGGTGTGTTTCTGCCTTGCGTTCTTATGAGCTATTGCCCTCTGAGCCAATGGCTTGTTAATTGCTTGGTTCTTGCAAAATGCTTTGCGCGCTGTTATTCAGGTTTCTACCTTCGTGGTTTTACTTGAGTGACGCTGCTCATGCTTGCAACCGCTGGGATGCAGGTGCATGCCTCTAGCATGAAGTCAGACAAGTGA
H2SYBJJ03GW0SW	GS_C1h	98.93	501	0	0	0	0	0	0	0	0	0	0	5	0	0	0	0	5	AATCAATGGCCTCCTGAACGTGCGTTGCACTCTTGGGATTTCCTGAGAGTATGTCTGCTTCAGTGCTTAACTTGCCCCAACTTTGCAAGTAGGATGTGTTTCTGCCTTGTGTTCTTATGAGCTATTGCCCTCTGAGCCAATGGCTTGTTAATTGCTTGGTTCTTGCAAAATGCTTTGCGCGCTGTTATTCAGGTTTCTACCTTCGTGGTTTTACTTGAGTGACGCTGCTCATGCTTGCAACCGCTGGGATGCAGCTGCATGCCTCTAGCATCAAGTCAGACAAGTGA
H2SYBJJ03GW9SK	GS_C1h	98.93	501	0	0	0	0	0	0	0	0	0	0	5	0	0	0	0	5	AATCAATGGCCTCCTGAACGTGCGTTGCACTCTTGGGATTTCCTGAGAGTATGTCTGCTTCAGTGCTTAACTTGCCCCAACTTTGCGAGTAGGATGTGTTTCTGCCTTGTGTTCTTATGAGCTATTGCCCTCTGAGCCAATGGCTTGTTAATTGCTTGGTTCTTGCAAAATGCTTTGCGCGCTGTTATTCAGGTTTCTACCTTCGTGGTTTTACTTGAGTGACGCTGCTCATGCTTGCAACCGCTGGGATGCAGCTGCATGCCTCTAGCATGAAGTCAGACAAGTGA
H2SYBJJ03GWUFD	GS_A1	94.44	401	3	2	0	0	0	0	0	0	0	0	0	0	0	0	0	5	AACCAATGGCCTCTTGAACGTGCATTGCGCTCTTGGGATATGCCTGAGAGCATGTCTGCTTCAGTGCTTCTACTTTCATTTTCTGCTGCTCTTGTTATCAGGAGCAGTGTTATCAGGAGCAGTGTTGCCGCATGCTTCTGCAAGTGGCACTGGCATGCTAAATATCAAGTTTTGCTTGCTGTTGTGACTGATCAACATCTCATGTCGTTTCAGTTGGCGAAACAAAAGCTCATGTGTGTTCTTAACACTTCCTAGCATGAAGTCAGACAAGTGA
H2SYBJJ03GY38T	GS_A1	99.22	460	0	0	0	0	0	0	0	0	0	5	0	0	0	0	0	5	AACCAATGGCCTCTTGAACGTGCATTGCGCTCTTGGGATATGCCTGAGAGCATGTCTGCTTCAGTGCTCCTACTTTCATTTTCTGCTGCTCTTGTTATCAGGAGCAGTGTTGCTACATGCTTCTGCAAGTGGCACTGGCATGCTAAATATCAAGTTTTGCTTGCTGTTGTGACTGATCAACATCTCATGTCGTTTCAGTTGGCGAAACAAAAGCTCATGTGTGTTCTTAACACTTCCTAGCATGAAGTCAGACAAGTGA
H2SYBJJ03GY776	GS_A1	94.07	396	0	0	5	0	0	0	0	0	0	0	0	0	0	0	0	5	AACCAATGGCCTCTTGAACGTGCATTGCGCTCTTGGGATATGCCTGAGAGCATGTCTGCTTCAGTGCTTCTACTTTCATTTTCTGCTGCTCTTGTTATCAGGAGCAGTGTTATCAGGAGCAGTGTTGCTGCATGCTTCTGCAAGTGGCACTGGCATGCTAAATATCAAGTTTTGCTTGCTGTTGTGACTGATCAACATCTCATGTCGTTTCAGTTGGCGAAACAAAAGCTCATGTGTGTTCTTAACACTTCCTAGTATGAAGTCAGACAAGTGA
H2SYBJJ03GYKPH	GS_A1	99.22	460	0	0	0	0	0	0	0	0	0	5	0	0	0	0	0	5	AACCAATGGCCTCTTGAACGTGCATTGCGCTCTTGGGATATGCCTGAGAGCATGTCTGCTTCAGTGCTTCTACTTTCATTTTCTGCTGCTCTTGTTATCAGGAGCAGTGTTGCTGCATGCTTCTGCAAGTGGCACTGGCATGCTAAATATCAAGTTTTGCTTGCTGTTGTGACTGATCAACATCTCATGTCGTTTCAGTTGGCGGAACAAAAGCCCATGTGTGTTCTTAACACTTCCTAGCATGAAGTCAGACAAGTGA
H2SYBJJ03GZ1FB	GS_B1	99.28	505	0	0	0	2	0	0	0	3	0	0	0	0	0	0	0	5	AACCGATGGCCTCCTGAACGCGCATTGCGCTCTCGGGATTTCCTGAGAGCAGGTCTGCTTCAGTGCTTAGCATTATCTACCTGTGCTTGCAAGCAGCATGTACGTCTGCATTGCTGCTTCGCTTTCCAACAAGTCATCGATCGCTTTTGTGTTCGTAAATGGCTTGTTTGCTGCCTGGCCCATGCGCCAAGCTTGAGCGTACTGTTGTTCCAAGCTTTGCTTGCATCGTGCAGCTCAAGCGCGCAGCCGTCGGGATGCTGATGCATGCCCTTAGCATGAAGTCAGACAAGAGA
H2SYBJJ03GZQE5	LJ_A1c	99.6	462	0	0	0	0	0	0	0	0	0	5	0	0	0	0	0	5	AACCAATGGCCTCTTGAACGTGCATTGCGCTCTTGGGATATGCCTGAGAGCGTGTCTGCTTCAGTGCTTCTACTTTCATTTTCTGCTGCTCTTGTTATCAGGAGCAGTGTTGCTGCATGCTTCTGCAAGTGGCACTGGCATGCTAAATATCAAGTTTTGCTTGCTGTTATGACTGATCAACATCTCATGTCGTTTCAGTTGGCGAAACAAAAGCTCATGTGTGTTCTTAACACTTCCTAGCATGAAGTCAGACAAGTGA
H2SYBJJ03GZYGJ	GS_A1	99.22	460	0	0	0	0	0	0	0	0	0	5	0	0	0	0	0	5	AACCAATGGCCTCTTGAACGTGCATTGCGCTCTTGGGATATGCCTGAGAGCATGTCTGCTTCAGTGCTCCTACTTTCATTTTCTGCTGCTCTTGTTATCAGGAGCAGTGTTGCTGCATGCTTCTGCAAGTGGCACTGGCATGCTAAATATCAAGTTTTGCTTGCTGTTGTGACTGATCAACATCTCGTGTCGTTTCAGTTGGCGAAACAAAAGCTCATGTGTGTTCTTAACACTTCCTAGCATGAAGTCAGACAAGTGA
H2SYBJJ03HAAUS	GS_C41	99.65	518	0	0	0	0	0	0	0	0	0	0	0	0	0	0	5	5	AACCAATGGCCTCCTGAACGTGCGTTGCACTCTTGGGATTTCCTGAGAGTATGTCTGCTTCAGTGCTTAACTTGCCCCAACTCTGCAAGCAGGATGTGTTTCTGCCTTGCGTTCTTATGAGCTATTGCCCTCTGAGCCAATGGCTTGTTAATTGCTTGGTTCTTGCAAAATGCTTTGCGCGCTGTTATTCAGGTTTCTACCTTCGTGATTTTACTTGAGTGACGCTGCTCATGCTTGCAACCGCTGGGATGCAGGTGCATGCCTCTAGCATGAAGTCAGACAAGTGA
H2SYBJJ03HAL46	GS_C1	99.65	518	0	0	0	0	0	0	0	0	0	0	1	1	0	3	0	5	AACCAATGGCCTCCTGAACGTGCGTTGCACTCTTGGGATTTCCTGAGAGTATGTCTGCTTCAGTGCTTAACTTGCTCCAACTTTGCAAGCAGGATGTGTTTCTGCCTTGCGTTCTTATGAGCTATTGCCCTCTGAGCCAATGGCTTGTTAATTGCTTGGTTCTTGCAAAATGCTTTGCGCGCTGTTATTCAGGTTTCTACCTTCGTGGTTTTACTTGAGTGACGCTGCTCATGCTTGCAACCGCTGGGATGCAGGTGCATGCCTCTAGCATGAAGTCAGACAAGTGA
H2SYBJJ03HCC4E	GS_A1	99.61	466	0	0	0	0	0	0	0	0	0	2	0	2	1	0	0	5	AACCAATGGCCTCTTGAACGTGCATTGCGCTCTTGGGATATGCCTGAGAGCATGTCTGCTTCAGTGCTTCTACTTTCATTTTCTGCTGCTCTTGTTATCAGGAGCAGTGTTGCTGCATGCTTCTGCAAGTGGCACTGGCATGCTAAATATCAAGTTTTGCATGCTGTTGTGACTGATCAACATCTCATGTCGTTTCAGTTGGCGAAACAAAAGCTCATGTGTGTTCTTAACACTTCCTAGCATGAAGTCAGACAAGTGA
H2SYBJJ03HCUYX	GS_A1	98.82	455	0	0	0	0	0	0	0	0	0	0	0	5	0	0	0	5	AACCAATGGCCTCTTGAACGTGCATTGCGCTCTTGGGATATGCCTGAGAGCATGTCTGCTTCAGTGCTTCTACTTTCATTTTCTGCTGCTCTTGTTATCAGGAGCAGTGTTGCTGCATGCTTCCGCAAGTGGCACTGGCATGCTAAATATCAAGTTTTGCTTGCTGTTGTGACTGATCAACATCTCATGTCGTTTCAGTTGGCGAAACAAAAGCTCACGTGTGATCTTAACACTTCCTAGCATGAAGTCAGACAAGTGA
H2SYBJJ03HD2KB	LJ_A1c	99.6	462	0	0	0	0	0	0	0	0	0	5	0	0	0	0	0	5	AACCAATGGCCTCTTGAACGTGCATTGCGCTCTTGGGATATGCCTGAGAGCATGTCTGCTTCAGTGCTTCTACTTTCATTTTCTGCTGCTCTTGTTATCAGGAGCAGTGTTGCTGCATGCTTCTGCAAGTGGCACTGGCATGCTAAATACCAAGTTTTGCTTGCTGTTATGACTGATCAACATCTCATGTCGTTTCAGTTGGCGAAACAAAAGCTCATGTGTGTTCTTAACACTTCCTAGCATGAAGTCAGACAAGTGA
H2SYBJJ03HDEA7	GS_B1	99.64	507	0	0	0	2	2	0	0	0	1	0	0	0	0	0	0	5	AGCCGATGGCCTCCTGAACGCGCATTGCGCTCTCGGGATTTCCTGAGAGCAGGTCTGCTTCAGTGCTTAGCATTATCTACCTGTGCTTGCAAGCAGCATGTATGTCTGCATTGCTGCTTCGCTTTCCAACAAGTCATCGATCGCTTTTGTGTTCGTAAATGGCTTGTTTGCTGCCTGGCCCATGCGCCAAGCTTGAGCGTACTGTTGTTCCAAGCTTTGCTTGCATCGTGCAGCTCAAGCGCGCAGCCGTCGGGATGCTGATGCATGCCCTTAGCATGAAGTCAGACAAGAGA
H2SYBJJ03HDIDE	GS_C1c.C45	99.65	518	0	0	0	0	0	0	0	0	0	0	2	0	0	3	0	5	AACCAATGGCCTCCTGAACGTGCGTTGCACTCTTGGGATTTCCTGAGAGTATGTCTGCTTCAGTGCTTAACTTGCCCCAACTTTGCAAGCAGGATGTGTTTCTGCCTTGCGTTCTTATGAGCTATTGCCCTCTGAGCCAATGGCTTGTGAATTGCTTGGTTCTTGCAAAATGCTTTGCGCGCTGTTATTCAGGCTTCTACCTTCGTGGTTTTACTTGAGTGACGCTGCTCATGCTTGCAACCGCTGGGATGCAGGTGCATGCCTCTAGCATGAAGTCAGACAAGTGA
H2SYBJJ03HEB9R	GS_A1	99.61	464	1	0	3	0	0	0	0	0	0	1	0	0	0	0	0	5	AACCAATGGCCTCTTGAACGTGCATTGCGCTCTTGGGATATGCCTGAGAGCATGTCTGCTTCAGTGCTTCTACTTTCATTTTCTGCTGCTCTTGTTATCAGGAGCAGTGTTGCTGCATGCTTCTGCAAGTGGCACTGGCATGCTAAATATCAAGTTTTGCTTGCTGTTGTGACTGATCAACATCTCATGTCGTTTCAGTTGGCGAAACAAAGCTCATGTGTGTTCTTAACACTTCCTAGCATGAAGTCAGACAAGTGA
H2SYBJJ03HEU80	LJ_A1c	99.21	457	0	0	0	0	0	0	0	0	0	5	0	0	0	0	0	5	AACCAATGGCCTCTTGAACGTGCATTGCGCTCTTGGGATATGCCTGAGGGCATGTCTGCTTCAGTGCTTCTACTTTCATTTTCTGCTGCTCTTGTTATCAGGAGCAGTGTTGCTGCATGCTTCTGCAGGTGGCACTGGCATGCTAAATATCAAGTTTTGCTTGCTGTTATGACTGATCAACATCTCATGTCGTTTCAGTTGGCGAAACAAAAGCTCATGTGTGTTCTTAACACTTCCTAGCATGAAGTCAGACAAGTGA
H2SYBJJ03HFMFM	GS_A1	99.61	464	2	0	3	0	0	0	0	0	0	0	0	0	0	0	0	5	AACCAATGGCCTCTTGAACGTGCATTGCGCTCTTGGGATATGCCTGAGAGCATGTCTGCTTCAGTGCTTCTACTTTCATTTTCTGCTGCTCTTGTTATCAGGAGCAGTGTTGCTGCATGCTTCTGCAAGTGGCACTGGCATGCTAAATATCAAGTTTTGCTTGCTGTTGTGACTGATCAACATCTCATGTCGTTTCAGTTGGCGAAACAAAACTCATGTGTGTTCTTAACACTTCCTAGCATGAAGTCAGACAAGTGA
H2SYBJJ03HH334	GS_C1h	98.59	501	0	0	0	0	0	0	0	0	0	0	5	0	0	0	0	5	AACCAATGGCCTCCTGAACGTGCGTTGCACTCTTGGGATTTCCTGAGAGTATGTCTGCTTCAGTGCTTAACTTGCCCCAACTTTGCAAGTAGGATGTGTTTCTGCCTTGTGTTCTTATGAGCTATTGCCCTCTGAGCCAATGGCTTGTTAATTGCTTGGTTCTTGCAAAACGTTTTGCGCGCTGTTATTCAGGTTTCTACCTTCGTGGTTTTACTTGAGTGACGCTGCTCATGCTTGCAACCGCTGGGATGCAGCTGCATGCCTCTAGCATGAAGTCAGACAAGTGA
H2SYBJJ03HHRRZ	LJ_A1c	99.6	462	0	0	0	0	0	0	0	0	0	5	0	0	0	0	0	5	AACCAATGGCCTCTTGAACGTGCATTGCGCTCTTGGGATATGCCTGAGAGCATGTCTGCTTCAGTGCTTCTACTTTCATTTTCTGCTGCTCTTGTTATCAGGAGCAGTGCTGCTGCATGCTTCTGCAAGTGGCACTGGCATGCTAAATATCAAGTTTTGCTTGCTGTTATGACTGATCAACATCTCATGTCGTTTCAGTTGGCGAAACAAAAGCTCATGTGTGTTCTTAACACTTCCTAGCATGAAGTCAGACAAGTGA
H2SYBJJ03HIPIL	ST_A1a	99.61	466	4	0	1	0	0	0	0	0	0	0	0	0	0	0	0	5	AACCAATGGCCTCTGGAACGTGCATTGCGCTCTTGGGATATGCCTGAGAGCATGTCTGCTTCAGTGCTTCTACTTTCATTTTCTGCTGCTCTTGTTATCAGGAGCAGTGTTGCTGCATGCTTCTACAAGTGGCACTGGCATGCTAAATATCAAGTTTTGCTTGCTGTTGTGACTGATCAACATCTCATGTCGTTTCAGTTGGCGAAACAAAAGCTCATGTGTGTTCTTAACACTTCCTAGCATGAAGTCAGACAAGTGA
H2SYBJJ03HISYV	GS_A1	98.82	455	0	0	0	0	0	0	0	0	0	0	0	5	0	0	0	5	AACCAATGGCCTCTTGAACGTGCATTGCGCTCTTGGGATATGCCTGAGAGCATGTCTGCTTCAGTGCTTCTACTTTCATTTTCTGCTGCTCTTGTTATCAGGAGCAGTGTTGCTGCATGCTTCTGCAAGTGGCACTGGCATGCTAAATATCAAGTTTTGCTTGCTGTTGTGACTGATCAGCATCTCATGTCGTTTCAGTTGGCGAAACAAAAGCTCACGTGTGATCTTAACACTTCCTAGCATGAAGTCAGACAAGTGA
H2SYBJJ03HJIMS	GS_A1	98.82	455	0	0	0	0	0	0	0	0	0	0	0	0	5	0	0	5	AACCAATGGCCTCTTGAACGTGCATTGCGCTCTTGGGATATGCCTGAGAGCATGTCTGCTTCAGTGCTTCTACTTTCATTTTCTGCTGCTCCTGTTATCAGGAGCAGTGTTGCTGCATGCTTCCGCAAGTGGCACTGGCATGCTAAATATCAAGTTTTGCTTGCTGTTGTGACTGATCAACATCTCATGTCGTTTCAGATGGCGAAACAAAAGCTCATGTGTGTTCTTAACACTTCCTAGCATGAAGTCAGACAAGTGA
H2SYBJJ03HJK6H	LJ_A1c	99.6	462	0	0	0	0	0	0	0	0	0	5	0	0	0	0	0	5	AACCAATGGCCTCTTGAACGTGCATTGCGCTCTTGGGATATGCCTGAGAGCATGTCTGCTTCAGTGCTTCTACTTTCATTTTCTGCTGCTCTTGTTATCAGGAGTAGTGTTGCTGCATGCTTCTGCAAGTGGCACTGGCATGCTAAATATCAAGTTTTGCTTGCTGTTATGACTGATCAACATCTCATGTCGTTTCAGTTGGCGAAACAAAAGCTCATGTGTGTTCTTAACACTTCCTAGCATGAAGTCAGACAAGTGA
H2SYBJJ03F0JSC	GS_A1	99.22	460	0	0	0	0	0	0	0	0	0	4	0	0	0	0	0	4	AACCAATGGCCTCTTGAACGTGCATTGCGCTCTTGGGATATGCCTGAGAGCATGTCTGCTTCAGTGCTCCTACTTTCATTTTCCGCTGCTCTTGTTATCAGGAGCAGTGTTGCTGCATGCTTCTGCAAGTGGCACTGGCATGCTAAATATCAAGTTTTGCTTGCTGTTGTGACTGATCAACATCTCATGTCGTTTCAGTTGGCGAAACAAAAGCTCATGTGTGTTCTTAACACTTCCTAGCATGAAGTCAGACAAGTGA
H2SYBJJ03F1TZ0	GS_B1	99.64	510	0	0	0	1	1	2	0	0	0	0	0	0	0	0	0	4	AACCGATGGCCTCCTGAACGCGCATTGCGCTCTCGGGATTTCCTGAGAGCAGGTCTGCTTCAGTGCTTAGCATTATCTACCTGTGCTTGCAAGCAGCATGTATGTCTGCATTGCTGCTTCGCTTTCCAACAAGTCATCGATCGCTTTTGGGTTCGTAAATGGCTTGTTTGCTGCCTGGCCCATGCGCCAAGCTTGAGCGTACTGTTGTTCCAAGCTTTGCTTGCATCGTGCAGCTCAAGCGCGCAGCTGTCGGGATGCTGATGCATGCCCTTAGCATGAAGTCAGACAAGAGA
H2SYBJJ03F2AFD	GS_C1	99.65	518	0	0	0	0	0	0	1	0	0	0	3	0	0	0	0	4	AACCAATGGCCTCCTGAACGTGCGTTGCACTCTTGGGATTTCCTGAGAGTATGTCTGCTTCAGTGCTTAACTTGCCCCAACTTTGCAAGCAGGATGTGTTTCTGCCTTGCGTTCTTATGAGCTATTGCCCTCTGAGCCAATGGCTTGTTAATTGCTTGGTTCTTGCAAAATGCTTTGCGCGCTGTTATTCAGGTTTCTACCTTCGTGGCTTTACTTGAGTGACGCTGCTCATGCTTGCAACCGCTGGGATGCAGGTGCATGCCTCTAGCATGAAGTCAGACAAGTGA
H2SYBJJ03F3QJ2	GS_A1	94.44	401	1	0	3	0	0	0	0	0	0	0	0	0	0	0	0	4	AACCAATGGCCTCTTGAACGTGCATTGCGCTCTTGGGATATGCCTGAGAGCATGTCTGCTTCAGTGCTTCTACTTTCATTTTCTGCTGCTCTTGTTATCAGGAGCAGTGTTATCAGGAGCAGTGCTGCTGCATGCTTCTGCAAGTGGCACTGGCATGCTAAATATCAAGTTTTGCTTGCTGTTGTGACTGATCAACATCTCATGTCGTTTCAGTTGGCGAAACAAAAGCTCATGTGTGTTCTTAACACTTCCTAGCATGAAGTCAGACAAGTGA
H2SYBJJ03F4TVQ	GS_B1	99.64	510	0	0	0	1	3	0	0	0	0	0	0	0	0	0	0	4	AACCGATGGCCTCCTGAACGCGCATTGCGCTCTCGGGATTTCCTGAGAGCAGGTCTGCTTCAGTGCTTAGCATTATCTACCTGTGCTTGCAAGCAGCATGTATGTCTGCATTGCTGCTTCGCTTTCCAACAAGTCATCGATCGCTTTTGTGTTCGTAAATGGCTTGTTTGCTGCCTGGCCCATGCGCCAAGCTTGAGCGTACTGTTGTTCCAAGCTTTGCTTGCATCGTGCAGCTCAAGCGCGCAGCCGTCGGGATGCTGATGCATGCCCTTAGCATGAAGTCAGACAAGGGA
H2SYBJJ03F52KC	GS_B1	99.64	510	0	0	0	0	0	1	0	1	2	0	0	0	0	0	0	4	AACCGATGGCCTCCTGAACGCGCATTGCGCTCTCGGGATTTCCTGAGAGCAGGTCTGCTTCAGTGCTTAGCATTATCTACCTGTGCTTGCAAGCAGCATGTATGTCTGCATTGCTGCTTCGCTTTCCAACAAGTCATCGATCGCTTTTGTGTTCGTAAATGGCTTGTTTGCTGCCTGGCCCATGCGCCAAGCTTGAGCGTACTGTTGTTCCAAGCATTGCTTGCATCGTGCAGCTCAAGCGCGCAGCTGTCGGGATGCTGATGCATGCCCTTAGCATGAAGTCAGACAAGAGA
H2SYBJJ03F55C6	GS_C1	99.65	518	0	0	0	0	0	0	1	0	0	0	0	0	0	3	0	4	AACCAATGGCCTCCTGAACGTGCGTTGCACTCTTGGGATTTCCTGAGAGTATGTCTGCTTCAGTGCTTAACTTGCCCCAACTTTGCAAGCAGGATGTGTTTCTGCCTTGCGTTCTTATGAGCTATTGCCCTCTGAGCCAATGGCTTGTTAATTGCTTGGTTCTTGCAAAATGCTTTGCGCGCTGTTATTCAGGTTTCTACCTTCGTGGCTTTTACTTGAGTGACGCTGCTCATGCTTGCAACCGCTGGGATGCAGGTGCATGCCTCTAGCATGAAGTCAGACAAGTGA
H2SYBJJ03F69BY	GS_A1	99.22	460	0	0	0	0	0	0	0	0	0	1	0	1	2	0	0	4	AACCAATGGCCTCTTGAACGTGCATTGCGCTCTTGGGATATGCCTGAGAGCATGTCTGCTTCAGTGCTTCTACTTTCATTTTCTGCTGCTCTTGTTATCAGGAGCAGTGTTGCTGCATGCTTCTGCAAGTGGCACTGGCATGCTAAATATCAAGTTTTGCTTGCTGTTGTGACTGATCAACATCTCATGTCGTTTCAGTTGGCGAAGCAAAAGCTCACGTGTGTTCTTAACACTTCCTAGCATGAAGTCAGACAAGTGA
H2SYBJJ03F7TN2	GS_A1	94.44	401	2	2	0	0	0	0	0	0	0	0	0	0	0	0	0	4	AACCAATGGCCTCTTGAACGTGCATTGCGCTCTTGGGATATGCCTGAGAGCATGTCTGCTTCAGTGCTTCTACTTTCATTTTCTGCTGCTCTTGTTATCAGGAGCAGTGTTATCAGGGGCAGTGTTGCTGCATGCTTCTGCAAGTGGCACTGGCATGCTAAATATCAAGTTTTGCTTGCTGTTGTGACTGATCAACATCTCATGTCGTTTCAGTTGGCGAAACAAAAGCTCATGTGTGTTCTTAACACTTCCTAGCATGAAGTCAGACAAGTGA
H2SYBJJ03F7W1M	GS_B1	99.28	505	0	0	0	0	0	0	0	3	1	0	0	0	0	0	0	4	AACCGATGGCCTCCTGAACGCGCATTGCGCTCTCGGGATTTCCTGAGAGCAGGTCTGCTTCAGTGCTTAGCATTATCTACCTGTGCTTGCAAGCAGCATGTATGTCTGCATTGCTGCTTCGCTTTCCAACAAGTCATCGATCGCTTTTGTGTTCGTAAACGGCTTGTTTGCTGCCTGGCCCATGCGCCAAGCTTGAGCGTACTGTTGTTCCAAGCTTTGCTTGCATCGTGCAGCTCAAGCGCGCAGCCGTCGGGATGCTGATGCATGCCCTTAGCATGAAGTCAGACAAGAGA
H2SYBJJ03F87SH	GS_A1	99.22	460	3	0	1	0	0	0	0	0	0	0	0	0	0	0	0	4	AACCAATGGCCTCTTGAACGTGCATTGCGCTCTTGGGATATGCCTGAGAGCATGTCTGCTTCAGTGCTTCTACTTTCATTTTCTGCTGCTCTTGTTATCAGGAGCAGTGTTGCTGCATGCTTCTGCAAGTGGCACTGGCATGCTAAATACCAAGTTTTGCTTGCTGTTGTGACTGATCAACATCTCATGTCGTTTCAGTTGGCGAAGCAAAAGCTCATGTGTGTTCTTAACACTTCCTAGCATGAAGTCAGACAAGTGA
H2SYBJJ03F8MDN	LJ_A1c	99.6	462	0	0	0	0	0	0	0	0	0	4	0	0	0	0	0	4	AACCAATGGCCTCTTGAACGTGCATTGCGCTCTTGGGATATGCCTGAGAGCATGTCTGCTTCAGTGCTTCTACTTTCATTTTCTGCTGCTCTTGTTATCAGGAGCAGTGTTGCTGCATGCTTCTGCAAGTGGCACTGGCATGCTAAATATCAAGTTTTGCTTGCTGTTATGACTGATCAACATCTCATGTCGTTTCAGTTGGCGAGACAAAAGCTCATGTGTGTTCTTAACACTTCCTAGCATGAAGTCAGACAAGTGA
H2SYBJJ03F91QE	GS_A1	98.82	455	0	0	0	0	0	0	0	0	0	0	0	4	0	0	0	4	AACCAATGGCCTCTTGAACGTGCATTGCGCTCTTGGGATATGCCTGAGAGCATGTCTGCTTCAGTGCTTCTACTTTCATTTTCTGCTGCTCTTGTTATCAGGAGCAGTGTTGCTGCATGCTTCTGCAAGTGGCACTGGCATGCTAAATATCAAGTTTTGCTTGCTGTTGTGACTGATCAACATCCCATGTCGTTTCAGTTGGCGAAACAAAAGCTCACGTGTGATCTTAACACTTCCTAGCATGAAGTCAGACAAGTGA
H2SYBJJ03F9D18	GS_B1	99.28	505	0	0	0	1	1	0	0	0	2	0	0	0	0	0	0	4	AACCGATGGCCTCCTGAACGCGCATTGCGCTCTCGGGATTTCCTGAGAGCAGGTCTGCTTCAGTGCTTAGCATTATCTACCTGTGCTTGCAAGCAGCATGTATGTCTGCATTGCTGCTTCGCTTTCCAACAAGTCATCGATCGCTTTTGTGTTCGTAAATGGCTTGTTTGCTGCCTGGCCCATGCGCCAAGCTTGAGCGTACTGTTGTTCCAAGCTCTGCTTGCATCGTGCAGCTCAAGCGCGCAGCCGTCGGGATGCTGATGCATGCCCTTAGCATGAAGTCAGACAAGAGA
H2SYBJJ03F9S46	GS_A1	99.61	466	0	0	0	0	0	0	0	0	0	0	0	2	2	0	0	4	AACCAATGGCCTCTTGAACGTGCATTGCGCTCTTGGGATATGCCTGAGAGCATGTCTGCTTCAGTGCTTCTACTTTCATTTTCTGCTGCTCTTGTTATCAGGAGCAGTGTTGCTGCATGCTTCTGCAAGTGGCACTGGCATGCTAAATATCAAGTTTTGCTTGCTGTTGTGACTGATCAACATCTCATGTCGTTTCAGTTGGCGAAACCAAAAGCTCATGTGTGTTCTTAACACTTCCTAGCATGAAGTCAGACAAGTGA
H2SYBJJ03FO99Z	GS_C1	99.65	518	0	0	0	0	0	0	0	0	0	0	0	1	0	2	1	4	AACCAATGGCCTCCTGAGCGTGCGTTGCACTCTTGGGATTTCCTGAGAGTATGTCTGCTTCAGTGCTTAACTTGCCCCAACTTTGCAAGCAGGATGTGTTTCTGCCTTGCGTTCTTATGAGCTATTGCCCTCTGAGCCAATGGCTTGTTAATTGCTTGGTTCTTGCAAAATGCTTTGCGCGCTGTTATTCAGGTTTCTACCTTCGTGGTTTTACTTGAGTGACGCTGCTCATGCTTGCAACCGCTGGGATGCAGGTGCATGCCTCTAGCATGAAGTCAGACAAGTGA
H2SYBJJ03FPGJY	GS_A1	99.22	460	3	0	1	0	0	0	0	0	0	0	0	0	0	0	0	4	AACCAATGGCCTCTGGAACGTGCATTGCGCTCTTGGGATATGCCTGAGAGCATGTCTGCTTCAGTACTTCTACTTTCATTTTCTGCTGCTCTTGTTATCAGGAGCAGTGTTGCTGCATGCTTCTGCAAGTGGCACTGGCATGCTAAATATCAAGTTTTGCTTGCTGTTGTGACTGATCAACATCTCATGTCGTTTCAGTTGGCGAAACAAAAGCTCATGTGTGTTCTTAACACTTCCTAGCATGAAGTCAGACAAGTGA
H2SYBJJ03FPP1F	GS_B1	99.28	505	0	0	0	1	2	0	0	1	0	0	0	0	0	0	0	4	AACCGATGGCCTCCTGAACGCGCATTGCGCTCTCGGGATTTCCTGAGAGCAGGTCTGCTTCAGTGCTTAGCATTATCTACCTGTGCTTGCAAGCAGCATGTATGTCTGCATTGCTGCTTCGCTTTCCAACAAGTCATCGATCGCTTTTGTGTTCGTAAATGGCTTGTCTGCTGCCTGGCCCATGCGCCAAGCTTGAGCGTACTGTTGTTCCAAGCTTTGCTTGCATCGTGCAGCTCAAGCGCGCAGCCGTCGGGATGCTGATGCATGCCCTTAGCATGAAGTCAGACAAGAGA
H2SYBJJ03FQVJF	GS_A1	99.61	466	0	1	0	0	0	0	0	0	0	0	0	3	0	0	0	4	AACCAATGGCCTCTTGAACGTGCATTGCGCTCTTGGGATATGCCTGAGAGCATGTCTGCTTCAGTGCTTCTACTTTCATTTTCTGCTGCTCTTGTTATCAGGAGCAGTGTTGCTGCATGCTTCTGCAAGTGGCACTGGCATGCTAAATATCAAGTTTTGCTTGCTGTTGCGACTGATCAACATCTCATGTCGTTTCAGTTGGCGAAACAAAAGCTCATGTGTGTTCTTAACACTTCCTAGCATGAAGTCAGACAAGTGA
H2SYBJJ03FSCPG	GS_A1	94.07	396	2	1	1	0	0	0	0	0	0	0	0	0	0	0	0	4	AACCAATGGCCTCTTGAACGTGCATTGCGCTCTTGGGATATGCCTGAGAGCATGTCTGCTTCAGTGCTTCTACTTTCATTTTCTGCTGCTCTTGTTATCAGGAGCAGTGTTATCAGGAGCAGTGTTGCTGCATGCTTCTGCAAGTGGCACTGGCATGCTAAATATCAAGTTTTGCTTGCTGTTGTGACTGATCAACATCTCATGTCGTTTCAGTTGGCGAAACAAAAGCTCATGTGTGTTCTTAACACTTCCTAGCACGAAGTCAGACAAGTGA
H2SYBJJ03FSLE2	GS_A1	99.61	466	1	0	0	0	0	0	0	0	0	0	0	2	1	0	0	4	AACCAATGGCCTCTTGAACGTGCATTGCGCTCTTGGGATATGCCTGAGAGCATGTCTGCTTCAGTGCTTCTACTTTCATTTTCTGCTGCTCATGTTATCAGGAGCAGTGTTGCTGCATGCTTCTGCAAGTGGCACTGGCATGCTAAATATCAAGTTTTGCTTGCTGTTGTGACTGATCAACATCTCATGTCGTTTCAGTTGGCGAAACAAAAGCTCATGTGTGTTCTTAACACTTCCTAGCATGAAGTCAGACAAGTGA
H2SYBJJ03FT4Y6	GS_A1	99.61	466	0	2	0	0	0	0	0	0	0	1	0	0	1	0	0	4	AACCAATGGCCTCTTGAACGTGCATTGCGCTCTTGGGATATGCCTAAGAGCATGTCTGCTTCAGTGCTTCTACTTTCATTTTCTGCTGCTCTTGTTATCAGGAGCAGTGTTGCTGCATGCTTCTGCAAGTGGCACTGGCATGCTAAATATCAAGTTTTGCTTGCTGTTGTGACTGATCAACATCTCATGTCGTTTCAGTTGGCGAAACAAAAGCTCATGTGTGTTCTTAACACTTCCTAGCATGAAGTCAGACAAGTGA
H2SYBJJ03FTM5V	GS_A1	98.82	455	0	0	0	0	0	0	0	0	0	0	0	0	4	0	0	4	AACCAATGGCCTCTTGAACGTGCATTGCGCTCTTGGGATATGCCTGAGGGCATGTCTGCTTCAGTGCTTCTACTTTCATTTTCTGCTGCTCCTGTTATCAGGAGCAGTGTTGCTGCATGCTTCTGCAAGTGGCACTGGCATGCTAAATATCAAGTTTTGCTTGCTGTTGTGACTGATCAACATCTCATGTCGTTTCAGATGGCGAAACAAAAGCTCATGTGTGTTCTTAACACTTCCTAGCATGAAGTCAGACAAGTGA
H2SYBJJ03FTRTH	GS_A1	94.07	396	2	1	1	0	0	0	0	0	0	0	0	0	0	0	0	4	AACCAATGGCCTCTTGAACGTGCATTGCGCTCTTGGGATATGCCTGAGAGCATGTCTGCTTCAGTGCTTCTACTTTCATTTTCTGCTGCTCTTGTTATCAGGAGCAGTGTTATCAGGAGCAGTGTTGCTGCATGCTTCTGCAAGTGGCACTGGCATGCTAAATATCAAGTTTTGCTTGCCGTTGTGACTGATCAACATCTCATGTCGTTTCAGTTGGCGAAACAAAAGCTCATGTGTGTTCTTAACACTTCCTAGCATGAAGTCAGACAAGTGA
H2SYBJJ03FU31O	GS_A1	99.22	460	0	1	3	0	0	0	0	0	0	0	0	0	0	0	0	4	AACCAATGGCCTCTTGAACGTGCATTGCGCTCTTGGGATATGCCTGAGAGCATGTCTGCTTCAGTGCTTTTACTTTCATTTTCTGCTGCTCTTGTTATCAGGAGCAGTGTTGCTGCATGCTTCTGCAAGTGGCACTGGCATGCTAAATATCAAGTTTTGCTTGCTGTTGTGACTGATCAACATCTCATGTCGTTTCAGTTGGCGAAACAAAAGCTCATGTGTGCTCTTAACACTTCCTAGCATGAAGTCAGACAAGTGA
H2SYBJJ03FVPG6	GS_A1	99.22	460	0	2	2	0	0	0	0	0	0	0	0	0	0	0	0	4	AACCAATGGCCTCTTGAACGTGCATTGCGCTCTTGGGATATGCCTGAGAGCATGTCCGCTTCAGTGCTTCTACTTTCATTTTCTGCTGCTCTTGTTATCAGGAGCAGTGTTGCTGCATGCTTCTGCAAGTGGCACTGGCATGCTAAATACCAAGTTTTGCTTGCTGTTGTGACTGATCAACATCTCATGTCGTTTCAGTTGGCGAAACAAAAGCTCATGTGTGTTCTTAACACTTCCTAGCATGAAGTCAGACAAGTGA
H2SYBJJ03FW28V	GS_A1	99.22	460	0	3	1	0	0	0	0	0	0	0	0	0	0	0	0	4	AACCAATGGCCTCTTGAACGTGCATTGCGCTCTTGGGATATGCCTGAGAGCATGTCCGCTTCAGTGCTTCTACTTTCATTTTCTGCTGCTCTTGTTATCAGGGGCAGTGTTGCTGCATGCTTCTGCAAGTGGCACTGGCATGCTAAATATCAAGTTTTGCTTGCTGTTGTGACTGATCAACATCTCATGTCGTTTCAGTTGGCGAAACAAAAGCTCATGTGTGTTCTTAACACTTCCTAGCATGAAGTCAGACAAGTGA
H2SYBJJ03FWRVX	GS_C1	99.65	518	0	0	0	0	0	0	2	0	0	0	1	0	0	1	0	4	AACCAATGGCCTCCTGAACGTGCGTTGCACTCTTGGGATTTCCTGAGAGTATGTCTGCTTCAGTGCTTAACTTGCCCCAACTTTGCAAGCAGGATGTGTTTCTGCCTTGCGTTCTTATGAGCTATTGCCCTCTGAGCCAATGGCTTGTTAATTGCTTGGTTCTTGCAAAATGCTTTGCGCGCCGTTATTCAGGTTTCTACCTTCGTGGTTTTACTTGAGTGACGCTGCTCATGCTTGCAACCGCTGGGATGCAGGTGCATGCCTCTAGCATGAAGTCAGACAAGTGA
H2SYBJJ03FXTFD	GS_A1	98.82	455	0	0	0	0	0	0	0	0	0	0	0	4	0	0	0	4	AACCAATGGCCTCTTGAACGTGCATTGCGCTCTTGGGATATGCCTGAGAGCATGTCTGCTTCAGTGCTTCTACTTTCATTTTCTGCTGCTCTTGTTATCAGGAGCAGTGTTGCTGCATGCTTCTGCAAGTGGCACTGGCATGCTAAATATCAAGTTTTGCTTGCTGTTGTGACCGATCAACATCTCATGTCGTTTCAGTTGGCGAAACAAAAGCTCACGTGTGATCTTAACACTTCCTAGCATGAAGTCAGACAAGTGA
H2SYBJJ03FYSD7	GS_A1	94.07	396	3	0	1	0	0	0	0	0	0	0	0	0	0	0	0	4	AACCAATGGCCTCTTGAACGTGCATTGCGCTCTTGGGATATGCCTGAGAGCATGTCTGCTTCAGTGCTTCTACTTTCATTTTCTGCTGCCCTTGTTATCAGGAGCAGTGTTATCAGGAGCAGTGTTGCTGCATGCTTCTGCAAGTGGCACTGGCATGCTAAATATCAAGTTTTGCTTGCTGTTGTGACTGATCAACATCTCATGTCGTTTCAGTTGGCGAAACAAAAGCTCATGTGTGTTCTTAACACTTCCTAGCATGAAGTCAGACAAGTGA
H2SYBJJ03FZ0P1	GS_A1	99.22	460	3	1	0	0	0	0	0	0	0	0	0	0	0	0	0	4	AACCAATGGCCTCTGGAACGTGCATTGCGCTCTTGGGATATGCCTGAGAGCATGTCTGCTTCAGTGCTTCTACTTTCATTTTCTGCTGCTCTTGTTATCAGGAGCAGTGTTGCTGCATGCTTCTGCAAGTGGCACTGGCATGCTAAATATCAAGTTTTGCTTGCTGTTGTGACTGATCAGCATCTCATGTCGTTTCAGTTGGCGAAACAAAAGCTCATGTGTGTTCTTAACACTTCCTAGCATGAAGTCAGACAAGTGA
H2SYBJJ03FZUPS	GS_C1	99.65	518	0	0	0	0	0	0	1	0	0	0	2	0	0	0	1	4	AACCAATGGCCTCCTGAACGTGCGTTGCACTCTTGGGATTTCCTGAGAGTATGTCTGCTTCAGTGCTTAACTTGCCCCAACTTTGCAAGCAGGATGTGTTTCTGCCTTGCGTTCTTATGAGCTATTGCCCTCTGAGCCAATGGCTTGTTAATTGCTTGGTTCTTGCAAAATGCTTTGCGCGCTGTTATTCAGGTTTCTACCTTCGTGGTTTTACTTGAGTGACGCCGCTCATGCTTGCAACCGCTGGGATGCAGGTGCATGCCTCTAGCATGAAGTCAGACAAGTGA
H2SYBJJ03G04J5	GS_A1	99.22	460	2	2	0	0	0	0	0	0	0	0	0	0	0	0	0	4	AACCAATGGCCTCTTGAACGTGCATTGCGCTCTTGGGATATGCCTGAGAGCATGTCCGCTTCAGTGCTTCTACTTTCATTTTCTGCTGCTCTTGTTACCAGGAGCAGTGTTGCTGCATGCTTCTGCAAGTGGCACTGGCATGCTAAATATCAAGTTTTGCTTGCTGTTGTGACTGATCAACATCTCATGTCGTTTCAGTTGGCGAAACAAAAGCTCATGTGTGTTCTTAACACTTCCTAGCATGAAGTCAGACAAGTGA
H2SYBJJ03G0J0Z	GS_A1	98.82	455	0	0	0	0	0	0	0	0	0	0	0	0	4	0	0	4	AACCAATGGCCTCTTGAACGTGCATTGCGCTCTTGGGATATGCCTGGGAGCATGTCTGCTTCAGTGCTTCTACTTTCATTTTCTGCTGCTCCTGTTATCAGGAGCAGTGTTGCTGCATGCTTCTGCAAGTGGCACTGGCATGCTAAATATCAAGTTTTGCTTGCTGTTGTGACTGATCAACATCTCATGTCGTTTCAGATGGCGAAACAAAAGCTCATGTGTGTTCTTAACACTTCCTAGCATGAAGTCAGACAAGTGA
H2SYBJJ03G0SEC	GS_A1	94.07	396	1	2	1	0	0	0	0	0	0	0	0	0	0	0	0	4	AACCAATGGCCTCTTGAACGTGCATTGCGCTCTTGGGATATGCCTGAGAGCATGTCTGCTTCAGTGCTTCTACTTTCATTTTCTGCTACTCTTGTTATCAGGAGCAGTGTTATCAGGAGCAGTGTTGCTGCATGCTTCTGCAAGTGGCACTGGCATGCTAAATATCAAGTTTTGCTTGCTGTTGTGACTGATCAACATCTCATGTCGTTTCAGTTGGCGAAACAAAAGCTCATGTGTGTTCTTAACACTTCCTAGCATGAAGTCAGACAAGTGA
H2SYBJJ03G0YC2	GS_A1	99.61	466	0	0	0	0	0	0	0	0	0	3	0	1	0	0	0	4	AACCAATGGCCTCTTGAACGTGCATTGCGCTCTTGGGATATGCCTGAGAGCATGTCTGCTTCAGTGCTTCTACTTTCATTTTCTGCTGCTCTTGTTATCAGGAGCAGTGTTGCTGCATGCATCTGCAAGTGGCACTGGCATGCTAAATATCAAGTTTTGCTTGCTGTTGTGACTGATCAACATCTCATGTCGTTTCAGTTGGCGAAACAAAAGCTCATGTGTGTTCTTAACACTTCCTAGCATGAAGTCAGACAAGTGA
H2SYBJJ03G3R4K	GS_C41	99.65	518	0	0	0	0	0	0	0	0	0	0	0	0	0	0	4	4	AACCAATGGCCTCCTGAACGTGCGTTGCACTCTTGGGATTTCCTGAGGGTATGTCTGCTTCAGTGCTTAACTTGCCCCAACTTTGCAAGCAGGATGTGTTTCTGCCTTGCGTTCTTATGAGCTATTGCCCTCTGAGCCAATGGCTTGTTAATTGCTTGGTTCTTGCAAAATGCTTTGCGCGCTGTTATTCAGGTTTCTACCTTCGTGATTTTACTTGAGTGACGCTGCTCATGCTTGCAACCGCTGGGATGCAGGTGCATGCCTCTAGCATGAAGTCAGACAAGTGA
H2SYBJJ03G3VI9	GS_B1	99.28	505	0	0	0	0	3	0	0	1	0	0	0	0	0	0	0	4	AACCGATGGCCTCCTGAACGCGCATTGCGCTCTCGGGATTTCCTGAGAGCAGGTCTGCTTCAGTGCTTAGCATTATCTACCTGTGCTTGCAAGCAGCATGTATGTCTGCATTGCTGCTTCGCTTTCCAACAAGTCATCGATCGCTTTTGTGTTCGTAAATGGCTTGTTTGCTGCCTGGCCCATGCGCCAAGCTTGAGCGTACTGTTGCTCCAAGCTTTGCTTGCATCGTGCAGCTCAAGCGCGCAGCCGTCGGGATGCTGATGCATGCCCTTAGCATGAAGTCAGACAAGAGA
H2SYBJJ03G42RY	GS_C41	99.65	518	0	0	0	0	0	0	0	0	0	0	0	0	0	0	4	4	AACCAATGGCCTCCTGAACGTGCGTTGCACCCTTGGGATTTCCTGAGAGTATGTCTGCTTCAGTGCTTAACTTGCCCCAACTTTGCAAGCAGGATGTGTTTCTGCCTTGCGTTCTTATGAGCTATTGCCCTCTGAGCCAATGGCTTGTTAATTGCTTGGTTCTTGCAAAATGCTTTGCGCGCTGTTATTCAGGTTTCTACCTTCGTGATTTTACTTGAGTGACGCTGCTCATGCTTGCAACCGCTGGGATGCAGGTGCATGCCTCTAGCATGAAGTCAGACAAGTGA
H2SYBJJ03G4564	GS_A1	98.82	455	4	0	0	0	0	0	0	0	0	0	0	0	0	0	0	4	AACCAATGGCCTCTTGAACGTGCATTGCGCTCTTGGGATATGCCTGAGAGCATGTCTGCTTCAGTGCTTTTACTTTCATTTTCTGCTGCTCTTGTTATCAGGAGCAGTGTTGCTGCATGCTTCCGCAAGTGGCACTGGCATGCTAAATATCAAGTTTTGCTTGCTGTTGTGACTGATCAACATCTCATGTCGTTTCAGTTGGCGAAACAAAAGCTCATGTGTGTTCTTAACACCTCCTAGCATGAAGTCAGACAAGTGA
H2SYBJJ03G4DY7	GS_B1	99.64	510	0	0	0	0	2	0	0	1	1	0	0	0	0	0	0	4	AACCGATGGCCTCCTGAACGCGCATTGCGCTCTCGGGATTTCCTGAGAGCAGGTCTGCTTCAGTGCTTAGCATTATCTACCTGTGCTTGCAAGCAGCATGTATGTCTGCATTGCTGCTTCGCATTCCAACAAGTCATCGATCGCTTTTGTGTTCGTAAATGGCTTGTTTGCTGCCTGGCCCATGCGCCAAGCTTGAGCGTACTGTTGTTCCAAGCTTTGCTTGCATCGTGCAGCTCAAGCGCGCAGCTGTCGGGATGCTGATGCATGCCCTTAGCATGAAGTCAGACAAGAGA
H2SYBJJ03G61KW	GS_C1	99.65	518	0	0	0	0	0	0	3	0	0	0	1	0	0	0	0	4	AACCAATGGCCTCCTGAACGTGCGTTGCACTCTTGGGATTTCCTGAGAGTATGTCTGCTTCAGTGCTTAACTTGCCCCAACTTTGCAAGCAGGATGTGTTTCTGCCTTGCGTTCTTATGAGCTATTGCCCTCTGAGCCAACGGCTTGTTAATTGCTTGGTTCTTGCAAAATGCTTTGCGCGCTGTTATTCAGGTTTCTACCTTCGTGGTTTTACTTGAGTGACGCTGCTCATGCTTGCAACCGCTGGGATGCAGGTGCATGCCTCTAGCATGAAGTCAGACAAGTGA
H2SYBJJ03G66QO	GS_C1	99.65	518	0	0	0	0	0	0	2	0	0	0	1	0	0	1	0	4	AACCAATGGCCTCCTGAACGTGCGTTGCACTCTTGGGATTTCCTGAGAGTATGTCCGCTTCAGTGCTTAACTTGCCCCAACTTTGCAAGCAGGATGTGTTTCTGCCTTGCGTTCTTATGAGCTATTGCCCTCTGAGCCAATGGCTTGTTAATTGCTTGGTTCTTGCAAAATGCTTTGCGCGCTGTTATTCAGGTTTCTACCTTCGTGGTTTTACTTGAGTGACGCTGCTCATGCTTGCAACCGCTGGGATGCAGGTGCATGCCTCTAGCATGAAGTCAGACAAGTGA
H2SYBJJ03G6KLU	GS_C1c.C45	99.65	518	0	0	0	0	0	0	0	0	0	0	0	0	0	4	0	4	AACCAATGGCCTCCTGAACGTGCGTTGCACTCTTGGGATTTCCTGAGAGTATGTCTGCTTCAGTGCTTAACTTGCCCCAACTTTGCAAGCAGGATGTGTTTCTGCCTTGCGTTCTTATGAGCTATTGCCCTCTGAGCCAATGGCTTGTGAATTGCTTGGTTCTTGCAAAATGCTTTGCGCGCTGTTATTCAGGTTTCTACCTTCGTGGTTTTACTTGAGTGACGCTGCTCATGCTTGCAGCCGCTGGGATGCAGGTGCATGCCTCTAGCATGAAGTCAGACAAGTGA
H2SYBJJ03G73BD	GS_A1	98.82	455	0	0	0	0	0	0	0	0	0	0	0	0	4	0	0	4	AACCAATGGCCTCTTGAACGTGCATTGCGCCCTTGGGATATGCCTGAGAGCATGTCTGCTTCAGTGCTTCTACTTTCATTTTCTGCTGCTCCTGTTATCAGGAGCAGTGTTGCTGCATGCTTCTGCAAGTGGCACTGGCATGCTAAATATCAAGTTTTGCTTGCTGTTGTGACTGATCAACATCTCATGTCGTTTCAGATGGCGAAACAAAAGCTCATGTGTGTTCTTAACACTTCCTAGCATGAAGTCAGACAAGTGA
H2SYBJJ03G7WC8	GS_C1	99.65	518	0	0	0	0	0	0	4	0	0	0	0	0	0	0	0	4	AACCAATGGCCTCCTGAACGTGCGTTGCACTCTTGGGATTTCCTGAGAGTATGTCTGCTTCAGTGCTTAACTTGCCCCAACTTTGCAAGCAGGATGTGTTTCTGCCTTGCGTTCTTATGAGCTATTGCCCTCTGAGCCAATGGCTTGTTAATTGCTTGGTTCTTGCAAAATGCTTTGCGCGCTGTTATTCAGGTTTCTACCTTCGTGGTTTTACTTGAGTGACGCTGCTCATGCTTGCAACCGCTGGGATGCAGGTGCATGCATCTAGCATGAAGTCAGACAAGTGA
H2SYBJJ03G92U5	GS_C1h	98.57	496	0	0	0	0	0	0	0	0	0	0	4	0	0	0	0	4	AATCAATGGCCTCCTGAACGTGCGTTGCACTCTTGGGATTTCCTGAGAGTATGTCTGCTTCAGTGCTTAACTTGCCCCAACTTTGCAAGTAGGATGTGTTTCTGCCTTGTGTTCTTATGAGCTATTGCCCTCTGAGCCAATGGCTTGTTAATTGCTTGGTTCTTGCAAAATGCTTTGCGCGCTGTTATTCAGGTTTCTACCTTCGTGGTTTTACTTGAGTGACGCTGCTCATGCTTGCAACCGCTGGGATGCAGCTGCATGCCTCTAGCATGGGGTCAGACAAGTGA
H2SYBJJ03G9GQE	GS_B1	100	388	0	0	0	0	4	0	0	0	0	0	0	0	0	0	0	4	AACCGATGGCCTCCTGAACGCGCATTGCGCTCTCGGGATTTCCTGAGAGCAGGTCTGCTTCAGTGCTTAGCATTATCTACCTGTGCTTGCAAGCAGCATGTATGTCTGCATTGCTGCTTCGCTTTCCAACAAGTCATCGATCGCTTTTGTGTTCGTAAATGGCTTGTTTGCTGCCTGGCCCATGCGCCAAGCTTGAGCGTACTGTTGTTCGATCGCTTTTGTGTTCGTAAATGGCTTGTTTGCTGCCTGGCCCATGCGCCAAGCTTGAGCGTACTGTTGTTCCAAGCTTTGCTTGCATCGTGCAGCTCAAGCGCGCAGCTGTCGGGATGCTGATGCATGCCCTTAGCATGAAGTCAGACAAGAGA
H2SYBJJ03G9R0X	GS_C41	99.65	518	0	0	0	0	0	0	0	0	0	0	0	0	0	0	4	4	AACCAATGGCCTCCTGAACGTGCGTTGCACTCTTGGGATTTCCTGAGAGTATGTCTGCTTCAGTGCTTAACTTGCCCCAACTTTGCAAGCAGGATGTGTTTCTGCATTGCGTTCTTATGAGCTATTGCCCTCTGAGCCAATGGCTTGTTAATTGCTTGGTTCTTGCAAAATGCTTTGCGCGCTGTTATTCAGGTTTCTACCTTCGTGATTTTACTTGAGTGACGCTGCTCATGCTTGCAACCGCTGGGATGCAGGTGCATGCCTCTAGCATGAAGTCAGACAAGTGA
H2SYBJJ03GA8D0	GS_A1	99.22	460	3	1	0	0	0	0	0	0	0	0	0	0	0	0	0	4	AACCAATGGCCTCTTGAACGTGCATTGCGCTCTTGGGATATGCCTGAGAGCATGTCTGCTTCAGTGCTTCTACTTTCATTTTCTGCTGCTCTTGTTATCAGGAGCAGTGTTGCTGCATGCTTCTGCAAGTGGCACTGGTATGCTAAATACCAAGTTTTGCTTGCTGTTGTGACTGATCAACATCTCATGTCGTTTCAGTTGGCGAAACAAAAGCTCATGTGTGTTCTTAACACTTCCTAGCATGAAGTCAGACAAGTGA
H2SYBJJ03GAUQE	GS_A1	99.61	466	0	0	0	0	0	0	0	0	0	1	0	1	2	0	0	4	AACCAATGGCCTCTTGAACGTGCATTGCGCTCTTGGGATATGCCTGAGAGCATGTCTGCTTCAGTGCTTCTACTTTCATTTTCTGCTGCTCTTGTTATCAGGAGCAGTGTTGCTGCATGCTTCTGCGAGTGGCACTGGCATGCTAAATATCAAGTTTTGCTTGCTGTTGTGACTGATCAACATCTCATGTCGTTTCAGTTGGCGAAACAAAAGCTCATGTGTGTTCTTAACACTTCCTAGCATGAAGTCAGACAAGTGA
H2SYBJJ03GDD4X	GS_A1	98.82	455	0	0	0	0	0	0	0	0	0	0	0	4	0	0	0	4	AACCAATGGCCTCTTGAACGTGCATTGCGCTCTTGGGATATGCCCGAGAGCATGTCTGCTTCAGTGCTTCTACTTTCATTTTCTGCTGCTCTTGTTATCAGGAGCAGTGTTGCTGCATGCTTCTGCAAGTGGCACTGGCATGCTAAATATCAAGTTTTGCTTGCTGTTGTGACTGATCAACATCTCATGTCGTTTCAGTTGGCGAAACAAAAGCTCACGTGTGATCTTAACACTTCCTAGCATGAAGTCAGACAAGTGA
H2SYBJJ03GE0Q4	GS_A1	99.22	460	1	1	1	0	0	0	0	0	0	1	0	0	0	0	0	4	AACCAATGGCCTCTTGAACGTGCATTGCGCTCTTGGGATATGCCTGAGAGCATGTCCGCTTCAGTGCTTCTACTTTCATTTTCTGCTGCTCTTGTTATCAGGAGCAGTGTTGCTGCATGCTTCTGCAAGTGGCACTGGCATGCTAAATATCAAGTTTTGCTTGCTGTTGTGACTGATCAACACCTCATGTCGTTTCAGTTGGCGAAACAAAAGCTCATGTGTGTTCTTAACACTTCCTAGCATGAAGTCAGACAAGTGA
H2SYBJJ03GG0KB	LJ_A1c	99.6	462	0	0	0	0	0	0	0	0	0	4	0	0	0	0	0	4	AACCAATGGCCTCTTGAACGTGCATTGCGCTCTTGGGATATGCCTGAGAGCATGTCTGCTTCAGTGCTTCTACTTTCATTTTCTGCTGCTCTTGTTATCAGGAGCAGTGTTGCTGCATGCTTCTGCAAGTGGCACTGGCATGCTAAATATCAAGTTTTGCTTGCCGTTATGACTGATCAACATCTCATGTCGTTTCAGTTGGCGAAACAAAAGCTCATGTGTGTTCTTAACACTTCCTAGCATGAAGTCAGACAAGTGA
H2SYBJJ03GG0KT	GS_C41	99.65	518	0	0	0	0	0	0	0	0	0	0	0	0	0	0	4	4	AACCAATGGCCTCCTGAACGTGCGTTGCACTCTTGGGATTTCCTGAGAGTATGTCTGCTTCAGTGCTTAGCTTGCCCCAACTTTGCAAGCAGGATGTGTTTCTGCCTTGCGTTCTTATGAGCTATTGCCCTCTGAGCCAATGGCTTGTTAATTGCTTGGTTCTTGCAAAATGCTTTGCGCGCTGTTATTCAGGTTTCTACCTTCGTGATTTTACTTGAGTGACGCTGCTCATGCTTGCAACCGCTGGGATGCAGGTGCATGCCTCTAGCATGAAGTCAGACAAGTGA
H2SYBJJ03GG0SD	GS_A1	98.82	455	0	0	0	0	0	0	0	0	0	0	0	4	0	0	0	4	AACCAATGGCCTCTTGAACGTGCATTGCGCTCTTGGGATATGCCTGAGAGCATGTCTGCTTCAGTGCTTCTACTTTCATTTTCTGCTGCTCTTGTTATCAGGAGCAGTGTTGCTGCATGCTTCTGCAAGTGGCACTGGCATGCTAAATATCAAGTTTTGCTTGCTGCTGTGACTGATCAACATCTCATGTCGTTTCAGTTGGCGAAACAAAAGCTCACGTGTGATCTTAACACTTCCTAGCATGAAGTCAGACAAGTGA
H2SYBJJ03GGG81	GS_A1	99.22	460	2	0	2	0	0	0	0	0	0	0	0	0	0	0	0	4	AACCAATGGCCTCTGGAACGTGCATTGCGCTCTTGGGATATGCCTGAGAGCATGTCTGCTTCAGTGCTTCTACTTTCATTTTCTGCTGCTCTTGTTATCAGGAGCAGTGTTGCTGCATGCTTCTGCAAGTGGCACTGGCATGCTAAATATCAAGTCTTGCTTGCTGTTGTGACTGATCAACATCTCATGTCGTTTCAGTTGGCGAAACAAAAGCTCATGTGTGTTCTTAACACTTCCTAGCATGAAGTCAGACAAGTGA
H2SYBJJ03GH2JU	GS_C1h	99.65	518	0	0	0	0	0	0	0	0	0	0	4	0	0	0	0	4	AACCAATGGCCTCCTGAACGTGCGTTGCACTCTTGGGATTTCCTGAGAGTATGTCTGCTTCAGTGCTTAACTTGCCCCAACTTTGCAAGCAGGATGTGTTTCTGCCTTGTGTTCTTATGAGCTATTGCCCTCTGAGCCAATGGCTTGTTAATTGCTTGGCTCTTGCAAAATGCTTTGCGCGCTGTTATTCAGGTTTCTACCTTCGTGGTTTTACTTGAGTGACGCTGCTCATGCTTGCAACCGCTGGGATGCAGGTGCATGCCTCTAGCATGAAGTCAGACAAGTGA
H2SYBJJ03GHVE2	GS_A1	99.22	460	0	0	0	0	0	0	0	0	0	3	0	0	1	0	0	4	AACCAATGGCCTCTTGAACGTGCATTGCGCTCTTGGGATATGCCTGAGAGCATGTCTGCTTCAGTGCTCCTACTTTCATTTTCTGCTGCTCTTGTTATCAGGAACAGTGTTGCTGCATGCTTCTGCAAGTGGCACTGGCATGCTAAATATCAAGTTTTGCTTGCTGTTGTGACTGATCAACATCTCATGTCGTTTCAGTTGGCGAAACAAAAGCTCATGTGTGTTCTTAACACTTCCTAGCATGAAGTCAGACAAGTGA
H2SYBJJ03GI1F7	GS_C1	99.65	518	0	0	0	0	0	0	3	0	0	0	1	0	0	0	0	4	AACCAATGGCCTCCTGAACGTGCGTTGCACTCTTGGGATTTCCTGAAAGTATGTCTGCTTCAGTGCTTAACTTGCCCCAACTTTGCAAGCAGGATGTGTTTCTGCCTTGCGTTCTTATGAGCTATTGCCCTCTGAGCCAATGGCTTGTTAATTGCTTGGTTCTTGCAAAATGCTTTGCGCGCTGTTATTCAGGTTTCTACCTTCGTGGTTTTACTTGAGTGACGCTGCTCATGCTTGCAACCGCTGGGATGCAGGTGCATGCCTCTAGCATGAAGTCAGACAAGTGA
H2SYBJJ03GIB3P	GS_C41	99.65	518	0	0	0	0	0	0	0	0	0	0	0	0	0	0	4	4	AACCAATGGCCTCCTGAACGTGCGTTGCACTCTTGGGATTTCCTGAGAGTATGTCTGCTTCAGTGCTTAACTTGCCCCAACTTTGCAAGCAGGATGTGTTTCTGCCTTGCGTTCTTATGAGCTATTGCCCTCTGAGCCAATGGCTTGTTAATTGCTTGGTTCTTGCAAAATGCTTTGCGCGCTGTTATTCAGGTTTCTACCTTCGTGATTTTACTTGAGTGACGCTGCTCATGCTTGCAACCGCTGGGATGTAGGTGCATGCCTCTAGCATGAAGTCAGACAAGTGA
H2SYBJJ03GIX92	GS_A1	94.07	396	1	1	2	0	0	0	0	0	0	0	0	0	0	0	0	4	AACCAATGGCCTCTTGAACGTGCATTGCGCCCTTGGGATATGCCTGAGAGCATGTCTGCTTCAGTGCTTCTACTTTCATTTTCTGCTGCTCTTGTTATCAGGAGCAGTGTTATCAGGAGCAGTGTTGCTGCATGCTTCTGCAAGTGGCACTGGCATGCTAAATATCAAGTTTTGCTTGCTGTTGTGACTGATCAACATCTCATGTCGTTTCAGTTGGCGAAACAAAAGCTCATGTGTGTTCTTAACACTTCCTAGCATGAAGTCAGACAAGTGA
H2SYBJJ03GK6ZU	GS_A1	98.82	455	0	0	0	0	0	0	0	0	0	0	0	0	4	0	0	4	AACCAATGGCCTCTTGAACGTGCATTGCGCTCTTGGGATATGCCTGAGAGCATGTCTGCTTCAGTGCTTCTACTTTCATTTTCCGCTGCTCCTGTTATCAGGAGCAGTGTTGCTGCATGCTTCTGCAAGTGGCACTGGCATGCTAAATATCAAGTTTTGCTTGCTGTTGTGACTGATCAACATCTCATGTCGTTTCAGATGGCGAAACAAAAGCTCATGTGTGTTCTTAACACTTCCTAGCATGAAGTCAGACAAGTGA
H2SYBJJ03GKFAE	LJ_A1c	99.6	462	0	0	0	0	0	0	0	0	0	4	0	0	0	0	0	4	AACCAATGGCCTCTTGAACGTGCATTGCGCTCTTGGGATATGCCTGAGAGCATGTCTGCTTCAGTGCTTCTACTTTCATTTTCTGCTGCTCTTGTTATCAGGAGCAGTGTTGCTGCATGCTTCTGCAAGTGGCACTGGCATGCTAAATATCAAGTCTTGCTTGCTGTTATGACTGATCAACATCTCATGTCGTTTCAGTTGGCGAAACAAAAGCTCATGTGTGTTCTTAACACTTCCTAGCATGAAGTCAGACAAGTGA
H2SYBJJ03GKYSF	GS_A1	99.22	460	0	0	0	0	0	0	0	0	0	4	0	0	0	0	0	4	AACCAATGGCCTCTTGAACGTGCATTGCGCTCTTGGGATATGCCTGAGAGCATGTCTGCTTCAGTGCTCCTACTTTCATTTTCTGCTGCTCTTGTTATCAGGAGCAGTGTTGCTGCATGCTTCTGCAAGTGGCACTGGCATGCTAAATATCAAGTTTTGCTTGCTGTTGTGACTGATCAACACCTCATGTCGTTTCAGTTGGCGAAACAAAAGCTCATGTGTGTTCTTAACACTTCCTAGCATGAAGTCAGACAAGTGA
H2SYBJJ03GLXO6	GS_C1	99.65	518	0	0	0	0	0	0	3	0	0	0	0	0	0	1	0	4	AACCAATGGCCTCCTGAACGTGCGTTGCACTCTTGGGATTTCCTAAGAGTATGTCTGCTTCAGTGCTTAACTTGCCCCAACTTTGCAAGCAGGATGTGTTTCTGCCTTGCGTTCTTATGAGCTATTGCCCTCTGAGCCAATGGCTTGTTAATTGCTTGGTTCTTGCAAAATGCTTTGCGCGCTGTTATTCAGGTTTCTACCTTCGTGGTTTTACTTGAGTGACGCTGCTCATGCTTGCAACCGCTGGGATGCAGGTGCATGCCTCTAGCATGAAGTCAGACAAGTGA
H2SYBJJ03GM5ZE	GS_B1	99.28	505	0	0	0	1	2	0	0	0	1	0	0	0	0	0	0	4	AACCGATGGCCTCCTGAACGCGCATTGCGCTCTCGGGATTTCCTGAGAGCAGGTCTGCTTCAGTGCTTAGCATTATCTACCTGTGCTTGCAAGCAGCATGTATGTCTGCATTGCTGCTTCGCTTTCCAACAAGTCATCGATCGCTTTTGTGTTCGTAAATGGCTTGTTTGCTGCCTGGCCCATGCGCCAAGCTTGGGCGTACTGTTGTTCCAAGCTTTGCTTGCATCGTGCAGCTCAAGCGCGCAGCCGTCGGGATGCTGATGCATGCCCTTAGCATGAAGTCAGACAAGAGA
H2SYBJJ03GMHV6	GS_A1	99.22	460	0	0	0	0	0	0	0	0	0	0	0	0	4	0	0	4	AACCAATGGCCTCTTGAACGTGCATTGCGCTCTTGGGATATGCCTGAGAGCATGTCTGCTTCAGTGCTTCTACTTTCATTTTCTGCTGCTCTTGTTATCAGGAGCAGTGTTGCTACATGCTTCTGCAAGTGGCACTGGCATGCTAAATATCAAGTTTTGCTTGCTGTTGTGACTGATCAACATCTCATGTCGTTTCAGTTGGCGAAACAAAAGCTCACGTGTGTTCTTAACACTTCCTAGCATGAAGTCAGACAAGTGA
H2SYBJJ03GMIIK	GS_B1i	99.65	529	0	0	0	0	2	2	0	0	0	0	0	0	0	0	0	4	AACCGATGGCCTCCTGAACGCGCATTGCGCTCTCGGGATTTCCTGAGAGCAGGTCTGCTTCAGTGCTTAGCATTATCTACCTGTGCTTGCAAGCAGCATGTATGTCTGCATTGCTGCTTCGCTTTCCAACATGTCATCGATCGCTTTTGTGTTCGTAAATGGCTTGTTTGCTGCCTGGCCCATGCGCCAAGCTTGAGCGTACTGTTGTTCCAAGCTTTGCTTGCATCGTGCAGCTCAAGCGCGCAGCTGTCGGGATGCTGATGCATGCCCTTAGCATGAAGTCAGACAAGAGA
H2SYBJJ03GMZWU	GS_C41	100	520	0	0	0	0	0	0	0	0	0	0	0	0	0	0	4	4	AGCCAATGGCCTCCTGAACGTGCGTTGCACTCTTGGGATTTCCTGAGAGTATGTCTGCTTCAGTGCTTAACTTGCCCCAACTTTGCAAGCAGGATGTGTTTCTGCCTTGCGTTCTTATGAGCTATTGCCCTCTGAGCCAATGGCTTGTTAATTGCTTGGTTCTTGCAAAATGCTTTGCGCGCTGTTATTCAGGTTTCTACCTTCGTGATTTTACTTGAGTGACGCTGCTCATGCTTGCAACCGCTGGGATGCAGGTGCATGCCTCTAGCATGAAGTCAGACAAGTGA
H2SYBJJ03GN4LZ	GS_C1e	99.65	516	0	0	0	0	0	0	2	0	0	0	0	0	0	2	0	4	AACCAATGGCCTCCTGAACGTGCGTTGCACTCTTGGGATTTCCTGAGAGTATGTCTGCTTCAGTGCTTAACTTGCCTCAACTTTGCAAGCAGATGTGTTTCTGCCTTGCGTTCTTATGAGCTATTGCCCTCTGAGCCAATGGCTTGTTAATTGCTTGGTTCTTGCAAAATGCTTTGCGCGCTGTTATTCAGGTTTCTACCTTCGTGGTTTTACTTGAGTGACGCTGCTCATGCTTGCAACCGCTGGGATGCAGGTGCATGCCTCTAGCATGAAGTCAGACAAGTGA
H2SYBJJ03GN74A	GS_A1	94.07	396	2	2	0	0	0	0	0	0	0	0	0	0	0	0	0	4	AACCAATGGCCTCTTGAACGTGCATTGCGCTCTTGGGATATGCCTGAGAGCATGTCTGCTTCAGTGCTTCTACTTTCATTTTCTGCTGCTCTTGTTATCAGGAGCAGTGTTATCAGGAGCAGTGTTGCTGCATACTTCTGCAAGTGGCACTGGCATGCTAAATATCAAGTTTTGCTTGCTGTTGTGACTGATCAACATCTCATGTCGTTTCAGTTGGCGAAACAAAAGCTCATGTGTGTTCTTAACACTTCCTAGCATGAAGTCAGACAAGTGA
H2SYBJJ03GNW43	GS_A1	99.22	460	0	0	0	0	0	0	0	0	0	4	0	0	0	0	0	4	AACCAATGGCCTCTTGAACGTGCATTGCGCTCTTGGGATATGCCTGAGAGCATGTCTGCTTCAGTGCTCCTACTTTCATTTTCTGCTGCTCTTGTTATCAGGAGCAGTGTTGCTGCATGCTTCTGCAAGTGGCACTGGCATGCTAAATATCAAGTCTTGCTTGCTGTTGTGACTGATCAACATCTCATGTCGTTTCAGTTGGCGAAACAAAAGCTCATGTGTGTTCTTAACACTTCCTAGCATGAAGTCAGACAAGTGA
H2SYBJJ03GOOEM	GS_C1h	99.64	512	0	0	0	0	0	0	0	0	0	0	4	0	0	0	0	4	AATCAATGGCCTCCTGAACGTGCGTTGCACTCTTGGGATTTCCTGAGAGTATGTCTGCTTCAGTGCTTAACTTGCCCCAACTTTGCAAGTAGGATGTGTTTCTGCCTTGTGTTCTTATGAGCTATTGCCCTCTGAGCCAATGGCTTGTTAATTGCTTGGTTCTTGCAAAATGCTTTGCGCGCTGTTATTCAGGTTTCTACCTTCGTGGTTTTACTTGAGTGACGCTGCTCATGCTTGCAACCGCTGGGATGCAGGTGCATGCCTCTAGCATGAAGTCAGACAAGTGA
H2SYBJJ03GPSK7	GS_C1e	99.65	516	0	0	0	0	0	0	0	0	0	0	0	0	0	4	0	4	AACCAATGGCCTCCTGAACGTGCGTTGCACTCTTGGGATTTCCTGAGAGTATGTCTGCTTCAGTGCTTAACTTGCCCCAACTTTGCAAGCAGATGTGTTTCTGCCTTGCGTTCTTATGAGCTATTGCCCTCTGAGCCAATGGCTTGTTAATTGCTTGGTTCTTGCAAAACGCTTTGCGCGCTGTTATTCAGGTTTCTACCTTCGTGGTTTTACTTGAGTGACGCTGCTCATGCTTGCAACCGCTGGGATGCAGGTGCATGCCTCTAGCATGAAGTCAGACAAGTGA
H2SYBJJ03GQWDX	GS_A1	99.22	460	4	0	0	0	0	0	0	0	0	0	0	0	0	0	0	4	AACCAATGTCCTCTTGAACGTGCATTGCGCTCTTGGGATATGCCTGAGAGCATGTCTGCTTCAGTGCTTCTACTTTCATTTTCTGCTGCTCTTGTTATCAGGAGCGGTGTTGCTGCATGCTTCTGCAAGTGGCACTGGCATGCTAAATATCAAGTTTTGCTTGCTGTTGTGACTGATCAACATCTCATGTCGTTTCAGTTGGCGAAACAAAAGCTCATGTGTGTTCTTAACACTTCCTAGCATGAAGTCAGACAAGTGA
H2SYBJJ03GRU0L	GS_B1	100	516	0	0	0	0	0	0	0	1	3	0	0	0	0	0	0	4	AACCGATGGCCTCCTGAACGCGCATTGCGCTCTCGGGATTTCCTGAGAGCAGGTCTGCTTCAGTGCTTAGCATTATCTACCTGTGCTTGCAAGCAGCATGTATGTCTGCATTGCTGCTTCGCTTTCCAACAAGTCATCGATCGCTTTTGTGTTCGTAAATGGCTTGTTTGCTGCCTGGCCCATGCGCCAAGCTTGAGCGTACTGTTGTTCCAAGCTTTGCTTGCATCGTGCAGCTCAAGCGCGCAGCTGTCGGGATGCTGATGCATGCCCTTAGCATGAAGTCAGACAAGAGAACCCGCTGACATATGGATCCCC
H2SYBJJ03GSNCT	GS_A1	99.22	460	4	0	0	0	0	0	0	0	0	0	0	0	0	0	0	4	AACCAATGGCCTCTTGAACGTGCATTGCGCTCTTGGGATATGCCTGAGAGCATGTCTGCTTCAGTGCTTCTACTTTCATTTTCTGCTGCTCTTGTTACCAGGAGCAGTGTTGCTGCATGCTTCTGCAAGTGGCACTGGCATGCTAAATACCAAGTTTTGCTTGCTGTTGTGACTGATCAACATCTCATGTCGTTTCAGTTGGCGAAACAAAAGCTCATGTGTGTTCTTAACACTTCCTAGCATGAAGTCAGACAAGTGA
H2SYBJJ03GSYZN	GS_A1	99.61	466	0	0	0	0	0	0	0	0	0	0	0	0	4	0	0	4	AACCAATGGCCTCTTGAACGTGCATTGCGCTCTTGGGATATGCCTGAGAGCATGTCTGCTTCAGTGCTTCTACTTTCATTTTCTGCTGCTCTTGTTATCAGGAGCAGTGTTGCTGCATGCTTCTGCAAGTGACACTGGCATGCTAAATATCAAGTTTTGCTTGCTGTTGTGACTGATCAACATCTCATGTCGTTTCAGTTGGCGAAACAAAAGCTCATGTGTGTTCTTAACACTTCCTAGCATGAAGTCAGACAAGTGA
H2SYBJJ03GSZB0	GS_A1	99.22	460	0	0	0	0	0	0	0	0	0	0	0	4	0	0	0	4	AACCAATGGCCTCTTGAACGTGCATTGCGCTCTTGGGATATGCCTGAGAGCATGTCTGCTTCAGTGCTTCTACTTTCATTTTCTGCTGCTCTTGTTATCAGGAGCAGTGTTGCTGCATGCTTCTGCAAGTGGCACTGGCATGCTAAATATCAAGTTTTGCTTGCTGTTGTGACTGATCAACATCTCATGTCGTTTCAGTTGGCGAAACAAAAGCTCATGTGTGTTCTTAACATCTCCTAGCATGAAGTCAGACAAGTGA
H2SYBJJ03GTK11	GS_A1	98.82	455	0	0	0	0	0	0	0	0	0	0	0	4	0	0	0	4	AACCAATGGCCTCTTGAACGTGCATTGCGCTCTTGGGATATGCCTGAGAGCATGTCTGCTTCAGTGCTTCTACTTTCATTTTCTGCTGCTCTTGTTATCAGGAGCAGTGTTGCTGCATGCTTCTGCAAGTGGCACTGGCACGCTAAATATCAAGTTTTGCTTGCTGTTGTGACTGATCAACATCTCATGTCGTTTCAGTTGGCGAAACAAAAGCTCACGTGTGATCTTAACACTTCCTAGCATGAAGTCAGACAAGTGA
H2SYBJJ03GUA8X	GS_A1	99.61	466	2	0	0	0	0	0	0	0	0	1	0	1	0	0	0	4	AACCAATGGCCTCTTGAACGTGCATTGCGCTCTTGGGATATGCATGAGAGCATGTCTGCTTCAGTGCTTCTACTTTCATTTTCTGCTGCTCTTGTTATCAGGAGCAGTGTTGCTGCATGCTTCTGCAAGTGGCACTGGCATGCTAAATATCAAGTTTTGCTTGCTGTTGTGACTGATCAACATCTCATGTCGTTTCAGTTGGCGAAACAAAAGCTCATGTGTGTTCTTAACACTTCCTAGCATGAAGTCAGACAAGTGA
H2SYBJJ03GUVNJ	GS_C1	99.65	518	0	0	0	0	0	0	1	0	0	0	0	0	0	2	1	4	AACCAATGGCCTCCTGAACGTGCGTTGCACTCTTGGGATTTCCTGAGAGTATGTCTGCTTCAGTGCTTAACTTGCCCCAACTTTGCAAGCAGGATGTGTTTCTGCCTTGCGTTCTTATGAGCTATTGCCCTCTGAGCCAATGGCTTGTTAATTGCTTGGTTCTTGCAAAATGCTTTGCGCGCTGTTATTCAGGTTTCTACCTTCGTGGTTTTACTTGAGTGACGCTGCTCATGCTTGCAACCGCTGGGATGCAGGTACATGCCTCTAGCATGAAGTCAGACAAGTGA
H2SYBJJ03GUVZ9	GS_B10	99.28	505	0	0	0	0	3	0	0	0	1	0	0	0	0	0	0	4	AACCGATGGCCTCCTGAACGCGCATTGCGCTCTCGGGATTTCCTGAGGGCAGGTCTGCTTCAGTGCTTAGCATTATCTACCTGTGCTTGCAAGCAGCATGTATGTCTGCATTGCTGCTTCGCTTTCCAACAAGTCATCGATCGCTTTTGTGTTCGTAAATGGCTTGTTTGCTGCCTGGCCCATGCGCCAAGCTTGAGCGTGCTGTTGTTCCAAGCTTTGCTTGCATCGTGCAGCTCAAGCGCGCAGCTGTCGGGATGCTGATGCATGCCCTTAGCATGAAGTCAGACAAGAGA
H2SYBJJ03GVJUX	GS_A1	94.07	396	2	0	2	0	0	0	0	0	0	0	0	0	0	0	0	4	AACCAATGGCCTCTTGAACGTGCATTGCGCTCTTGGGATATGCCTGAGAGCATGTCTGCTTCAGTGCTTCTACTTTCATTTTCTGCTGCTCTTGTTATCAGGAGCAGTGTTATCAGGAGCAGTGTTGCTGCATGCTTCTGCAAGTGGCACTGGCATGCTAAATATCAAGTTTTGCTTGCTGTTGTGACCGATCAACATCTCATGTCGTTTCAGTTGGCGAAACAAAAGCTCATGTGTGTTCTTAACACTTCCTAGCATGAAGTCAGACAAGTGA
H2SYBJJ03GWDZI	GS_A1	98.82	455	0	0	0	0	0	0	0	0	0	0	0	4	0	0	0	4	AACCAATGGCCTCTTGAACGTGCATTGCGCTCTTGGGATATGCCTGAGAGCATGTCTGCTTCAGTGCTTCTACTTTCATTTTCTGCTGCTCTTGTTATCAGGAGCAGTGTTGCTGCATGCTTCTGCAAGTGGCACTGGCATGCTAAATATCAAGTTTTGCTTGCTGTTGTGACTGATCAACATCTCATGTCGTTTCAGTTGGCGAAACAAGAGCTCACGTGTGATCTTAACACTTCCTAGCATGAAGTCAGACAAGTGA
H2SYBJJ03GY0TV	GS_B1	99.28	505	0	0	0	1	3	0	0	0	0	0	0	0	0	0	0	4	AACCGATGGCCTCCTGAACGCGCATTGCGCTCTCGGGATTTCCTGAGAGCAGGTCTGCTTCAGTGCTTAGCATTATCTACCTGTGCTTGCAAGCAGCATGTATGTCTGCATTGCTGCTTCGCTTTCCAACAAGTCATCGACCGCTTTTGTGTTCGTAAATGGCTTGTTTGCTGCCTGGCCCATGCGCCAAGCTTGAGCGTACTGTTGTTCCAAGCTTTGCTTGCATCGTGCAGCTCAAGCGCGCAGCCGTCGGGATGCTGATGCATGCCCTTAGCATGAAGTCAGACAAGAGA
H2SYBJJ03GY166	GS_A1	94.07	396	0	0	4	0	0	0	0	0	0	0	0	0	0	0	0	4	AACCAATGGCCTCTTGAACGTGCATTGCGCTCTTGGGATATGCCTGAGAGCATGTCTGCTTCAGTGCTTCTACTTTCATTTTCTGCTGCTCTTGTTATCAGGAGCAGTGTTATCAGGAGCAGTGTTGCTGCATGCTTCTGCAAGTGGCACTGGCATGCTAAATATCAAGTTTTGCTTGCTGTTGTGACTGATCAACATCTCATGTCGTTTCAGTTGGCGAAACAAAAGCTCACGTGTGTTCTTAACACTTCCTAGCATGAAGTCAGACAAGTGA
H2SYBJJ03GYD15	GS_A1	99.61	466	1	0	0	0	0	0	0	0	0	3	0	0	0	0	0	4	AACCAATGGCCTCTTGAACGTGCATTGCGCTCTTGGGATATGCCTGAGAGCATGTCTGCTTCAGTGCTTCTACTTGCATTTTCTGCTGCTCTTGTTATCAGGAGCAGTGTTGCTGCATGCTTCTGCAAGTGGCACTGGCATGCTAAATATCAAGTTTTGCTTGCTGTTGTGACTGATCAACATCTCATGTCGTTTCAGTTGGCGAAACAAAAGCTCATGTGTGTTCTTAACACTTCCTAGCATGAAGTCAGACAAGTGA
H2SYBJJ03GYJZF	GS_B1	99.28	505	0	0	0	1	2	0	0	1	0	0	0	0	0	0	0	4	AACCGATGGCCTCCTGAACGCGCATTGCGCTCTCGGGATTTCCTGAGAGCAGGTCTGCTTCAGTGCTTAGCATTATCTACCTGTGCTTGCAAGCAGCATGTATGTCTGCATTGCTGCTTCGCTTTCCAACAAGTCATCGATCGCTTTTGTGTTCGTAAATGGCTTGTTTGCTGCCTGGCCCGTGCGCCAAGCTTGAGCGTACTGTTGTTCCAAGCTTTGCTTGCATCGTGCAGCTCAAGCGCGCAGCCGTCGGGATGCTGATGCATGCCCTTAGCATGAAGTCAGACAAGAGA
H2SYBJJ03GZBDJ	GS_A1	98.82	455	0	0	0	0	0	0	0	0	0	0	0	4	0	0	0	4	AACCAATGGCCTCTTGAACGTGCATTGCGCTCTTGGGATATGCCTGAGAGCATGTCTGCTTCAGTGCTTCTACTTTCATTTTCTGCTGCTCTTGTTATCAGGAGCAGTGTTGCTGCATGCTTCTGCAAGTGGCACTGGCATGCTAAATATCAAGTTTTGCTTGCTGTTGTGACTGATCAACATCTCATGTCGTTTCAGTTGGCGAAACAAAAGCCCACGTGTGATCTTAACACTTCCTAGCATGAAGTCAGACAAGTGA
H2SYBJJ03GZPRD	GS_C1e	99.65	516	0	0	0	0	0	0	1	0	0	0	0	0	0	2	1	4	AACCAATGGCCTCCTGAACGTGCGTTGCACTCTTGGGATTTCCTGAGAGTATGTCTGCTTCAGTGCTTAACTTGCCCCAACTTTGCAAGCAGATGTGTTTCTGCCTTGCGTTCTTATGAGCTATTGCCCTCTGAGCCAATGGCTTGTTAATTGCTTGGTTCTTGCAAAATGCTTTGCGCGCTGTTATTCAGGTTTCTACCTTCGTGGTTTTACTTGAGTGACGCTGCTCATGCTTGCAACCGCTGGGATGCAGGTGCACGCCTCTAGCATGAAGTCAGACAAGTGA
H2SYBJJ03HA0SC	GS_B1m	96.09	453	0	0	0	0	3	0	0	1	0	0	0	0	0	0	0	4	AACCGATGGCCTCCTGAACGCGCATTGCGCTCTCGGGATTTCCTGAGAGCAGGTCTGCTTCAGTGCTTAGCATTATCTACCTGTTGCAAGCAGCTGTATGTCTGCATTGCTGCTTCGCTTTCCCACAAGTCATCGATCGCTTTTGTGTTCGTAAATGGATTGTTTGCTGCCTGGTCCATGCGCCAAGCTTGAGCGTATTGTTGTTCCAAGCTTTGCTTGCATCGTGCAGCCCAAGCGCGCAAAGCTGTCGGGATGCTGATGCATGCCCTTAGCATGAAGTCAGACAAGGGA
H2SYBJJ03HA9Y9	GS_A1	99.61	466	0	0	0	0	0	0	0	0	0	0	0	0	4	0	0	4	AACCAATGGCCTCTTGAACGTGCATTGCGCTCTTGGGATATGCCTGAGAGCATGTCTGCTTCAGTGCTTCTACTTTCATTTTCTGCTGCTCTTGTTATCAGGAGCAGTGTTGCTGCATGCTTCTGCAAGTGGCACTGGCATGCTAAATATCAAGTTTTGCTTGCTGTTGTGACTGATCAACATCTCATGTCGTTTCAGTTGGCGAAAACAAAAGCTCATGTGTGTTCTTAACACTTCCTAGCATGAAGTCAGACAAGTGA
H2SYBJJ03HABO1	GS_A1	99.61	466	0	0	0	0	0	0	0	0	0	0	0	4	0	0	0	4	AACCAATGGCCTCTTGAACGTGCATTGCGCTCTTGGGATATGCCTGAGAGCATGTCTGCTTCAGTGCTTCTACTTTCATTTTCTGCTGCTCTTGTTATCAGGAGCAGTGTTGCTGCATGCTTCTGCAAGTAGCACTGGCATGCTAAATATCAAGTTTTGCTTGCTGTTGTGACTGATCAACATCTCATGTCGTTTCAGTTGGCGAAACAAAAGCTCATGTGTGTTCTTAACACTTCCTAGCATGAAGTCAGACAAGTGA
H2SYBJJ03HADU3	GS_A1	99.22	460	1	3	0	0	0	0	0	0	0	0	0	0	0	0	0	4	AACCAATGGCCTCTTGAACGTGCATTGCGCTCTTGGGATATGCCTGAGAGCATGTCCGCTTCAGTGCTTCTACTTTCATTTTCTGCTGTTCTTGTTATCAGGAGCAGTGTTGCTGCATGCTTCTGCAAGTGGCACTGGCATGCTAAATATCAAGTTTTGCTTGCTGTTGTGACTGATCAACATCTCATGTCGTTTCAGTTGGCGAAACAAAAGCTCATGTGTGTTCTTAACACTTCCTAGCATGAAGTCAGACAAGTGA
H2SYBJJ03HAMLF	GS_B7	99.64	510	0	0	0	0	2	2	0	0	0	0	0	0	0	0	0	4	AACCGATGGCCTCCTGAACGCGCATTGCGCTCTCGGGATTTCCTGAGAGCAGGTCTGCTTCAGTGCTTAGCATTGTCTACCTGTGCTTGCAAGCAGCATGTATGTCTGCATTGCTGCTTCGCTTTCCAACAAGTCATCGATCGCTTTTGTGTTCGTAAATGGCTTGTTTGCTGCCTGGCCCATGCGCCAAGCTTGAGCGTACTGTTGTTCCAAGCTTTGCTTGCATCGTGCAGCTCAAGCGCGCAGCTGTCGGGATGCTGATGCATGCCCTTAGCATGAAGTCAGACAAGAGA
H2SYBJJ03HAXND	GS_B1	99.64	510	0	0	0	3	0	1	0	0	0	0	0	0	0	0	0	4	AACCGATGGCCTCCTGAACGCGCATTGCGCTCTCGGGATTTCCTGAGAGCAGGTCTGCTTCAGTGCTTAGCATTATCTACCTGTGCATGCAAGCAGCATGTATGTCTGCATTGCTGCTTCGCTTTCCAACAAGTCATCGATCGCTTTTGTGTTCGTAAATGGCTTGTTTGCTGCCTGGCCCATGCGCCAAGCTTGAGCGTACTGTTGTTCCAAGCTTTGCTTGCATCGTGCAGCTCAAGCGCGCAGCTGTCGGGATGCTGATGCATGCCCTTAGCATGAAGTCAGACAAGAGA
H2SYBJJ03HAZB8	GS_C41	99.65	518	0	0	0	0	0	0	0	0	0	0	0	0	0	0	4	4	AACCAATGGCCTCCTGAACGTGCGTTGCACTCTTGGGATTTCCTGAGAGTATGTCTGCTTCAGTGCTTAACTTGCCCCAACTTTGCAAGCAGGATGTGTTTCTGCCTTGCGTTCTTATGAGCTATTGCCCTCTGAGCCAATGGCTTGTTAATTGCTTGGTTCTTGCAAAATGCTTTGCGCGCTGTTATTCAGGTTTCTACCTTCGTGATTTTACTTGAGTGACGCTGCTCATGCTTGCAACCGCTGGGGTGCAGGTGCATGCCTCTAGCATGAAGTCAGACAAGTGA
H2SYBJJ03HB9S9	GS_A1	94.07	396	2	2	0	0	0	0	0	0	0	0	0	0	0	0	0	4	AACCAATGGCCTCTTGAACGTGCATTGCGCTCTTGGGATATGCCTGAGAGCATGTCTGCTTCAGTGCTTCTACTTTCATTTTCTGCTGCTCTTGTTATCAGGAGCAGTGTTATCAGGAGCAGTGTTGCTGCATGCTTCTGCAAGTGGCACTGGCATGCTAAATATCAAGTTTTGCTTGCTGTTGTGACTGATCAGCATCTCATGTCGTTTCAGTTGGCGAAACAAAAGCTCATGTGTGTTCTTAACACTTCCTAGCATGAAGTCAGACAAGTGA
H2SYBJJ03HBR8V	LJ_A1c	99.6	462	0	0	0	0	0	0	0	0	0	4	0	0	0	0	0	4	AACCAATGGCCTCTTGAACGTGCATTGCGCTCTTGGGATATGCCTGGGAGCATGTCTGCTTCAGTGCTTCTACTTTCATTTTCTGCTGCTCTTGTTATCAGGAGCAGTGTTGCTGCATGCTTCTGCAAGTGGCACTGGCATGCTAAATATCAAGTTTTGCTTGCTGTTATGACTGATCAACATCTCATGTCGTTTCAGTTGGCGAAACAAAAGCTCATGTGTGTTCTTAACACTTCCTAGCATGAAGTCAGACAAGTGA
H2SYBJJ03HBT6D	GS_A1	99.22	460	1	1	2	0	0	0	0	0	0	0	0	0	0	0	0	4	AACCAATGGCCTCTGGAACGTGCATTGCGCTCTTGGGATATGCCTGAGAGCATGTCTGCTTCAGTGCTTCTACTTTCATTTTCTGCTGCTCTTGTTATCAGGAGCAGTGTTGCTGCATGCTTCTGCAAGTGGCACTGGCATACTAAATATCAAGTTTTGCTTGCTGTTGTGACTGATCAACATCTCATGTCGTTTCAGTTGGCGAAACAAAAGCTCATGTGTGTTCTTAACACTTCCTAGCATGAAGTCAGACAAGTGA
H2SYBJJ03HCW3J	GS_A1	99.61	466	0	0	0	0	0	0	0	0	0	0	0	4	0	0	0	4	AACCAATGGCCTCTTGAACGTGCATTGCGCTCTTGGGATATGCCTGAGAGCATGTCTGCTTCAGTGCTTCTACTTTCATTTTCTGCTGCTCTTGTTATCAGGAGCAGTGTTGCTGCATGCTTCTGCAAGTGGCACTGGCATGCTAAATATCAAGTTTTGCTTGCTGTTGTGACTGATCAACATCTCATGTCGTTTCAGTTGGCGAAACAAAAGCTCATGTGTGTTCTTAACACCTCCTAGCATGAAGTCAGACAAGTAA
H2SYBJJ03HCZWX	GS_A1	98.82	455	0	0	0	0	0	0	0	0	0	0	0	4	0	0	0	4	AACCAATGGCCTCTTGAACGTGCATTGCGCTCTTGGGATATGCCTGAGAGCATGTCTGCTTCAGTGCTTCTACTTTCATTTTCTGCTGCTCTTGTTATCAGGAGCAGTGTTGCTGCATGCTTCTGCAAGTGGCACTGGCATGCTAAATATCAAGTTTTGCTTGCCGTTGTGACTGATCAACATCTCATGTCGTTTCAGTTGGCGAAACAAAAGCTCACGTGTGATCTTAACACTTCCTAGCATGAAGTCAGACAAGTGA
H2SYBJJ03HDAYQ	GS_A13	98.04	444	0	0	0	0	0	0	0	0	0	0	0	4	0	0	0	4	AACCAATGGCTTCTTGAACGTGCATTGCACTCTTGGGATATGCCTGAGAGCATGTCTGCTTCAGTGCTTCTACTTTCATCTTCTGCTGCTCTTGTTATCAGGAGCGGTGTTGCTGCATGCTTCTGCAAGTGGCACTGGCATGCTAAATATCAAGTTTTGCTAGCTGTTGTGACTGATCAACATCTCATGTCGTTTCAGTTGGCGAAACACAAGCTCATGTGTGTTCTTAACACTTCCTAGCATGAAGTCAGACAAATGC
H2SYBJJ03HDFFY	GS_A1	99.22	460	0	0	0	0	0	0	0	0	0	2	0	0	2	0	0	4	AACCAATGGCCTCTTGAACGTGCATTGCGCTCTTGGGATATGCCTGAGAGCATGTCTGCTTCAGTGCTCCTACTTTCATTTTCTGCTGCTCTTGTTATCAGGAGCAGTGTTGCTGCATGCTTCTGCAAGTGGCACTGGCATGCTAAATATCAAGTTTTGCTTGCTGTTGTAACTGATCAACATCTCATGTCGTTTCAGTTGGCGAAACAAAAGCTCATGTGTGTTCTTAACACTTCCTAGCATGAAGTCAGACAAGTGA
H2SYBJJ03HDO6P	GS_A1	98.82	455	0	0	0	0	0	0	0	0	0	0	0	0	4	0	0	4	AACCAATGGCCTCTTGAACGTGCATTGCGCTCTTGGGATACGCCTGAGAGCATGTCTGCTTCAGTGCTTCTACTTTCATTTTCTGCTGCTCCTGTTATCAGGAGCAGTGTTGCTGCATGCTTCTGCAAGTGGCACTGGCATGCTAAATATCAAGTTTTGCTTGCTGTTGTGACTGATCAACATCTCATGTCGTTTCAGATGGCGAAACAAAAGCTCATGTGTGTTCTTAACACTTCCTAGCATGAAGTCAGACAAGTGA
H2SYBJJ03HEU8Q	GS_A1	98.82	455	0	0	0	0	0	0	0	0	0	4	0	0	0	0	0	4	AACCAATGGCCTCTTGAACGTGCATTGCGCTCTTGGGATATGCCTGGGAGCATGTCTGCTTCAGTGCTTCTACTTTCATTTTCTGCTGCTCTTGTTATCAGGAGCAGTGTTGCTGCATGCTTCTGCAAGTGGCACTGGCATGCTAAATATCAAGTTTTGCTTGCCGTTGTGACTGATCAACATCTCATGTCGTTTCAGTTCGCGAAACAAAAGCTCATGTGTGTTCTTAACACTTCCTAGCATGAAGTCAGACAAGTGA
H2SYBJJ03HEVWX	GS_A1	98.82	455	0	0	0	0	0	0	0	0	0	0	0	0	4	0	0	4	AACCAATGGCCTCTTGAACGTGCATTGCGCTCTTGGGATATGCCTGAGAGCATGTCTGCTTCAGTGCTTCTACTTTCATTTTCTGCTGCTCCTGTTATCAGGAGCAGTGTTGCTGCATGCTTCTGCAAGTGGCACTGGCATGCTAAATATCAAGTTTTGCTTGCTGTTGTGACTGATCAACATCTCATGTCGCTTCAGATGGCGAAACAAAAGCTCATGTGTGTTCTTAACACTTCCTAGCATGAAGTCAGACAAGTGA
H2SYBJJ03HF08Y	GS_A1	98.82	455	0	0	0	0	0	0	0	0	0	0	0	0	4	0	0	4	AACCAATGGCCTCTTGAACGTGCATTGCGCTCTTGGGATATGCCTGAGAGCATGTCTGCTTCAGTGCTTCTACTTTCATTTTCTGCTGCTCCTGTTATCAGGAGCAGTGTTGCTGCATGCTTCTGCAAGTGGCACCGGCATGCTAAATATCAAGTTTTGCTTGCTGTTGTGACTGATCAACATCTCATGTCGTTTCAGATGGCGAAACAAAAGCTCATGTGTGTTCTTAACACTTCCTAGCATGAAGTCAGACAAGTGA
H2SYBJJ03HF9PJ	GS_A1	99.22	460	0	0	0	0	0	0	0	0	0	0	0	0	4	0	0	4	AACCAATGGCCTCTTGAACGTGCATTGCGCTCTTGGGATATGTCTGAGAGCATGTCTGCTTCAGTGCTTCTACTTTCATTTTCTGCTGCTCTTGTTATCAGGAGCAGTGTTGCTGCATGCTTCTGCAAGTGGCACTGGCATGCTAAATATCAAGTTTTGCTTGCTGTTGTGACTGATCAACATCTCACGTCGTTTCAGTTGGCGAAACAAAAGCTCATGTGTGTTCTTAACACTTCCTAGCATGAAGTCAGACAAGTGA
H2SYBJJ03HH2X7	GS_A1	99.22	460	0	0	0	0	0	0	0	0	0	4	0	0	0	0	0	4	AACCAATGGCCTCTTGAACGTGCATTGCGCTCTTGGGATATGCCTGAGAGCATGTCTGCTTCAGTGCTCCTACTTTCATTTTCTGCTGCTCTTGTTATCGGGAGCAGTGTTGCTGCATGCTTCTGCAAGTGGCACTGGCATGCTAAATATCAAGTTTTGCTTGCTGTTGTGACTGATCAACATCTCATGTCGTTTCAGTTGGCGAAACAAAAGCTCATGTGTGTTCTTAACACTTCCTAGCATGAAGTCAGACAAGTGA
H2SYBJJ03HH8SF	GS_C1.5	100	523	0	0	0	0	0	0	0	0	0	0	0	0	0	4	0	4	AACCAATGGCCTCCTGAACGTGCGTTGCACTCTTGGGATTTCCTGAGAGTATGTCTGCTTCAGTGCTTAACTTGCCCCAACTTTGCAAGCAGGATGTGTTTCTGCCTTGCGTTCTTATGAGCTATTGCCCTCTGAGCCAATGGCTTGTTAATTGCTTGGTTCTTGCAAAATGCTTTGCGCGCTGTTATTCAGGTTTCTACCTTCGTGGTCTTACTTGAGTGACGCTGCTCATGCTTGCAACCGCTGGGATGCAGGTGCATGCCTCTAGCATGAAGTCAGACAAGTGA
H2SYBJJ03HHR38	GS_A1	99.22	460	0	0	0	0	0	0	0	0	0	4	0	0	0	0	0	4	AACCAATGGCCTCTTGAACGTGCATTGCGCTCTTGGGATATGCCTGAGAGCATGTCTGCTTCAGTGCTCCTACTTTCATTTTCTGCTGCTCTTGTTATCAGGAGCAGTGTTGCCGCATGCTTCTGCAAGTGGCACTGGCATGCTAAATATCAAGTTTTGCTTGCTGTTGTGACTGATCAACATCTCATGTCGTTTCAGTTGGCGAAACAAAAGCTCATGTGTGTTCTTAACACTTCCTAGCATGAAGTCAGACAAGTGA
H2SYBJJ03HICWS	GS_A1	99.22	460	0	0	0	0	0	0	0	0	0	0	0	0	4	0	0	4	AACCAATGGCCTCTTGAGCGTGCATTGCGCTCTTGGGATATGCCTGAGAGCATGTCTGCTTCAGTGCTTCTACTTTCATTTTCTGCTGCTCTTGTTATCAGGAGCAGTGTTGCTGCATGCTTCTGCAAGTGGCACTGGCATGCTAAATATCAAGTTTTGCTTGCTGTTGTGACTGATCAACATCTCATATCGTTTCAGTTGGCGAAACAAAAGCTCATGTGTGTTCTTAACACTTCCTAGCATGAAGTCAGACAAGTGA
H2SYBJJ03HIF87	LJ_A1c	99.6	462	0	0	0	0	0	0	0	0	0	4	0	0	0	0	0	4	AACCAATGGCCTCTTGAACGTGCATTGCGCTCTTGGGATATGCCTGAGAGCATGTCTGCTTCAGTGCTTCTACTTTCATTTTCCGCTGCTCTTGTTATCAGGAGCAGTGTTGCTGCATGCTTCTGCAAGTGGCACTGGCATGCTAAATATCAAGTTTTGCTTGCTGTTATGACTGATCAACATCTCATGTCGTTTCAGTTGGCGAAACAAAAGCTCATGTGTGTTCTTAACACTTCCTAGCATGAAGTCAGACAAGTGA
H2SYBJJ03HITDN	GS_A1	99.21	457	0	0	0	0	0	0	0	0	0	0	0	0	4	0	0	4	AGCCAATGGCCTCTTGAACGTGCATTGCGCTCTTGGGATATGCCTGAGAGCATGTCTGCTTCAGTGCTTCTACTTTCATTTTCTGCTGCTCCTGTTATCAGGAGCAGTGTTGCTGCATGCTTCTGCAAGTGGCACTGGCATGCTAAATATCAAGTTTTGCTTGCTGTTGTGACTGATCAACATCTCATGTCGTTTCAGATGGCGAAACAAAAGCTCATGTGTGTTCTTAACACTTCCTAGCATGAAGTCAGACAAGTGA
H2SYBJJ03HIVQ7	GS_C41	99.29	512	0	0	0	0	0	0	0	0	0	0	0	0	0	0	4	4	AACCAATGGCCTCCTGAGCGTGCGTTGCACTCTTGGGATTTCCTGAGAGTATGTCTGCTTCAGTGCTTAACTTGCCCCAACTTTGCAAGCAGGATGTGTTTCTGCCTTGCGTTCTTATGAGCTATTGCCCTCGGAGCCAATGGCTTGTTAATTGCTTGGTTCTTGCAAAATGCTTTGCGCGCTGTTATTCAGGTTTCTACCTTCGTGATTTTACTTGAGTGACGCTGCTCATGCTTGCAACCGCTGGGATGCAGGTGCATGCCTCTAGCATGAAGTCAGACAAGTGA
H2SYBJJ03F02IK	LJ_A1c	99.6	462	0	0	0	0	0	0	0	0	0	3	0	0	0	0	0	3	AACCAATGGCCTCTTGAACGTGCATTGCGCTCTTGGGATATGCCTGAGAGCATGTCTGCTTCAGTGCTTCTACTTTCATTTTCTGCTGCTCTTGTTATCAGGAGCAGTGTTGCTGCATGCTTCTGCAAGTGGCACTGGCATGCTAAATATCAAGTTTTGCTTGCTGTTATGACTGATCAACATCTCATGTCGTTTCAGTTGGCGAAACAAAAGCTCATGTGTGTTCTTAACACTTCCTAGCGTGAAGTCAGACAAGTGA
H2SYBJJ03F11VN	GS_B1	99.28	505	0	0	0	1	1	0	0	1	0	0	0	0	0	0	0	3	AACCGATGGCCTCCTGAACGCGCATTGCGCTCTCGGGATTTCCTGAGAGCAGGTCTGCTTCAGTGCTTAGCATTATCTACCTGTGCTTGCAAGCAGCATGTATGTCTGCATTGCTGCTTCGCTTTCCAACAAGTCATCGATCGCTTTTGTGTTCGTAAATGGCTTGTTTGCTGCCTGGCCCATGCGCCAAGCTTGAGCGTACTGTTGTTCCAAGCTTTGCTTGTATCGTGCAGCTCAAGCGCGCAGCCGTCGGGATGCTGATGCATGCCCTTAGCATGAAGTCAGACAAGAGA
H2SYBJJ03F1P8W	GS_A1	94.07	396	2	0	1	0	0	0	0	0	0	0	0	0	0	0	0	3	AACCAATGGCCTCTTGAACGTGCATTGCGCTCTTGGGATATGCCTGAGAGCATGTCTGCTTCAGTGCTTCTACTTTCATTTTCTGCTGCTCTTGTTATCAGGAGCAGTGTTATCAGGAGCAGTGTTGCTGCATGCTTCTGCAAGTGGCACTGGCATGCTAAATATCAAGTTTTGCTTGCTGTTGTGACTGATCAACATCTCATGTCGTTTCAGTTGGCGAAACAAGAGCTCATGTGTGTTCTTAACACTTCCTAGCATGAAGTCAGACAAGTGA
H2SYBJJ03F25OT	GS_B1	99.28	505	0	0	0	2	0	0	0	0	1	0	0	0	0	0	0	3	AACCGATGGCCTCCTGAACGCGCATTGCGCTCTCGGGATTTCCTGAGGGCAGGTCTGCTTCAGTGCTTAGCATTATCTACCTGTGCTTGCAAGCAGCATGTATGTCTGCATTGCTGCTTCGCTTTCCAACAAGTCATCGATCGCTTTTGTGTTCGTAAATGGCTTGTTTGCTGCCTGGCCCATGCGCCAAGCTTGAGCGTACTGTTGTTCCAAGCTTTGCTTGCATCGTGCAGCTCAAGCGCGCAGCCGTCGGGATGCTGATGCATGCCCTTAGCATGAAGTCAGACAAGAGA
H2SYBJJ03F2D3H	GS_A1	99.22	460	0	0	0	0	0	0	0	0	0	3	0	0	0	0	0	3	AACCAATGGCCTCTTGAACGTGCATTGCGCTCTTGGGATATGCCTGAGAGCATGTCTGCTTCGGTGCTCCTACTTTCATTTTCTGCTGCTCTTGTTATCAGGAGCAGTGTTGCTGCATGCTTCTGCAAGTGGCACTGGCATGCTAAATATCAAGTTTTGCTTGCTGTTGTGACTGATCAACATCTCATGTCGTTTCAGTTGGCGAAACAAAAGCTCATGTGTGTTCTTAACACTTCCTAGCATGAAGTCAGACAAGTGA
H2SYBJJ03F3EBR	GS_A1	98.82	455	0	0	0	0	0	0	0	0	0	0	0	0	3	0	0	3	AACCAATGGCCTCTTGAACGTGCATTGCGCTCTTGGGATATGCCTGAGAGCATGTCTGCTTCAGTGCTTCTACTTTCATTTTCTGCTGCTCCTGTTACCAGGAGCAGTGTTGCTGCATGCTTCTGCAAGTGGCACTGGCATGCTAAATATCAAGTTTTGCTTGCTGTTGTGACTGATCAACATCTCATGTCGTTTCAGATGGCGAAACAAAAGCTCATGTGTGTTCTTAACACTTCCTAGCATGAAGTCAGACAAGTGA
H2SYBJJ03F3LQR	GS_A1	94.44	401	1	1	1	0	0	0	0	0	0	0	0	0	0	0	0	3	AACCAATGGCCTCTTGAACGTGCATTGCGCTCTTGGGATATGCCTGAGAGCATGTCTGCTTCAGTGCTTCTACTTTCATTTTCTGCTGCTCTTGTTATCAGGAGCAGTGCTATCAGGAGCAGTGTTGCTGCATGCTTCTGCAAGTGGCACTGGCATGCTAAATATCAAGTTTTGCTTGCTGTTGTGACTGATCAACATCTCATGTCGTTTCAGTTGGCGAAACAAAAGCTCATGTGTGTTCTTAACACTTCCTAGCATGAAGTCAGACAAGTGA
H2SYBJJ03F43XF	GS_A1	99.61	466	1	0	0	0	0	0	0	0	0	1	0	0	1	0	0	3	AACCAATGGCCTCTTGAACGTGCATTGCGCTCTTGGGATATGCCTGAGAGCATGTCTGCTTCAGTGCTTCTACTTTCATTTTCTGCTGCTCTTGTTATCAGGAGCAGTGTTGCTGCATGCTTCTGCAAGTGGCACTGGCATGCTAAATATCAAGTTTTGCTTGCTGTTGGGACTGATCAACATCTCATGTCGTTTCAGTTGGCGAAACAAAAGCTCATGTGTGTTCTTAACACTTCCTAGCATGAAGTCAGACAAGTGA
H2SYBJJ03F4FDY	GS_A1	94.07	396	1	0	2	0	0	0	0	0	0	0	0	0	0	0	0	3	AACCAACGGCCTCTTGAACGTGCATTGCGCTCTTGGGATATGCCTGAGAGCATGTCTGCTTCAGTGCTTCTACTTTCATTTTCTGCTGCTCTTGTTATCAGGAGCAGTGTTATCAGGAGCAGTGTTGCTGCATGCTTCTGCAAGTGGCACTGGCATGCTAAATATCAAGTTTTGCTTGCTGTTGTGACTGATCAACATCTCATGTCGTTTCAGTTGGCGAAACAAAAGCTCATGTGTGTTCTTAACACTTCCTAGCATGAAGTCAGACAAGTGA
H2SYBJJ03F4HQK	GS_A1	99.22	460	0	0	0	0	0	0	0	0	0	0	0	0	3	0	0	3	AACCAATGGCCTCTTGAACGTGCATTGCGCTCTTGGGATATGCCTGAGAGCATGTCTGCTTCAGTGCTTCTACTTTCATTTTCTGCTGCTCTTGTTATCAGGAGCAGTGTTGTTGCATGCTTCTGCAAGTGGCACTGGCATGCTAAATATCAAGTTTTGCTTGCTGTTGTGACTGATCAACATCTCATGTCGTTTCAGTTAGCGAAACAAAAGCTCATGTGTGTTCTTAACACTTCCTAGCATGAAGTCAGACAAGTGA
H2SYBJJ03F54QC	GS_A1	99.22	460	1	1	1	0	0	0	0	0	0	0	0	0	0	0	0	3	AACCAATGGCCTCTTGAACGTGCATTGCGCTCTTGGGATATGCCTGAGAGCATGTCTGCTTCAGTGCTTCTACTTTCATTTTCTGCTGCTCTTGTTATCAGGGGCAGTGTTGCTGCATGCTTCTGCAAGTGGCACTGGCATGCTAAATACCAAGTTTTGCTTGCTGTTGTGACTGATCAACATCTCATGTCGTTTCAGTTGGCGAAACAAAAGCTCATGTGTGTTCTTAACACTTCCTAGCATGAAGTCAGACAAGTGA
H2SYBJJ03F5WA7	GS_A1	99.22	460	2	1	0	0	0	0	0	0	0	0	0	0	0	0	0	3	AACCAATGGCCTCTTGAACGTGCATTGCGCTTTTGGGATATGCCTGAGAGCATGTCCGCTTCAGTGCTTCTACTTTCATTTTCTGCTGCTCTTGTTATCAGGAGCAGTGTTGCTGCATGCTTCTGCAAGTGGCACTGGCATGCTAAATATCAAGTTTTGCTTGCTGTTGTGACTGATCAACATCTCATGTCGTTTCAGTTGGCGAAACAAAAGCTCATGTGTGTTCTTAACACTTCCTAGCATGAAGTCAGACAAGTGA
H2SYBJJ03F6IXV	GS_A1	99.61	466	0	0	0	0	0	0	0	0	0	0	0	3	0	0	0	3	AACCAATGGCCTCTTGAACGTGCATTGCGCTCTTGGGATATGCCTGAGAGCATGTCTGCTTCAGTGCTTCTACTTTCATTTTCTGCTGCTCTTGTTATCAGGAGCAGTGTTGCTGCATGCTTCTGCAAGTGGCCCTGGCATGCTAAATATCAAGTTTTGCTTGCTGTTGTGACTGATCAACATCTCATGTCGTTTCAGTTGGCGAAACAAAAGCTCATGTGTGTTCTTAACACTTCCTAGCATGAAGTCAGACAAGTGA
H2SYBJJ03F6OMZ	GS_A1	99.22	460	2	1	0	0	0	0	0	0	0	0	0	0	0	0	0	3	AACCAATGGCCTCTTGAACGTGTATTGCGCTCTTGGGATATGCCTGAGAGCATGTCCGCTTCAGTGCTTCTACTTTCATTTTCTGCTGCTCTTGTTATCAGGAGCAGTGTTGCTGCATGCTTCTGCAAGTGGCACTGGCATGCTAAATATCAAGTTTTGCTTGCTGTTGTGACTGATCAACATCTCATGTCGTTTCAGTTGGCGAAACAAAAGCTCATGTGTGTTCTTAACACTTCCTAGCATGAAGTCAGACAAGTGA
H2SYBJJ03F6R59	GS_A1	94.44	401	0	0	3	0	0	0	0	0	0	0	0	0	0	0	0	3	AACCAATGGCCTCTTGAACGTGCATTGCGCTCTTGGGATATGCCTGAGAGCATGTCTGCTTCAGTGCTTCTACTTTCATTTTCTGCTGCTCTTGTTATCAGGAGCAGTGTCATCAGGAGCAGTGTTGCTGCATGCTTCTGCAAGTGGCACTGGCATGCTAAATATCAAGTTTTGCTTGCTGTTGTGACTGATCAACATCTCATGTCGTTTCAGTTGGCGAAACAAAAGCTCATGTGTGTTCTTAACACTTCCTAGCATGAAGTCAGACAAGTGA
H2SYBJJ03F7L0L	GS_A1	99.22	460	0	0	0	0	0	0	0	0	0	0	0	0	3	0	0	3	AACCAATGGCCTCTTGAACGTGCATTGCGCTCTTGGGATATGCCTGAGAACATGTCTGCTTCAGTGCTTCTACTTTCATTTTCTGCTGCTCTTGTTATCAGGAGCAGTGTTGCTGCATGCTTCTGCAAGTGACACTGGCATGCTAAATATCAAGTTTTGCTTGCTGTTGTGACTGATCAACATCTCATGTCGTTTCAGTTGGCGAAACAAAAGCTCATGTGTGTTCTTAACACTTCCTAGCATGAAGTCAGACAAGTGA
H2SYBJJ03F8WEH	GS_B1	99.28	505	0	0	0	2	0	0	0	1	0	0	0	0	0	0	0	3	AACCGATGGCCTCCTGAACGCGCATTGCGCTCTCGGGATTTCCTGAGAGCAGGTCTGCTTCAGTGCTTAGCATTATCTACCTGTGCTTGCAAGCAGCATGTATGTCTGCATTGCTGCTTCGCTTTCCAACAAGTCATCGATCGCTTTTGTGTTCGTAAATGGCTTGTTTGCTGCCTGGCCCATGCGCCAAGCTTGAGCGTACCGTTGTTCCAAGCTTTGCTTGCATCGTGCAGCTCAAGCGCGCAGCCGTCGGGATGCTGATGCATGCCCTTAGCATGAAGTCAGACAAGAGA
H2SYBJJ03F93MR	GS_A1	99.22	460	3	0	0	0	0	0	0	0	0	0	0	0	0	0	0	3	AACCAATGGCCTCTGGAACGTGCATTGCGCTCTTGGGATATGCCTGAGAGCATGTCTGCTTCAGTGCTTCTACTTTCATTTTCTGCTGCTCTTGTTATCAGGAGCAGTGTTGCTGCATGCTTCTGCAAGTGGCACTGGCATGCTAAATATCAAGTTTTGCTTGCTGTTGTGACTGATCAACATCTCATGTCGTTTCAGTTGGCGAAACAAAAGCTCATGTGTGCTCTTAACACTTCCTAGCATGAAGTCAGACAAGTGA
H2SYBJJ03F9AVA	GS_C41	99.65	518	0	0	0	0	0	0	0	0	0	0	0	0	0	0	3	3	AACCAATGGCCTCCTGAACGTGCGTTGCACTCTTGGGATTTCCTGAGAGTATGTCTGCTTCAGTGCTTAACTTGCCCCAACTTTGCAAGCAGGATGTGTTTCTGCCTTGCGTTCTTATGAGCTATTGCCCTCTGAGCCAATGGCTTGTTAATTGCTTGGTTCTTGCAAAATGCTTTGCGCGCTGTTATTCAGGTTTCTACCTTCGTGATTTTACTTGAGTGACGCTACTCATGCTTGCAACCGCTGGGATGCAGGTGCATGCCTCTAGCATGAAGTCAGACAAGTGA
H2SYBJJ03FLFNJ	GS_A1	99.22	460	0	0	2	0	0	0	0	0	0	0	0	1	0	0	0	3	AACCAATGGCCTCTTGAACGTGCATTGCGCTCTTGGGATATGCCTGAGAGCATGTCTGCTTCAGTGCTTCTACTTTCATTTTCTGCTGCTCTTGTTATCAGGAGCAGTGTTGCTGCATACTTCTGCAAGTGGCACTGGCATGCTAAATATCAAGTTTTGCTTGCTGTTGTGACTGATCAACATCCCATGTCGTTTCAGTTGGCGAAACAAAAGCTCATGTGTGTTCTTAACACTTCCTAGCATGAAGTCAGACAAGTGA
H2SYBJJ03FLM3A	GS_A1	99.22	460	0	0	0	0	0	0	0	0	0	3	0	0	0	0	0	3	AACCAATGGCCTCTTGAACGTGCATTGCGCTCTTGGGATATGCCTGAGAGCATGTCTGCTTCAGTGCTTCTACTTTCATTTTCTACTGCTCTTGTTATCAGGAGCAGTGTTGCTGCATGCTTCTGCAAGTGGCACTGGCATGCTAAATATCAAGTTTTGCTTGCTGTTGTGACTGATCAACGTCTCATGTCGTTTCAGTTGGCGAAACAAAAGCTCATGTGTGTTCTTAACACTTCCTAGCATGAAGTCAGACAAGTGA
H2SYBJJ03FMH6Z	GS_C1	99.65	518	0	0	0	0	0	0	0	0	0	0	0	0	0	2	1	3	AACCAATGGCCTCCTGAACGTGCGTTGCACTCTTGGGATTTCCTGAGAGTATGTCTGCTTCAGTGCTTAACTTGCCCCAACTTTGCAAGCAGGATGTGTTTCTGCCTTGCGTTCTTATGAGCTATTGCCCTCTGAGCCAATGGCTTGTTAATTGCTTGGTTCTTGCAAAATGCTTTGCGCGCTGTTATTCAGGTTTCTACCTTCGTGGTTTTACTTGGGTGACGCTGCTCATGCTTGCAACCGCTGGGATGCAGGTGCATGCCTCTAGCATGAAGTCAGACAAGTGA
H2SYBJJ03FN61P	GS_A1	99.22	460	3	0	0	0	0	0	0	0	0	0	0	0	0	0	0	3	AACCAATGGCCTCTTGAACGTGCATTGCGCTCTTGGGATATGCCTGAGAGCATGTCTGCTTCAGTGCTTCTACTTTCATTTTCTGCTGCTCTTGTTATCAGGAGCAGTGTTGCTGCATGCTTCTGCAAGTGGCACTGGCATGCTAAATACCAAGTTTTGCTTGCTGTTGTGACTGATCAACGTCTCATGTCGTTTCAGTTGGCGAAACAAAAGCTCATGTGTGTTCTTAACACTTCCTAGCATGAAGTCAGACAAGTGA
H2SYBJJ03FNVFC	GS_A1	99.61	466	0	0	0	0	0	0	0	0	0	2	0	0	1	0	0	3	AACCAATGGCCTCTTGAACGTGCATTGCGCTCTTGGGATATGCCTGAGAGCATGTCTGCTTCAGTGCTGCTACTTTCATTTTCTGCTGCTCTTGTTATCAGGAGCAGTGTTGCTGCATGCTTCTGCAAGTGGCACTGGCATGCTAAATATCAAGTTTTGCTTGCTGTTGTGACTGATCAACATCTCATGTCGTTTCAGTTGGCGAAACAAAAGCTCATGTGTGTTCTTAACACTTCCTAGCATGAAGTCAGACAAGTGA
H2SYBJJ03FOXN7	GS_C1	98.94	505	0	0	0	0	0	0	0	0	0	0	0	0	0	0	3	3	AACCAATGGCCTCCTGAACGTGCGTTGCACTCTTGGGATTTCCTGAGTATGTCTGCTTCAGTGCTTAACTTGCCCCAACTTTGCAAGCAGGATGTGTTTCTGCCTTGCGTTCTTATGAGCTATTGCCCTCTGAGCCCATGGCTTGTTAATTGCTTGGTTCTTGCAAAATGCTTTGCGCGCTGTTATTCAGGTTTCTACCTTCGTGGTTTTACTTGAGTGACGCTGCTCATGCTTGCAACCGCTGGGATGCAGGTGCATGCCTCTAGCATGAAGTCAGACAAGTGA
H2SYBJJ03FPBU2	GS_A1	99.22	460	0	0	1	0	0	0	0	0	0	0	0	0	2	0	0	3	AACCAATGGCCTCTTGAACGTGCATTGCGCTCTTGGGATATGCCTGAGAGCATGTCTGCTTCAGTGCTTCTACTTTCATTTTCTGCTGCTCTTGTTATCAGGAGCAGTGTTGCTGCATGCTTCTGCAAGTGGCACTGGCATGCTAAATATCAAGTTTTGCTTGCTGCTGTGACTGATCAACATCTCATGTCGTTTCAGTTGGCGAAACAAAAGCTCACGTGTGTTCTTAACACTTCCTAGCATGAAGTCAGACAAGTGA
H2SYBJJ03FPM1O	GS_A1	99.22	460	1	2	0	0	0	0	0	0	0	0	0	0	0	0	0	3	AACCAATGGCCTCTTGAACGTGCATTGCGCTCTTGGGATATGCCTGAGAGCATGTCTGCTTCAGTGCTTCTACTTTCATTTTCTGCTGCTCTTGTTATCAGGAGCAGTGTTGCTGCATGCTTCTGCAAGTGGCACTGGCATGCTAAATACCAAGTTTTGCTTGCTGTTGTGACTGATCAACATCTCATGTCGCTTCAGTTGGCGAAACAAAAGCTCATGTGTGTTCTTAACACTTCCTAGCATGAAGTCAGACAAGTGA
H2SYBJJ03FPQAK	GS_B1	99.28	505	0	0	0	1	0	0	0	1	1	0	0	0	0	0	0	3	AACCGATGGCCTCCTGAACGCGCATTGCGCTCTCGGGATTTCCTGAGAGCAGGTCTGCTTCAGTGCTTAGCATTATCTACCTGTGCTTGCAAGCAGCATGTATGTCTGCATTGCTGCTTCGCTTTCCAACAAGTCATCGATCGCTTTTGTGTTCGTAAATGGCTTGTTTGCTGCCTGGCCCATGCGCCAAGCTTGAGCGTACTGTTGTTCCAAGCTTTGCTTGCATCGTGCAGCTCAAGCGCGCAGCCGTCGGGATGCCGATGCATGCCCTTAGCATGAAGTCAGACAAGAGA
H2SYBJJ03FPZ1X	GS_B1	99.64	510	0	0	0	0	0	3	0	0	0	0	0	0	0	0	0	3	AACCGATGGCCTCCTGAACGCGCATTGCGCTCGCGGGATTTCCTGAGAGCAGGTCTGCTTCAGTGCTTAGCATTATCTACCTGTGCTTGCAAGCAGCATGTATGTCTGCATTGCTGCTTCGCTTTCCAACAAGTCATCGATCGCTTTTGTGTTCGTAAATGGCTTGTTTGCTGCCTGGCCCATGCGCCAAGCTTGAGCGTACTGTTGTTCCAAGCTTTGCTTGCATCGTGCAGCTCAAGCGCGCAGCTGTCGGGATGCTGATGCATGCCCTTAGCATGAAGTCAGACAAGAGA
H2SYBJJ03FQRUC	LJ_A1c	99.6	462	0	0	0	0	0	0	0	0	0	3	0	0	0	0	0	3	AACCAATGGCCTCTTGAACGTGCATTGCGCTCTTGGGATATGCCTGAGAGCATGTCTGCTTCAGTGCTTCTACTTTCATTTTCTGCTACTCTTGTTATCAGGAGCAGTGTTGCTGCATGCTTCTGCAAGTGGCACTGGCATGCTAAATATCAAGTTTTGCTTGCTGTTATGACTGATCAACATCTCATGTCGTTTCAGTTGGCGAAACAAAAGCTCATGTGTGTTCTTAACACTTCCTAGCATGAAGTCAGACAAGTGA
H2SYBJJ03FQSKT	GS_B1m	96.77	462	0	0	0	2	1	0	0	0	0	0	0	0	0	0	0	3	AACCGATGGCCTCCTGAACGCGCATTGCGCTCTCGGGATTTCCTGAGAGCAGGTCTGCTTCAGTGCTTAGCATTATCTACCTGTTGCAAGCAGCTGTATGTCTGCATTGCTGCTTCGCTTTCCCACAAGTCATCGATCGCTTTTGTGTTCGTAAATGGATTGTTTGCTGCCTGGTCCATGCGCCAAGCTTGAGCGTATTGTTGTTCCAAGCTTTGCTTGCATCGTGCAGCTCAAGCGCGCAGCCGTCGGGATGCTGATGCATGCCCTTAGCATGAAGTCAGACAAGAGA
H2SYBJJ03FS3G7	GS_A1	99.22	460	3	0	0	0	0	0	0	0	0	0	0	0	0	0	0	3	AACCAATGGCCTCTGGAACGTGCATTGCGCTCTTGGGATATGCCTGAGAGCATGTCTGCTTCAGTGCTTCTACTTTCATTTTCTGCTGCTCTTGTTATCAGGAGCAGTGTTGCTGCATGCTTCTGCAAGTGGCACTGGCATGCTAAATATCAAGTTTTGCTTGCTGTTGTGACCGATCAACATCTCATGTCGTTTCAGTTGGCGAAACAAAAGCTCATGTGTGTTCTTAACACTTCCTAGCATGAAGTCAGACAAGTGA
H2SYBJJ03FS7RO	GS_C1	99.65	518	0	0	0	0	0	0	0	0	0	0	3	0	0	0	0	3	AACCAATGGCCTCCTGAACGTGCGTTGCACTCTTGGGATTTCCTGAGAGTATGTCTGCTTCAGTGCTTAACTTGCCCCAACTTTGCAAGCAGGATGTGTTTCTGCCTTGCGTTCTTATGAGCTATTGCCCTCTGAGCCAATGGCTTGTTAATTGCTTGGTTCTTGCAAAATGCTTTGCGCGCAGTTATTCAGGTTTCTACCTTCGTGGTTTTACTTGAGTGACGCTGCTCATGCTTGCAACCGCTGGGATGCAGGTGCATGCCTCTAGCATGAAGTCAGACAAGTGA
H2SYBJJ03FT7LO	LJ_A1c	99.6	462	0	0	0	0	0	0	0	0	0	3	0	0	0	0	0	3	AACCAATGGCCTCTTGAACGTGCATTGCGCTCTTGGGATATGCCTGAGAGCATGTCCGCTTCAGTGCTTCTACTTTCATTTTCTGCTGCTCTTGTTATCAGGAGCAGTGTTGCTGCATGCTTCTGCAAGTGGCACTGGCATGCTAAATATCAAGTTTTGCTTGCTGTTATGACTGATCAACATCTCATGTCGTTTCAGTTGGCGAAACAAAAGCTCATGTGTGTTCTTAACACTTCCTAGCATGAAGTCAGACAAGTGA
H2SYBJJ03FUTGE	GS_A1	99.22	460	0	0	0	0	0	0	0	0	0	3	0	0	0	0	0	3	AACCAATGGCCTCTTGAACGTGCATTGCGCTCTTGGGATATGCCTGAGAGCATGTCTGCTTCAGTGCTTCTACTTTCATTTTCTACTGCTCTTGTTATCAGGAGCAGTGTTGCTGCATGCTTCTGCAAGTGGCACTGGCATGCTAGATATCAAGTTTTGCTTGCTGTTGTGACTGATCAACATCTCATGTCGTTTCAGTTGGCGAAACAAAAGCTCATGTGTGTTCTTAACACTTCCTAGCATGAAGTCAGACAAGTGA
H2SYBJJ03FUU8X	GS_C1.v1a	100	514	0	0	0	0	0	0	0	0	0	0	1	0	0	1	1	3	AACCAATGGCCTCCTGAACGTGCGTTGCACTCTTGGGATTTCCTGAGAGTATGTCTGCTTCAGTGCTTAACTTGCCCCAACTTTGCAAGCAGGATGTGTTTCTGCCTTGCGTTCTTATGAGCTATTGCCCTCTGAGCCAATGGCTTGTTAATTGCTTGGTTCTTGCAAAATGCTTTGCGCGCTGTTATTCAGGTTTCTACCTTCGTGGTTTTACTTGAGTGACGCTGCTCATGCTTGCAACCGCTGGGATGCAGGTGCATGCCTCTAGCATGAAGTCAAACAAGTGA
H2SYBJJ03FV21H	GS_B1	99.28	505	0	0	0	1	0	0	0	2	0	0	0	0	0	0	0	3	AACCGATGGCCTCCTGAACGCGCATTGCGCTCTCGGGATCTCCTGAGAGCAGGTCTGCTTCCGTGCTTAGCATTATCTACCTGTGCTTGCAAGCAGCATGTATGTCTGCATTGCTGCTTCGCTTTCCAACAAGTCATCGATCGCTTTTGTGTTCGTAAATGGCTTGTTTGCTGCCTGGCCCATGCGCCAAGCTTGAGCGTACTGTTGTTCCAAGCTTTGCTTGCATCGTGCAGCTCAAGCGCGCAGCTGTCGGGATGCTGATGCATGCCCTTAGCATGAAGTCAGACAAGAGA
H2SYBJJ03FVER8	GS_B1	99.28	505	0	0	0	0	3	0	0	0	0	0	0	0	0	0	0	3	AACCGATGGCCTCCTGAACGCGCATTGCGCTCTCGGGATTTCCTGAGAGCAGGTCTGCTTCAGTGCTTAGCATTATCTACCTGTGCTTGCAAGCAGCATGTATGTCTGCATTGCTGCTTCGCTTTCCAACAAGTCATCGATCGCTTTTGTGTTCGTAAATGGCTTGTTTGCTGCCTGGCCCATGCGCCAAGCTTGAGCGTACTGTTGTTCCAAGCTTTGCTTGCATCGTGCAGCTCAAGCGCGCAGCCGTCGGGATGCTGATGCACGCCCTTAGCATGAAGTCAGACAAGAGA
H2SYBJJ03FVM1E	GS_C1	99.65	518	0	0	0	0	0	0	1	0	0	0	1	0	0	1	0	3	AACCAATGGCCTCCTGAACGTGCGTTGCACTCTTGGGATTTCCTGAGAGTATGTCTGCTTCAGTGCTTAACTTGCCCCAACTTTGCAAGCAGGATGTGTTTCTGCCTTGCGTTCTTATGAGCTATTGCCCTCTGAGCCAATGGCTTGTTAATTGCTTGGTTCTTGCAAAATGCTTTGCGCGCTGTTATTCAGGTCTCTACCTTCGTGGTTTTACTTGAGTGACGCTGCTCATGCTTGCAACCGCTGGGATGCAGGTGCATGCCTCTAGCATGAAGTCAGACAAGTGA
H2SYBJJ03FWCC0	GS_C1	99.65	518	0	0	0	0	0	0	2	0	0	0	0	0	0	0	1	3	AACCAATGGCCTCCTGAACGTGCGTTGCACTCTTGGGATTTCCTGAGAGTATGTCTGCTTCAGTGCTTAACTTGCCCCAACTTTGCAAGCGGGATGTGTTTCTGCCTTGCGTTCTTATGAGCTATTGCCCTCTGAGCCAATGGCTTGTTAATTGCTTGGTTCTTGCAAAATGCTTTGCGCGCTGTTATTCAGGTTTCTACCTTCGTGGTTTTACTTGAGTGACGCTGCTCATGCTTGCAACCGCTGGGATGCAGGTGCATGCCTCTAGCATGAAGTCAGACAAGTGA
H2SYBJJ03FXAAA	GS_C1e	99.65	516	0	0	0	0	0	0	3	0	0	0	0	0	0	0	0	3	AACCAATGGCCTCCTGAACGTGCGTTGCACTCTTGGGATTTCCTGAGAGTATGTCTGCTTCAGTGCTTAACTTGCCCCAACTTTGCAAGCAGATGTGTTTCTGCCTTGCGTTCTTATGAGCTATTGCCCTCTGAGCCAATGGCTTGTTAATTGCTTGGTTCTTGCAAAATGCTTTGCGCGCTGTTATTCAGGTTTCTACCTTCGTGGTTTTACTTGAGTGACGCTGCTCATGCTTGCAACCGCTGGGATACAGGTGCATGCCTCTAGCATGAAGTCAGACAAGTGA
H2SYBJJ03FXPR8	GS_C41	99.65	518	0	0	0	0	0	0	0	0	0	0	0	0	0	0	3	3	AACCAATGGCCTCCTGAACGTGCGTTGCACTCTTGGGATTTCCTGAGAGTATGTCTGCTTCAGTGCTTAACTTGCCCCAACTTTGCAAGCAGGATGTGTTTCTGCCTTGCGTTCTTATGAGCTATTGCCCTCTGAGCCAATGGCTTGTTAATTGCTTGGTTCTTGCAAAATGCTTTGCGCGCTGTTATTCAGGTTTCTACCTTCGTGATTTTACTTGAGTGACGCTGCTCATGCTTGCAACCGCTGGGACGCAGGTGCATGCCTCTAGCATGAAGTCAGACAAGTGA
H2SYBJJ03FXTET	GS_B1	99.64	510	0	0	0	0	1	2	0	0	0	0	0	0	0	0	0	3	AACCGATGGCATCCTGAACGCGCATTGCGCTCTCGGGATTTCCTGAGAGCAGGTCTGCTTCAGTGCTTAGCATTATCTACCTGTGCTTGCAAGCAGCATGTATGTCTGCATTGCTGCTTCGCTTTCCAACAAGTCATCGATCGCTTTTGTGTTCGTAAATGGCTTGTTTGCTGCCTGGCCCATGCGCCAAGCTTGAGCGTACTGTTGTTCCAAGCTTTGCTTGCATCGTGCAGCTCAAGCGCGCAGCTGTCGGGATGCTGATGCATGCCCTTAGCATGAAGTCAGACAAGAGA
H2SYBJJ03FYEVT	GS_A1	99.22	460	0	0	3	0	0	0	0	0	0	0	0	0	0	0	0	3	AACCAATGGCCTCTGGAACGTGCATTGCGCTCTTGGGATATGCCTGAGAGCACGTCTGCTTCAGTGCTTCTACTTTCATTTTCTGCTGCTCTTGTTATCAGGAGCAGTGTTGCTGCATGCTTCTGCAAGTGGCACTGGCATGCTAAATATCAAGTTTTGCTTGCTGTTGTGACTGATCAACATCTCATGTCGTTTCAGTTGGCGAAACAAAAGCTCATGTGTGTTCTTAACACTTCCTAGCATGAAGTCAGACAAGTGA
H2SYBJJ03FYX1M	GS_C1h	98.21	490	0	0	0	0	0	0	0	0	0	0	3	0	0	0	0	3	AATCAATGGCCTCCTGAACGTGCGTTGCACTCTTGGGATTTCCTGAGAGTATGTCTGCTTCAGTGCTTAACTTGCCCCAACTTTGCAAGTAGGATGTGTTTCTGCCTTGTGTTCTTATGAGCTATTGCCCTCTGAGCCAATGGCTTGTTAATTGCTTGGTTCTTGCAAGACGTTTTGCGCGCTGTTATTCAGGTTTCTACCTTCGTGGTTTTACTTGAGTGACGCTGCTCATGCTTGCAACCGCTGGGATGCAGCTGCATGCCTCTAGCATGAAGTCAGACAAGTGA
H2SYBJJ03FZFNL	GS_C1	99.65	518	0	0	0	0	0	0	1	0	0	0	0	0	0	2	0	3	AACCAATGGCCTCCTGAACGTGCGTTGCACTCTTGGGATTTCCTGAGGGTATGTCTGCTTCAGTGCTTAACTTGCCCCAACTTTGCAAGCAGGATGTGTTTCTGCCTTGCGTTCTTATGAGCTATTGCCCTCTGAGCCAATGGCTTGTTAATTGCTTGGTTCTTGCAAAATGCTTTGCGCGCTGTTATTCAGGTTTCTACCTTCGTGGTTTTACTTGAGTGACGCTGCTCATGCTTGCAACCGCTGGGATGCAGGTGCATGCCTCTAGCATGAAGTCAGACAAGTGA
H2SYBJJ03FZMY1	GS_A1	94.07	396	0	3	0	0	0	0	0	0	0	0	0	0	0	0	0	3	AACCAATGGCCTCTTGAACGTGCATTGCGCTCTTGGGATATGCCTGAGAGCATGTCTGCTTCAGTGCTTCTACTTTCATTTTCTGCTGCTCTTGTTATCAGGAGCAGTGTTATCAGGAGCAGTGTTGCTGCATGCTTCTGCAAGTGGCACTGGCATGCTAAATATCAAGTTTTGCTTGCTGTTGTGACTGGTCAACATCTCATGTCGTTTCAGTTGGCGAAACAAAAGCTCATGTGTGTTCTTAACACTTCCTAGCATGAAGTCAGACAAGTGA
H2SYBJJ03G007O	GS_A1	94.07	396	1	1	1	0	0	0	0	0	0	0	0	0	0	0	0	3	AACCAATGGCCTCTTGAACGTGCATTGCGCTCTTGGGATATGCCTGAGAGCATGTCTGCTTCAGTGCTTCTACTTTCATTTTCTGCTGCTCTTGTTATCAGGAGCAGTGTTATCAGGAGCAGTGTTGCTGCATGCTTCTGCAAGTGGCACTGGCATGCTAAATATCAAGTTTTGCTTGCTGCTGTGACTGATCAACATCTCATGTCGTTTCAGTTGGCGAAACAAAAGCTCATGTGTGTTCTTAACACTTCCTAGCATGAAGTCAGACAAGTGA
H2SYBJJ03G04VF	GS_C1	99.65	518	0	0	0	0	0	0	3	0	0	0	0	0	0	0	0	3	AACCAATGGCCTCCTGAACGTGCGTTGCACTCTTGGGATTTCCTGAGAGTATGTCTGCTTCGGTGCTTAACTTGCCCCAACTTTGCAAGCAGGATGTGTTTCTGCCTTGCGTTCTTATGAGCTATTGCCCTCTGAGCCAATGGCTTGTTAATTGCTTGGTTCTTGCAAAATGCTTTGCGCGCTGTTATTCAGGTTTCTACCTTCGTGGTTTTACTTGAGTGACGCTGCTCATGCTTGCAACCGCTGGGATGCAGGTGCATGCCTCTAGCATGAAGTCAGACAAGTGA
H2SYBJJ03G07KO	GS_C1r	100	523	0	0	0	0	0	0	1	0	0	0	0	0	0	2	0	3	AACCAATGGCCTCCTGAACGTGCGTTACACTCTTGGGATTTCCTGAGAGTATGTCTGCTTCAGTGCTTAACTTGCCCCAACTTTGCAAGCAGGATGTGTTTCTGCCTTGCGTTCTTATGAGCTATTGCCCTCTGAGCCAATGGCTTGTTAATTGCTTGGTTCTTGCAAAATGCTTTGCGCGCTGTTATTCAGGTTTCTACCTTCGTGGTTTTACTTGAGTGACGCTGCTCATGCTTGCAACCGCTGGGATGCAGGTGCATGCCTCTAGCATGAAGTCAGACAAGTGA
H2SYBJJ03G0D59	GS_A1	99.22	460	0	0	0	0	0	0	0	0	0	3	0	0	0	0	0	3	AACCAATGGCCTCTTGAACGTGCATTGCGCTCTTGGGATATGCCTGAGAGCATGTCTGCTTCAGTGCTCCTACTTTCATTTTCTGCTGCTCTTGTTATCAGGAGCAGTGTTGCTGCATGCTTCTGCAAGTGGCACTGGCATGCTAGATATCAAGTTTTGCTTGCTGTTGTGACTGATCAACATCTCATGTCGTTTCAGTTGGCGAAACAAAAGCTCATGTGTGTTCTTAACACTTCCTAGCATGAAGTCAGACAAGTGA
H2SYBJJ03G0HAC	GS_B1m	97.49	473	0	0	0	2	0	0	0	0	1	0	0	0	0	0	0	3	AACCGATGGCCTCCTGAACGCGCATTGCGCTCTCGGGATTTCCTGAGAGCAGGTCTGCTTCAGTGCTTAGCATTATCTACCTGTTGCAAGCAGCTGTATGTCTGCATTGCTGCTTCGCTTTCCCACAAGTCATCGATCGCTTTTGTGTTCGTAAATGGATTGTTTGCTGCCTGGTCCATGCGCCAAGCTTGAGCGTACTGTTGTTCCAAGCTTTGCTTGCATCGTGCAGCTCAAGCGCGCAGCTGTCGGGATGCTGATGCATGCCCTTAGCATGAAGTCAGACAAGAGA
H2SYBJJ03G1MZ5	GS_C41	99.65	518	0	0	0	0	0	0	0	0	0	0	0	0	0	0	3	3	AACCAATGGCCTCCTGAACGTGCGTTGCACTCTTGGGGTTTCCTGAGAGTATGTCTGCTTCAGTGCTTAACTTGCCCCAACTTTGCAAGCAGGATGTGTTTCTGCCTTGCGTTCTTATGAGCTATTGCCCTCTGAGCCAATGGCTTGTTAATTGCTTGGTTCTTGCAAAATGCTTTGCGCGCTGTTATTCAGGTTTCTACCTTCGTGATTTTACTTGAGTGACGCTGCTCATGCTTGCAACCGCTGGGATGCAGGTGCATGCCTCTAGCATGAAGTCAGACAAGTGA
H2SYBJJ03G1U1K	GS_C15	100	523	0	2	1	0	0	0	0	0	0	0	0	0	0	0	0	3	AACCAATGGCCTCCTGAACGTGCGTTGCACCCTTGGGATTTCCTGAGAGTATGTCTGCTTCAGTGCTTAACTTGCCCCAACTTTGCAAGCAGGATGTGTTTCTGCCTTGCGTTCTTATGAGCTATTGCCTTCTGCGCCAATGGCTTGTTAATTGCTTGGTTCTTGCAAAATGCTTTGCGCGCTGTTATTCAAGTTTCTACCTTCGCGGTTTTACTTGAGTGACGCTGCTCATGCTTGCAACCGCTGGGATGCAGGTGCATGCCTCTAGCATGAAGTCAGACAAGTGA
H2SYBJJ03G23J0	GS_A1	99.22	460	0	0	0	0	0	0	0	0	0	0	0	3	0	0	0	3	AACCAATGGCCTCTTGAACGTGCATTGCGCTCTTGGGATATGCCTGAGAGCATGTCTGCTTCAGTGCTTCTACTTTCATTTTCTGCTGCTCTTGTTATCAGGAGCAGTGTTGCTGCATGCTTCTGCAAGTGGCACTGGCATGCTAAATATCAAGTCTTGCTTGCTGTTGTGACTGATCAACATCTCATGTCGTTTCAGTTGGCGAAACAAAAGCTCACGTGTGTTCTTAACACTTCCTAGCATGAAGTCAGACAAGTGA
H2SYBJJ03G2KND	LJ_A1c	99.6	462	0	0	0	0	0	0	0	0	0	3	0	0	0	0	0	3	AACCAATGGCCTCTTGAACGTGCATTGCGCTCTTGGGATATGCCTGAGAGCATGTCTGCTTCAGTGCTTCTACTTTCATTTTCTGCTGCTCTTGTTATCAGGAGCAGTGTTGCTGCATGCTTCTGCAAGTGGCACTGGCATGCTAAATATCAAGTTTTGCTTGCTGTTATGACCGATCAACATCTCATGTCGTTTCAGTTGGCGAAACAAAAGCTCATGTGTGTTCTTAACACTTCCTAGCATGAAGTCAGACAAGTGA
H2SYBJJ03G2SYG	GS_C29	99.65	518	0	0	0	0	0	0	2	0	0	0	1	0	0	0	0	3	AACCAATGGCCTCCTGAACGTGCGTTGCACTCTTGGGATTTCCTGAGAGTATGTCTGCTTCAGTGCTTAACTTGCCCCAACTTTGCAAGCAGGATGTGTTTCTGCCTTGCGTTCTTATGAGCTATTGCCCTCTGAGCCAATGGCTTGTTAATTGCTTGGCTCTTGCAAAATGCTTTGCGCGCTGTTATTCAGGTTTCTACCTTCGTGGTTTTACTTGAGTGACGCTGCTCATGCTTGCAACCGCTGGGATGCAGGTGCATGCCTCTAGCATGAAGTCAGACAAGTGA
H2SYBJJ03G35DM	GS_A1	99.22	460	2	0	1	0	0	0	0	0	0	0	0	0	0	0	0	3	AACCAATGGCCTCTTGAACGTGCATTGCGCTCTTGGGATATGCCTGAGAGCATGTCCGCTTCAGTGCTTCTACTTTCATTTTCTGCTGCTCTTGTTATCAGGAGCAGTGTTGCTGCATGCTTCTGCAAGTGGCACTGGCATGCTAAATATCAAGTTTTGCTTGCTGTTGTGACTGATCAGCATCTCATGTCGTTTCAGTTGGCGAAACAAAAGCTCATGTGTGTTCTTAACACTTCCTAGCATGAAGTCAGACAAGTGA
H2SYBJJ03G408W	GS_A1	99.22	460	0	0	3	0	0	0	0	0	0	0	0	0	0	0	0	3	AACCAATGGCCTCTGGAACGTGCATTGCGCTCTTGGGATATGCCTGAGAGCATGTCTGCTTCAGTGCTTCTACTTTCATTTTCTGCTGCTCTTGTTATCAGGAGCAGTGTTGCTGCATGCTTCTGCAAGTGGCACTGGCATGCTAAATATCAAGTTTTGCTTGCTGTTGTGACTGATCAACATCTCATGTCGTTTCAGTTGGCGAAACAAAAGCTCATGTGTGTTCTTAACACTTCCTAGCATGAAGTCGGACAAGTGA
H2SYBJJ03G4NM0	GS_C1c.C45	99.65	518	0	0	0	0	0	0	0	0	0	0	0	0	0	3	0	3	AACCAATGGCCTCCTGAACGTGCGTTGCACTCTTGGGATTTCCTGAGAGTATGTCTGCTTCAGTGCTTAACTTGCTCCAACTTTGCAAGCAGGATGTGTTTCTGCCTTGCGTTCTTATGAGCTATTGCCCTCTGAGCCAATGGCTTGTGAATTGCTTGGTTCTTGCAAAATGCTTTGCGCGCTGTTATTCAGGTTTCTACCTTCGTGGTTTTACTTGAGTGACGCTGCTCATGCTTGCAACCGCTGGGATGCAGGTGCATGCCTCTAGCATGAAGTCAGACAAGTGA
H2SYBJJ03G4T5N	GS_A1	99.22	460	0	0	0	0	0	0	0	0	0	3	0	0	0	0	0	3	AACCAATGGCCTCTTGAACGTGCATTGCGCTCTTGGGATATGCCTGAGAGCATGTCTGCTTCAGTGCTCCTACTTTCATTTTCTGCTGCTCTTGTTATCAGGAGCAGTGTTGCTGCGTGCTTCTGCAAGTGGCACTGGCATGCTAAATATCAAGTTTTGCTTGCTGTTGTGACTGATCAACATCTCATGTCGTTTCAGTTGGCGAAACAAAAGCTCATGTGTGTTCTTAACACTTCCTAGCATGAAGTCAGACAAGTGA
H2SYBJJ03G4TXI	GS_C1	99.65	518	0	0	0	0	0	0	0	0	0	0	0	0	0	3	0	3	AACCAATGGCCTCCTGAACGTGCGTTGCACTCTTGGGATTTCCTGAGAGTATGTCTGCTTCAGTGCTTAACTTGCCCCAACTTTGCAAGCAGGATGTGTTTCTGCCTTGCGTTCTTATGAGCTATTGCCCTCTGAGCCAATGGCTTGTTAATTGCTTGGTTCTTGCAAAATGCTTTGCGCGCTGTTATTCGGGTTTCTACCTTCGTGGTTTTACTTGAGTGACGCTGCTCATGCTTGCAACCGCTGGGATGCAGGTGCATGCCTCTAGCATGAAGTCAGACAAGTGA
H2SYBJJ03G4ZTJ	GS_A1	98.82	455	0	0	0	0	0	0	0	0	0	0	0	0	3	0	0	3	AACCAATGGCCTCTTGAACGTGCATTGCGCTCTTGGGATATGCCTGAGAGCATGTCTGCTTCAGTGCTTCTACTTTCATTTTCTGCTGCTCCTGTTATCAGGAGCAGTGTTGCTGCATGCTTCTGCAAGTGGCACTGGCATGCTAAATATCAAGTTTTGTTTGCTGTTGTGACTGATCAACATCTCATGTCGTTTCAGATGGCGAAACAAAAGCTCATGTGTGTTCTTAACACTTCCTAGCATGAAGTCAGACAAGTGA
H2SYBJJ03G611A	GS_A1	99.22	460	0	0	0	0	0	0	0	0	0	3	0	0	0	0	0	3	AACCAATGGCCTCTTGAACGTGCATTGCGCTTTTGGGATATGCCTGAGAGCATGTCTGCTTCAGTGCTCCTACTTTCATTTTCTGCTGCTCTTGTTATCAGGAGCAGTGTTGCTGCATGCTTCTGCAAGTGGCACTGGCATGCTAAATATCAAGTTTTGCTTGCTGTTGTGACTGATCAACATCTCATGTCGTTTCAGTTGGCGAAACAAAAGCTCATGTGTGTTCTTAACACTTCCTAGCATGAAGTCAGACAAGTGA
H2SYBJJ03G6A23	GS_C4	99.29	512	0	0	0	0	0	0	0	0	0	0	0	0	0	3	0	3	AACCAATGGCCTCCTGAACGTGCGTTGCACTCTTGGGATTTCCTGAGAGTATGTTTGCTTCAGTGCTTAACTTGCCCCAACTTTGCAAGCAGGACGTGTTTCTGCCTTGCGTTCTTATGAGCTATTGCCCTCTGAGCCAATGGCTTGTTAATTGCTTGGTTCTTGCAAAATGCTTTGCGCGCTGTTATTCAGGTTTCTACCTTCGTGGTTTTACTTGAGTGACGCTGCTCATGCTTGCAACCGCTGGGATGCAGGTGCATGCCTCTAGCATGAAGTCAGACAAGTGA
H2SYBJJ03G6EJ3	GS_C41	99.65	518	0	0	0	0	0	0	0	0	0	0	0	0	0	0	3	3	AACCAATGGCCTCCTGAACGTGCGTTGCACTCTTGGGATTTCCTGAGAGTATGTCTGCTTCAGTGCTTAACTTGCCCCAACTTTGCAAGCAGGATGTGTTTCTGCCTTGCGTTCTTATGAGCTATTGCCCTCTGAGCCAATGGCTTGTTAATTGCTTGGTTCTTGCAAAATGCTTTGCGCGCTGTTATTCAGGTTTCTACCTTCGTGATTTTACTTGAGTGACGCTGCTCATGCTTGCAACCGCTGGGATGCAGGTGTATGCCTCTAGCATGAAGTCAGACAAGTGA
H2SYBJJ03G6HGR	GS_A13	99.61	466	0	0	0	0	0	0	0	0	0	3	0	0	0	0	0	3	AACCAATGGCCTCTTGAACGTGCATTGCGCTCTTGGGATATGCCTGAGAGCATGTCTGCTTCCGTGCTTCTACTTTCATCTTCTGCTGCTCTTGTTATCAGGAGCAGTGTTGCTGCATGCTTCTGCAAGTGGCACTGGCATGCTAAATATCAAGTTTTGCTTGCTGTTGTGACTGATCAACATCTCATGTCGTTTCAGTTGGCGAAACAAAAGCTCATGTGTGTTCTTAACACTTCCTAGCATGAAGTCAGACAAGTGA
H2SYBJJ03G6I03	GS_A1	99.22	460	0	0	0	0	0	0	0	0	0	0	0	0	3	0	0	3	AACCAATGGCCTCTTGAACGTGCATTGCGCTCTTGGGATATGCCTGAGAGCATGTCTGCTTCAGTGCTTCTACTTTCATTTTCTGCTGCTCTTGTTATCAGGAGCAGTGTTGCTGTATGCTTCTGCAAGTGACACTGGCATGCTAAATATCAAGTTTTGCTTGCTGTTGTGACTGATCAACATCTCATGTCGTTTCAGTTGGCGAAACAAAAGCTCATGTGTGTTCTTAACACTTCCTAGCATGAAGTCAGACAAGTGA
H2SYBJJ03G6XH9	LJ_A1c	99.6	460	0	0	0	0	0	0	0	0	0	3	0	0	0	0	0	3	AACCAATGGCCTCTTGAACGTGCATTGCGCTTTGGGATATGCCTGAGAGCATGTCTGCTTCAGTGCTTCTACTTTCATTTTCTGCTGCTCTTGTTATCAGGAGCAGTGTTGCTGCATGCTTCTGCAAGTGGCACTGGCATGCTAAATATCAAGTTTTGCTTGCTGTTATGACTGATCAACATCTCATGTCGTTTCAGTTGGCGAAACAAAAGCTCATGTGTGTTCTTAACACTTCCTAGCATGAAGTCAGACAAGTGA
H2SYBJJ03G7MIG	LJ_A1c	99.6	462	0	0	0	0	0	0	0	0	0	3	0	0	0	0	0	3	AACCAATGGCCTCTTGAACGTGCATTGCGCTCTTGGGATATGCCTGAGAGCATGTCTGCTTCAGTGCTTCTACTTTCATTTTCTGCTGCTCTTGTTATCAGGAGCAGTGTTGCTGCATGCTTCTGCAAGTGGCACTGGCATGCTAAATATCAAGTTTTGCTTGCTGTTATGACTGATCAACATCTCATGTCGTTTCAGTTGGCGAAACAAAAGCTCATGTGTGTTCTTAACACTTCCTAGCATGAAGTTAGACAAGTGA
H2SYBJJ03G88ZY	GS_A1	99.22	460	0	0	3	0	0	0	0	0	0	0	0	0	0	0	0	3	AACCAATGGCCTCTTGAACGTGCATTGCGCTCTTGGGATATGCCTGAGAGCATGTCCGCTTCAGTGCTTCTACTTTCATTTTCCGCTGCTCTTGTTATCAGGAGCAGTGTTGCTGCATGCTTCTGCAAGTGGCACTGGCATGCTAAATATCAAGTTTTGCTTGCTGTTGTGACTGATCAACATCTCATGTCGTTTCAGTTGGCGAAACAAAAGCTCATGTGTGTTCTTAACACTTCCTAGCATGAAGTCAGACAAGTGA
H2SYBJJ03G8E8H	GS_A1	99.22	460	2	1	0	0	0	0	0	0	0	0	0	0	0	0	0	3	AACCAATGGCCTCTGGAACGTGTATTGCGCTCTTGGGATATGCCTGAGAGCATGTCTGCTTCAGTGCTTCTACTTTCATTTTCTGCTGCTCTTGTTATCAGGAGCAGTGTTGCTGCATGCTTCTGCAAGTGGCACTGGCATGCTAAATATCAAGTTTTGCTTGCTGTTGTGACTGATCAACATCTCATGTCGTTTCAGTTGGCGAAACAAAAGCTCATGTGTGTTCTTAACACTTCCTAGCATGAAGTCAGACAAGTGA
H2SYBJJ03G8FCI	GS_C1	99.65	518	0	0	0	0	0	0	0	0	0	0	3	0	0	0	0	3	AACCAATGGCCTCCTGAACGTGCGTTGCACTCTTGGGATTTCCTGAGAGTATGTCTGCTTCAGTGCTTAACTTGCCCCAACTTTGCAAGCAGGGTGTGTTTCTGCCTTGCGTTCTTATGAGCTATTGCCCTCTGAGCCAATGGCTTGTTAATTGCTTGGTTCTTGCAAAATGCTTTGCGCGCTGTTATTCAGGTTTCTACCTTCGTGGTTTTACTTGAGTGACGCTGCTCATGCTTGCAACCGCTGGGATGCAGGTGCATGCCTCTAGCATGAAGTCAGACAAGTGA
H2SYBJJ03G8MDA	GS_C1h	99.65	518	0	0	0	0	0	0	0	0	0	0	2	1	0	0	0	3	AACCAATGGCCTCCTGAACGTGCGTTGCACTCTTGGGATTTCCTGAGAGTATGTCTGCTTCAGTGCTTAACTTGCCCCAACTTTGCAAGCAGGATGTGTTTCTGCCTTGTGTTCTTATGAGCTATTGCCCTCTGAGCCAATGGCTTGTTAATTGCTTGGTTCTTGCAAAATGCTTTGCGCGCTGTTATTCAGGTTTCTACCTTCGTGGTTTTACTTGAGTGACGCTGCTCATGCTTGCAACCGCTGGGATGCAGGTGCATACCTCTAGCATGAAGTCAGACAAGTGA
H2SYBJJ03G8RG1	GS_A1	98.43	449	3	0	0	0	0	0	0	0	0	0	0	0	0	0	0	3	AACCAATGGCCTCTTGAACGTGCATTGCGCTCTTGGGATGTGCCTGAGAGCATGTCTGCTTCAGTGCTTCTACTTTCATTTTCTGCTGCTCTTGTTATCAGGAGCAGTGTTGCTGCATGCTTCTGCAAGTGGCACTGGCATGCTAAGTATCAAGTTTTGCTTGCTGTTGTGACTGATCAACATCTCATGTCGTTTCAGTTGGTGAAACAAAAGCTCATGTGTGTTCCTAACACTTCCTAGCATGAAGTCAGACAAGTGA
H2SYBJJ03G8RG9	LJ_A1c	99.6	462	0	0	0	0	0	0	0	0	0	3	0	0	0	0	0	3	AACCAATGGCCTCTTGAACGTGCATTGCGCTCTTGGGATATGCCTGAGAGCATGTCTGCTTCAGTGCTTCTACTTTCATTTTCTGCTGCTCTTGTTATCGGGAGCAGTGTTGCTGCATGCTTCTGCAAGTGGCACTGGCATGCTAAATATCAAGTTTTGCTTGCTGTTATGACTGATCAACATCTCATGTCGTTTCAGTTGGCGAAACAAAAGCTCATGTGTGTTCTTAACACTTCCTAGCATGAAGTCAGACAAGTGA
H2SYBJJ03G9655	GS_C1c.C45	99.65	518	0	0	0	0	0	0	0	0	0	0	0	0	0	3	0	3	AACCAATGGCCTCCTGAACGTGCGTTGCACTCTTGGGGTTTCCTGAGAGTATGTCTGCTTCAGTGCTTAACTTGCCCCAACTTTGCAAGCAGGATGTGTTTCTGCCTTGCGTTCTTATGAGCTATTGCCCTCTGAGCCAATGGCTTGTGAATTGCTTGGTTCTTGCAAAATGCTTTGCGCGCTGTTATTCAGGTTTCTACCTTCGTGGTTTTACTTGAGTGACGCTGCTCATGCTTGCAACCGCTGGGATGCAGGTGCATGCCTCTAGCATGAAGTCAGACAAGTGA
H2SYBJJ03G9ISR	GS_A1	94.07	396	0	2	1	0	0	0	0	0	0	0	0	0	0	0	0	3	AACCAATGGCCTCTTGAACGTGCATTGCGCTCTTGGGATATACCTGAGAGCATGTCTGCTTCAGTGCTTCTACTTTCATTTTCTGCTGCTCTTGTTATCAGGAGCAGTGTTATCAGGAGCAGTGTTGCTGCATGCTTCTGCAAGTGGCACTGGCATGCTAAATATCAAGTTTTGCTTGCTGTTGTGACTGATCAACATCTCATGTCGTTTCAGTTGGCGAAACAAAAGCTCATGTGTGTTCTTAACACTTCCTAGCATGAAGTCAGACAAGTGA
H2SYBJJ03G9OP9	GS_A1	99.22	460	3	0	0	0	0	0	0	0	0	0	0	0	0	0	0	3	AACCAATGGCCTCTTGAACGTGCATTGCGCTCTTGGGATATGCCTGAGAGCATGTCTGCTTCAGTGCTTCTACTTTCATTTTCTGCTGCTCCTGTTATCAGGAGCAGTGTTGCTGCATGCTTCTGCAAGTGGCACTGGCATGCTAAATATCAAGTTTTGCTTGCTGTTGTGACTGATCAACATCTCATGTCGTTTCAGTTGGCGAAACAAAAGCTCATGTGTGTTCTTAACACTTCCTAGCGTGAAGTCAGACAAGTGA
H2SYBJJ03G9T4X	GS_A1	99.22	459	0	0	0	0	0	0	0	0	0	0	0	3	0	0	0	3	AACCAATGGCCTCTTGAACGTGCATTGCGCTCTTGGGATATGCCTGGAGCATGTCTGCTTCAGTGCTTCTACTTTCATTTTCTGCTGCTCTTGTTATCAGGAGCAGTGTTGCTGCATGCTTCTGCAAGTGGCACTGGCACGCTAAATATCAAGTTTTGCTTGCTGTTGTGACTGATCAACATCTCATGTCGTTTCAGTTGGCGAAACAAAAGCTCATGTGTGTTCTTAACACTTCCTAGCATGAAGTCAGACAAGTGA
H2SYBJJ03GA2KP	LJ_C3s	99.65	518	0	0	0	0	0	0	1	0	0	0	0	0	0	2	0	3	AACCAATGGCCTCCTGAACGTGCGTTGCACTTTTGGGATTTCCTGAGAGTATGTCTGCTTCAGTGCTTAACTTGCCCCAACTTTGCAAGCAGGATGTGTTTCTGCCTTGCGTTCTTATGAGCTATTGCCCTCTGAGCCAATGGCTTGTTAATTGCTTGGTTCTTGCAAAATGCTTTGCGCGCTGTTATTCAGGTTTCTACCTTCGTGGTTTTACTTGAGTGACGCTGCTCATGCTTGCAACCGCTGGGATGCAGGTGCATGCCTCTAGCATGAAGTCAGACAAGTGA
H2SYBJJ03GAPW2	GS_A1	98.82	455	0	0	0	0	0	0	0	0	0	0	0	3	0	0	0	3	AACCAATGGCCTCTTGAACGTGCATTGCGCTCTTGGGATATGCCTGAGAGCATGTCTGCTTCAGTGCTTCTACTTTCATTTTCTGCTGCTCTTGTTATCAGGAGCAGTGTTGCTGCATGCTTCTGCAAGTGGCACCGGCATGCTAAATATCAAGTTTTGCTTGCTGTTGTGACTGATCAACATCTCATGTCGTTTCAGTTGGCGAAACAAAAGCTCACGTGTGATCTTAACACTTCCTAGCATGAAGTCAGACAAGTGA
H2SYBJJ03GAUXI	GS_A1	99.22	460	0	0	0	0	0	0	0	0	0	0	0	3	0	0	0	3	AACCAATGGCCTCTTGAACGTGCATTGCGCTCTTGGGATATGCCTGAGAGCATGTCTGCTTCAGTGCTTCTACTTTCATTTTCTGCTGCTCTTGTTATCAGGAGCAGTGTTGCTGCATGCTTCTGCAAGTGGCACTGGCATGCTATATATCAAGTTTTGCTTGCTGTTGTGACTGATCAACATCTCATGTCGTTTCAGTTGGCGAAACAAAAGCTTATGTGTGTTCTTAACACTTCCTAGCATGAAGTCAGACAAGTGA
H2SYBJJ03GAYO5	GS_C41	99.65	518	0	0	0	0	0	0	0	0	0	0	0	0	0	0	3	3	AACCAATGGCCTCCTGAACGTGCGTTGCACTCTTGGGATTTCCTGAGAGTATGTCTGCTTCAGTGCTTAACTTGCCCCAACTTTGCAAGCAGGATGTGTTTCTGCCTTGCGTTCTTATGAGCTATTGCCCTCTGAGCCAATGGCTTGTTAATTGCTTGGTTCTTGCAGAATGCTTTGCGCGCTGTTATTCAGGTTTCTACCTTCGTGATTTTACTTGAGTGACGCTGCTCATGCTTGCAACCGCTGGGATGCAGGTGCATGCCTCTAGCATGAAGTCAGACAAGTGA
H2SYBJJ03GB07N	GS_A1	99.22	460	0	0	0	0	0	0	0	0	0	0	0	0	3	0	0	3	AACCAATGGCCTCTTGAACGTGCATTGCGCTCTTGGGATATGCCTGAGAGCATGTCTGCTTCAGTGCTTCTACTCTCATTTTCTGCTGCTCTTGTTATCAGGAGCAGTGTTGCTGCATGCTTCTGCAAGTGACACTGGCATGCTAAATATCAAGTTTTGCTTGCTGTTGTGACTGATCAACATCTCATGTCGTTTCAGTTGGCGAAACAAAAGCTCATGTGTGTTCTTAACACTTCCTAGCATGAAGTCAGACAAGTGA
H2SYBJJ03GB2RH	GS_B1	99.28	505	0	0	0	1	0	0	0	1	1	0	0	0	0	0	0	3	AACCGATGGCCTCCTGAACGCGCATTGCGCTCTCGGGATTTCCTGAGAGCAGGTCTGCTTCCGTGCTTAGCATTATCTACCTGTGCTTGCAAGCAGCATGTATGTCTGCATTGCTGCTTCGCTTTCCAACAAGTCATCGACCGCTTTTGTGTTCGTAAATGGCTTGTTTGCTGCCTGGCCCATGCGCCAAGCTTGAGCGTACTGTTGTTCCAAGCTTTGCTTGCATCGTGCAGCTCAAGCGCGCAGCTGTCGGGATGCTGATGCATGCCCTTAGCATGAAGTCAGACAAGAGA
H2SYBJJ03GB6U6	GS_C1	99.29	512	0	0	0	0	0	0	3	0	0	0	0	0	0	0	0	3	AACCAATGGCCTCCTGAATGTGCGTTGCACTCTTGGGATTTCCTGAGAGTATGTCTGCTTCAGTGCTTAACTTGCCCCAACTTTGCAAGCAGGATGTGTTTCTGCCTTGCGTTCTTATGAGCTATTGCCCTCTGAGCCAATGGCTTGTTAATTGCTTGGTTCTTGCAAAATGCTTTGCGCGCTGTTATTCAGGTTTCTACCTTCGTGGTTTTACTTGAGTGACGCTGCTCATGCTTGCAACCGCTGGGATGCAGGTGCAAGCCTCTAGCATGAAGTCAGACAAGTGA
H2SYBJJ03GBDDQ	LJ_A1c	99.6	462	0	0	0	0	0	0	0	0	0	3	0	0	0	0	0	3	AACCAATGGCCTCTTGAACGTGCATTGCGCTCTTGGGATATGCCTGAGAGCATGTCTGCTTCAGTGCTTCTACTTTCATTTTCTGTTGCTCTTGTTATCAGGAGCAGTGTTGCTGCATGCTTCTGCAAGTGGCACTGGCATGCTAAATATCAAGTTTTGCTTGCTGTTATGACTGATCAACATCTCATGTCGTTTCAGTTGGCGAAACAAAAGCTCATGTGTGTTCTTAACACTTCCTAGCATGAAGTCAGACAAGTGA
H2SYBJJ03GBV5G	GS_A1	99.22	460	2	1	0	0	0	0	0	0	0	0	0	0	0	0	0	3	AACCAATGGCCTCTTGAACGTGCATTGCGCCCTTGGGATATGCCTGAGAGCATGTCTGCTTCAGTGCTTCTACTTTCATTTTCTGCTGCTCTTGTTATCAGGAGCAGTGTTGCTGCATGCTTCTGCAAGTGGCACTGGCATGCTAAATACCAAGTTTTGCTTGCTGTTGTGACTGATCAACATCTCATGTCGTTTCAGTTGGCGAAACAAAAGCTCATGTGTGTTCTTAACACTTCCTAGCATGAAGTCAGACAAGTGA
H2SYBJJ03GC5ZE	GS_C41	98.94	507	0	0	0	0	0	0	0	0	0	0	0	0	0	0	3	3	AACCAATGGCCTCCTGAACGTGCGTTGCACTCTTGGGATTTCCTGAGAGTATGTCTGCTTCAGTGCTTAACTTGCCCCAACTTTGCAAGCAGGATCTGTTTCTGCCTTGCGTTCTTATGAGCTATTGCCCTCTGAGCCAATGGCTTGTTAATTGCTTGGTTCTTGTAAAATGCTTTGCGCGCTGTTATTCAGGTTTCTACCCTCGTGATTTTACTTGAGTGACGCTGCTCATGCTTGCAACCGCTGGGATGCAGGTGCATGCCTCTAGCATGAAGTCAGACAAGTGA
H2SYBJJ03GCAFX	GS_C41	99.65	518	0	0	0	0	0	0	0	0	0	0	0	0	0	0	3	3	AACCAATGGCCTCCTGAACGTGCGTTGCACTCTTGGGATTTCCTGAGAGTATGTCTGCTTCAGTGCTTAACTTGCCCCAACTTTGCAAGCAGGATGTGTTTCTGCCTTGCGTTCTTATGAGCTATTGCCCTCTGAGCCAATGGCTTGTTAATTGCTTGGTTCTTGCAAAATGCTTTGCGCGCTGTTATTCAGGTTTCTACCTTCGTGATTTTACTTGGGTGACGCTGCTCATGCTTGCAACCGCTGGGATGCAGGTGCATGCCTCTAGCATGAAGTCAGACAAGTGA
H2SYBJJ03GCTQ3	GS_A1	98.82	455	0	0	0	0	0	0	0	0	0	0	0	0	3	0	0	3	AACCAATGGCCTCTTGAACGTGCGTTGCGCTCTTGGGATATGCCTGAGAGCATGTCTGCTTCAGTGCTTCTACTTTCATTTTCTGCTGCTCCTGTTATCAGGAGCAGTGTTGCTGCATGCTTCTGCAAGTGGCACTGGCATGCTAAATATCAAGTTTTGCTTGCTGTTGTGACTGATCAACATCTCATGTCGTTTCAGATGGCGAAACAAAAGCTCATGTGTGTTCTTAACACTTCCTAGCATGAAGTCAGACAAGTGA
H2SYBJJ03GCWEN	GS_A1	98.82	455	0	0	0	0	0	0	0	0	0	0	0	0	3	0	0	3	AACCAATGGCCTCTTGAACGTGCATTGCGCTCTTGGGATATGCCTGAGAGCATGTCTGCTTCAGTGCTTCTACTTTCATTTTCTGCTGCTCCTGTTATCAGGAGCAGTGTTGCTGCATGCTTCTGCAAGTGGCACTGGCATGCTAAATATCAAGTTTTGCTTGCTGTTGTGACTGATCAACATCTCATGTCGTTTCAGATGGCGAAACAAGAGCTCATGTGTGTTCTTAACACTTCCTAGCATGAAGTCAGACAAGTGA
H2SYBJJ03GD7SM	GS_A1	99.22	460	3	0	0	0	0	0	0	0	0	0	0	0	0	0	0	3	AACCAATGGCCTCTGGAACGTGCATTGCGCTCTTGGGATATGCCTGAGAGCATGTCTGCTTCAGTGCTTCTACTTTCATTTTCTGCTGCTCTTGTTATCAGGAGCAGTGTTGCTGCATGCTTCTGCAAGTGGCACTGGCATGCTAAATATCAAGTTTTGCTTGCTGTTGTGACTGATCAACATCTCATGTCGTTTCAGTTGGCGAAACAAAAGCTCATGTGTGTTCTTAACACTTCCTAGCGTGAAGTCAGACAAGTGA
H2SYBJJ03GDJ2M	GS_A1	99.22	460	1	1	1	0	0	0	0	0	0	0	0	0	0	0	0	3	AACCAATGGCCTCTGGAACGTGCATTGCGCTCTTGGGATATGCCTGAGAGCATGTCTGCTTCAGTGCTTCTACTTTCATTTTCTGCTGCTCTTGTTATCAGGAGCAGTGTTGCTGCATGCTTCTGCAAGTGGCACTGGCATGCTAAATATCAAGTTTTGCTTGCTGTTGTGACTGATCAACATCTCATGTCGTTTCAGTTGGCGAAACAAAAGTTCATGTGTGTTCTTAACACTTCCTAGCATGAAGTCAGACAAGTGA
H2SYBJJ03GDYI0	GS_A1	99.22	460	2	1	0	0	0	0	0	0	0	0	0	0	0	0	0	3	AACCAATGGCCTCTTGAACGTGCATTGCGCTTTTGGGATATGCCTGAGAGCATGTCTGCTTCAGTGCTTCTACTTTCATTTTCTGCTGCTCTTGTTATCAGGAGCAGTGTTGCTGCATGCTTCTGCAAGTGGCACTGGCATGCTAAATACCAAGTTTTGCTTGCTGTTGTGACTGATCAACATCTCATGTCGTTTCAGTTGGCGAAACAAAAGCTCATGTGTGTTCTTAACACTTCCTAGCATGAAGTCAGACAAGTGA
H2SYBJJ03GEC1A	GS_A1	99.22	460	2	0	1	0	0	0	0	0	0	0	0	0	0	0	0	3	AACCAATGGCCTCTTGAACGTGCATTGCGCTCTTGGGATATGCCTGAGAGCATGTCCGCTTCAGTGCTTCTACTTTCATTTTCTGCTGCTCTTGTTATCGGGAGCAGTGTTGCTGCATGCTTCTGCAAGTGGCACTGGCATGCTAAATATCAAGTTTTGCTTGCTGTTGTGACTGATCAACATCTCATGTCGTTTCAGTTGGCGAAACAAAAGCTCATGTGTGTTCTTAACACTTCCTAGCATGAAGTCAGACAAGTGA
H2SYBJJ03GEUZ0	LJ_A1c	99.6	462	0	0	0	0	0	0	0	0	0	3	0	0	0	0	0	3	AACCAATGGCCTCTTGAACGTGCATTGCGCTCTTGGGATATGCCTGAGAGCACGTCTGCTTCAGTGCTTCTACTTTCATTTTCTGCTGCTCTTGTTATCAGGAGCAGTGTTGCTGCATGCTTCTGCAAGTGGCACTGGCATGCTAAATATCAAGTTTTGCTTGCTGTTATGACTGATCAACATCTCATGTCGTTTCAGTTGGCGAAACAAAAGCTCATGTGTGTTCTTAACACTTCCTAGCATGAAGTCAGACAAGTGA
H2SYBJJ03GF0QI	GS_A1	98.43	449	0	0	0	0	0	0	0	0	0	0	0	0	3	0	0	3	AACCAATGGCCTCTTGAACGTGTATTGCGCTCTTGGGATATGCCTGAGAGCATGTCTGCTTCAGTGCTTCTACTTTCATTTTCTGCTGCTCCTGTTATCAGGAGCAGTGTTGCTGCATGCTTCTGCAAGTGGCACTGGCATGCTAAATATCAAGTTTTGCTTGCTGTTGTGACTGATCAACATCTCATGTCGTTTCAGATGGCGAAACAAAAGCTCATGTGTATTCTTAACACTTCCTAGCATGAAGTCAGACAAGTGA
H2SYBJJ03GF2AH	GS_B1	99.28	505	0	0	0	0	0	0	0	2	1	0	0	0	0	0	0	3	AACCGATGGCCTCCTGAACGCGCATTGCGCTCTCGGGATTTCCTGAGAGCAGGTCTGCTTCCGTGCTTAGCATTATCTACCTGTGCTTGCAAGCAGCATGTATGTCTGCATTGCTGCTTCGCTTTCCAACAAGTCATCGATCGCTTTTGTGTTCGTAAATGGCTTGTTTGCTGCCTGGCCCATGCGCCAAGCTTGAGCGTACTGTTGCTCCAAGCTTTGCTTGCATCGTGCAGCTCAAGCGCGCAGCTGTCGGGATGCTGATGCATGCCCTTAGCATGAAGTCAGACAAGAGA
H2SYBJJ03GF8LX	GS_A1	99.22	460	2	0	1	0	0	0	0	0	0	0	0	0	0	0	0	3	AACCAATGGCCTCTTGAACGTGCATTGCGCTCTTGGGATATGCCTGAGAGCATGTCCGCTTCAGTGCTTCTACTTTCATTTTCTGCTGCTCTTGTCATCAGGAGCAGTGTTGCTGCATGCTTCTGCAAGTGGCACTGGCATGCTAAATATCAAGTTTTGCTTGCTGTTGTGACTGATCAACATCTCATGTCGTTTCAGTTGGCGAAACAAAAGCTCATGTGTGTTCTTAACACTTCCTAGCATGAAGTCAGACAAGTGA
H2SYBJJ03GFGEJ	LJ_A1c	99.6	462	0	0	0	0	0	0	0	0	0	3	0	0	0	0	0	3	AACCAATGGCCTCTTGAACGTGCATTGCGCTCTTGGGATATGCCTGAGAGCATGTCTGCTTCAGTGCTTCTACTTTCATTTTCTGCTGCTCTTGTTATCAGGAGCAGTGTTGCTACATGCTTCTGCAAGTGGCACTGGCATGCTAAATATCAAGTTTTGCTTGCTGTTATGACTGATCAACATCTCATGTCGTTTCAGTTGGCGAAACAAAAGCTCATGTGTGTTCTTAACACTTCCTAGCATGAAGTCAGACAAGTGA
H2SYBJJ03GFGZF	GS_A1	98.82	455	0	0	0	0	0	0	0	0	0	0	0	3	0	0	0	3	AACCAATGGCCTCTTGAACGTGCATTGCGCTCTTGGGATATGCCTGAGAGCATGTCTGCTTCAGTGCTTCTACTTTCATTTTCTGCTGCTCTTGTTATCAGGAGCAGTGTTGCTGCATGCTTCTGCAAGTGGCACTGGCATGCTAAATATCAAGTTTTGCTTGCTGTTGTGACTGATCAACATCTCATGTCGTTTCAGCTGGCGAAACAAAAGCTCACGTGTGATCTTAACACTTCCTAGCATGAAGTCAGACAAGTGA
H2SYBJJ03GFIZV	GS_A1	99.22	460	1	0	0	0	0	0	0	0	0	2	0	0	0	0	0	3	AACCAATGGCCTCTTGAACGTGCATTGCGCTCTTGGGATATGCCTGAGAGCATGTCTGCTTCAGTGCTTCTACTTTCATTTTCTGCTGCTCTTGTTATCAGGAGCAGTGTTGCTGCATGCTTCTGCAAGTGGCACTGGCATGCTAAATATCAAGTTTTGCTTGCTGTTGTGACTGACCAACATCTCATGTCGTTTCAGCTGGCGAAACAAAAGCTCATGTGTGTTCTTAACACTTCCTAGCATGAAGTCAGACAAGTGA
H2SYBJJ03GG41O	GS_C1h	98.21	490	0	0	0	0	0	0	0	0	0	0	3	0	0	0	0	3	AATCAATGGCCTCCTGAACGTGCGTTGCACTCTTGGGATTTCCTGAGAGTATGTCTGCTTCAGTGCTTAACTTGCCCCAACTTTGCAAGTAGGATGTGTTTCTGCCTTGTGTTCTTATGAGCTATTGCCCTCTGAGCCAATGGCTTGTTAATTGCTTGGTTCTTGCAAAACGTTTTGCGCGCTGTTATTCAGGTTTCTACCTTCGTGGTTTTACTTGAGTGACGCTGCTCATGCTTGCAACCGCTGGGATGCAGCTGCACGCCTCTAGCATGAAGTCAGACAAGTGA
H2SYBJJ03GG8D1	GS_A1	94.07	396	0	1	2	0	0	0	0	0	0	0	0	0	0	0	0	3	AACCAATGGCCTCTTGAACGTGCATTGCGCTCTTGGGATACGCCTGAGAGCATGTCTGCTTCAGTGCTTCTACTTTCATTTTCTGCTGCTCTTGTTATCAGGAGCAGTGTTATCAGGAGCAGTGTTGCTGCATGCTTCTGCAAGTGGCACTGGCATGCTAAATATCAAGTTTTGCTTGCTGTTGTGACTGATCAACATCTCATGTCGTTTCAGTTGGCGAAACAAAAGCTCATGTGTGTTCTTAACACTTCCTAGCATGAAGTCAGACAAGTGA
H2SYBJJ03GGUPG	GS_A1	94.07	396	3	0	0	0	0	0	0	0	0	0	0	0	0	0	0	3	AACCAATGGCCTCTTGAACGTGCATTGCGCTCTTGGGATATGCCTGAGAGCATGTCTGCTTCAGTGCTTCTACTTTCATTTTCTGCTGCTCTTGTTATCAGGAGCAGTGTTATCAGGAGCAGTGTTGCTGCATGCTTCTGCAAGTGGCACTGGCATGCTAAATATCAAGTTTTGCTTGCTGTTGTGACTGATCAACATCTCATGTCGTTTCAGTTGGCGAAACAAAAGCTCATGTGTGTTCTCAACACTTCCTAGCATGAAGTCAGACAAGTGA
H2SYBJJ03GGUS6	GS_C41	99.65	518	0	0	0	0	0	0	0	0	0	0	0	0	0	0	3	3	AACCAATGGCCTCCTGAACGTGCGTTGCACTCTTGGGATTTCCTGAGAGTATGTCTGCTTCAGTGCTTAACTTGCCCCAACTTTGCAAGCAGGATGTGTTTCTGCCTTGCGTTCTTATGAGCTATTGCCCTCTGAGCCAATGGCTTGTTAATTGCTTGGTTCTTGCAAAATGCTTTGCGCGCTGTTATTCAGGTTTCTACCTTCGTGATTTTACTTGAGTGACGCTGCTCATGCTTGCAACCGCTGGGATGCGGGTGCATGCCTCTAGCATGAAGTCAGACAAGTGA
H2SYBJJ03GGXPD	GS_A1	99.22	460	0	0	0	0	0	0	0	0	0	0	0	0	3	0	0	3	AACCAATGGCCTCTTGAACGTGCATTGCGCTCTTGGGATATGCCTGAGAGCATGTCTGCTTCAGTGCTTCTACTTTCATTTTCTGCTGCTCTTATTATCAGGAGCAGTGCTGCTGCATGCTTCTGCAAGTGGCACTGGCATGCTAAATATCAAGTTTTGCTTGCTGTTGTGACTGATCAACATCTCATGTCGTTTCAGTTGGCGAAACAAAAGCTCATGTGTGTTCTTAACACTTCCTAGCATGAAGTCAGACAAGTGA
H2SYBJJ03GHDYQ	GS_A1	98.82	455	0	0	0	0	0	0	0	0	0	0	0	3	0	0	0	3	AACCAATGGCCTCTTGAACGTGCATTGCGCTCTTGGGATATGCCTGAGAGCATGTCTGCTTCAGTGCTTCTACTTTCATTTTCTGCTGCTCTTGTTATCAGGAGCAGTGTTGCTGCATGCTTCTGCAAGTGGCACTGGCATGCTAAATATCAAGTTTTGCTTGCTGTTGTAACTGATCAACATCTCATGTCGTTTCAGTTGGCGAAACAAAAGCTCACGTGTGATCTTAACACTTCCTAGCATGAAGTCAGACAAGTGA
H2SYBJJ03GHZ0N	GS_A1	98.43	449	0	0	0	0	0	0	0	0	0	0	0	0	3	0	0	3	AACCAATGGCCTCTTGAACGTGCATTGCGCTCTTGGGATATGCCTGAGAGCATGTCTGCTTCAGTGCTTCTACTTTCATTTTCTGCTTCTCCTGTTATCAGGAGCAGTGTTGCTGCATGCTTCTGCAAGTGGCACTGGCATGCTAAATATCAAGTTTTGCTTGCTGTTGTGACTGATCAACATCCCATGTCGTTTCAGATGGCGAAACAAAAGCTCATGTGTGTTCTTAACACTTCCTAGCATGAAGTCAGACAAGTGA
H2SYBJJ03GHZ3D	GS_C41	99.29	512	0	0	0	0	0	0	0	0	0	0	0	0	0	0	3	3	AACCAATGGCCTCCTGAACGTGCGTTGCACTCTTGGGATTTCCTGAGAGTATGTCTGCTTCAGTGCTTAACTTGCCCCAACTTTGCAAGCAGGATGTGTTTCTGCCTTGCGTTCTTATGAGTTATTGCCCTCTGAGCCAATGGCTTGTTAATTGCTTGGTTCTTGCAAAATGCTTTGCGCGCTGTTATTCAGGTTTCTACCTTCGTGATTTTACTTGAGTGACGCTGCTCATGCTTGCAACCTCTGGGATGCAGGTGCATGCCTCTAGCATGAAGTCAGACAAGTGA
H2SYBJJ03GHZFM	GS_A1	98.82	455	0	0	0	0	0	0	0	0	0	0	0	3	0	0	0	3	AACCAATGGCCTCTTGAACGTGCATTGCGCTCTTGGGATATGCCTGAGAGCATGTCTGCTTCAGTGCTTCTACTTTCATTTTCTGCTGCTCTTGTTATCAGGAGCAGTGTTGCTGCATGCTTCTGCAAGTGGCACTGGCATGCTAAATATCAAGTTTTGCTTGCTGTTGTGACTGATCAACGTCTCATGTCGTTTCAGTTGGCGAAACAAAAGCTCACGTGTGATCTTAACACTTCCTAGCATGAAGTCAGACAAGTGA
H2SYBJJ03GI72B	GS_A1	99.22	460	0	0	0	0	0	0	0	0	0	0	0	3	0	0	0	3	AACCAATGGCCTCTTGAACGTGCATTGCGCTCTTGGGATATGCCTGAGAGCATGTCTGCTTCAGTGCTCCTACTTTCATTTTCTGCTGCTCTTGTTATCAGGAGCAGTGTTGCTGCATGCTTCTGCAAGTGGCACTGGCATGCTAAATATCAAGTTTTACTTGCTGTTGTGACTGATCAACATCTCATGTCGTTTCAGTTGGCGAAACAAAAGCTCATGTGTGTTCTTAACACTTCCTAGCATGAAGTCAGACAAGTGA
H2SYBJJ03GIU2M	GS_A1	98.82	455	0	0	0	0	0	0	0	0	0	0	0	3	0	0	0	3	AACCAATGGCCTCTTGAACGTGCATTGCGCTCTTGGGATATGCCTGAGAGCATGTCTGCTTCAGTGCTTCTACTTTCATTTTCTGCTGCTCTTGTTATCAGGAGCAGTGTTGCTGCATGCTTCTGCAAGTGGCACTGGCATGCTAAATATCAAGTTTTGCTTGCTGTTGTGACTGATCAACATCTCATGTCGTTTCAGTTGGCGAAACAAAAGCTCACGTGTGACCTTAACACTTCCTAGCATGAAGTCAGACAAGTGA
H2SYBJJ03GIYAA	GS_C41	99.65	518	0	0	0	0	0	0	0	0	0	0	0	0	0	0	3	3	AACCAATGGCCTCCTGAACGTGCGTTGCACTCTTGGGATTTCCTGAGAGTATGTCTGCTTCAGTGCTTAACTTGCCCCAACTTTGCAAGCAGGATGTGTTTCTGCCTTGCGTTCTTATGAGCTATTGCCCTCTGAGCCAATGGCTTGTTAATTGCTTGGTTCTTGCAAAATGCTTTGCGCGCTGTTATTCAGGTTTCTACCTTCGTGATTTTACTTGAGTGACGCTGCTCATGCTTGCAACCGCTGGGATGCAGGTGCATGCCCCTAGCATGAAGTCAGACAAGTGA
H2SYBJJ03GIZUC	GS_A1	99.61	466	2	0	0	0	0	0	0	0	0	0	0	1	0	0	0	3	AACCAATGGCCTCTTGAACGTGCATTGCGCTCCTGGGATATGCCTGAGAGCATGTCTGCTTCAGTGCTTCTACTTTCATTTTCTGCTGCTCTTGTTATCAGGAGCAGTGTTGCTGCATGCTTCTGCAAGTGGCACTGGCATGCTAAATATCAAGTTTTGCTTGCTGTTGTGACTGATCAACATCTCATGTCGTTTCAGTTGGCGAAACAAAAGCTCATGTGTGTTCTTAACACTTCCTAGCATGAAGTCAGACAAGTGA
H2SYBJJ03GJZZ4	GS_C41	99.65	518	0	0	0	0	0	0	0	0	0	0	0	0	0	0	3	3	AACCAATGGCCTCCTGAACGTGCGTTGCACTCTTGGGATTTCCTGAGAGTATGTCTGCTTCAGTGCTTAACTTGCCCCAACTTTGCAAGCAGGATGTGTTTCTGCCTTGCGTTCTTATGAGCTATTGCCCTCTGAGCCAATGGCTTGTTAATTGCTTGGTTCTTGCAAAATGCTTTGCGCGCTGTTATTCGGGTTTCTACCTTCGTGATTTTACTTGAGTGACGCTGCTCATGCTTGCAACCGCTGGGATGCAGGTGCATGCCTCTAGCATGAAGTCAGACAAGTGA
H2SYBJJ03GK3CT	GS_A1	98.82	455	0	0	0	0	0	0	0	0	0	0	0	3	0	0	0	3	AACCAATGGCCTCTTGAACGTGCATTGCGCTCTTGGGATATGCCTGAGAGCATGTCTGCTTCAGTGCTTCTACTTTCATTTTCTGCTGCTCTTGTTATCAGGAGCAGTGTTGCTGCATGCTTCTGCAAGTGGCACTGGCATGCTAAATATCAAGTTTTGCTTGCTGTTGTGACTGGTCAACATCTCCTGTCGTTTCAGTTCGCGAAACAAAAGCTCATGTGTGTTCTTAACACTTCCTAGCATGAAGTCAGACAAGTGA
H2SYBJJ03GKI2D	GS_C1h	98.21	490	0	0	0	0	0	0	0	0	0	0	3	0	0	0	0	3	AATCAATGGCCTCCTGAACGTGCGTTGCACTCTTGGGATTTCCTGAGGGTATGTCTGCTTCAGTGCTTAACTTGCCCCAACTTTGCAAGTAGGATGTGTTTCTGCCTTGTGTTCTTATGAGCTATTGCCCTCTGAGCCAATGGCTTGTTAATTGCTTGGTTCTTGCAAAACGTTTTGCGCGCTGTTATTCAGGTTTCTACCTTCGTGGTTTTACTTGAGTGACGCTGCTCATGCTTGCAACCGCTGGGATGCAGCTGCATGCCTCTAGCATGAAGTCAGACAAGTGA
H2SYBJJ03GKSV5	GS_C1	99.29	512	0	0	0	0	0	0	3	0	0	0	0	0	0	0	0	3	AACCAATGGCCTCCTGAATGTGCGTTGCACTCTTGGGATTTCCTGAGAGTATGTCTGCTTCAGTGCTTAACTTGCCCCAACTTTGCAAGCAGGATGTGTTTCTGCCTTGCGTTCTTATGAGCTATTGCCCTCTGAGCCAATGGCTTGTTAATTGCTTGGTTCTTGCAAAATGCTTTGCGCGCTGTTATTCAGGTTTCTACCTTCGTGGTTTTACTTGAGTAACGCTGCTCATGCTTGCAACCGCTGGGATGCAGGTGCATGCCTCTAGCATGAAGTCAGACAAGTGA
H2SYBJJ03GKV6U	GS_A1	98.82	455	0	0	0	0	0	0	0	0	0	0	0	0	3	0	0	3	AACCAATGGCCTCTTGAACGTGCATTGCGCTCTTGGGATATGCCTGAGAGCATGTCTGCTTCAGTGCTTCTACTTTCATTTTCTGCTGCTCCTGTTATCAGGAGCAGTGTTGCTGCATGCTTCTGCAAGTGGCACTGGCATGCTAAATATCAAGTTTTGCTTGCTGTTGTGACTGATCAACATCTCATGTCGTTTCAGATGGCGAAGCAAAAGCTCATGTGTGTTCTTAACACTTCCTAGCATGAAGTCAGACAAGTGA
H2SYBJJ03GLDAG	GS_A1	99.22	460	0	0	0	0	0	0	0	0	0	3	0	0	0	0	0	3	AACCAATGGCCTCTTGAACGTGCATTGCGCTCTTGGGATATGCCTGAGAGCATGTCTGCTTCAGTGCTCCTACTTTCATTTTCTGCTGCTCTTGTTATCAGGAGCAGTGTTGCTGCACGCTTCTGCAAGTGGCACTGGCATGCTAAATATCAAGTTTTGCTTGCTGTTGTGACTGATCAACATCTCATGTCGTTTCAGTTGGCGAAACAAAAGCTCATGTGTGTTCTTAACACTTCCTAGCATGAAGTCAGACAAGTGA
H2SYBJJ03GLQ9P	GS_A1	99.6	462	2	0	1	0	0	0	0	0	0	0	0	0	0	0	0	3	AGCCAATGGCCTCTTGAACGTGCATTGCGCTCTTGGGATATGCCTGAGAGCATGTCCGCTTCAGTGCTTCTACTTTCATTTTCTGCTGCTCTTGTTATCAGGAGCAGTGTTGCTGCATGCTTCTGCAAGTGGCACTGGCATGCTAAATATCAAGTTTTGCTTGCTGTTGTGACTGATCAACATCTCATGTCGTTTCAGTTGGCGAAACAAAAGCTCATGTGTGTTCTTAACACTTCCTAGCATGAAGTCAGACAAGTGA
H2SYBJJ03GMP48	GS_C1h	98.56	492	1	1	0	0	0	0	0	0	0	0	0	1	0	0	0	3	AATCAATGGCCTCCTGAACGTGCGTTGCACTCTTGGGATTTCCTGAGAGTATGTCTGCTTCAGTGCTTAACTTGCCCCAACTTTGCAAGTAGGATGTGTTTCTGCCTTGTGTTCTTATGAGCTATTGCCCTCTGAGCCAATGGCTTGTTAATTGCTTGGTTCTTGCAAAACGTTTTGCGCGCTGTTATTCAGGTTTCTACCTTCGTGGTTTTACTTGAGTGACGCTGCTCATGCTTGCAACCGCTGGGATGCAGCTGCATGCCTCTAGCATGAAGTCAGACGAGTGA
H2SYBJJ03GMQRR	GS_B1	99.28	505	0	0	0	0	1	0	0	0	2	0	0	0	0	0	0	3	AACCGATGGCCTCCTGAACGCGCATTGCGCTCTCGGGATTTCCTGGGAGCAGGTCTGCTTCAGTGCTTAGCATTATCTACCTGTGCTTGCAAGCAGCATGTATGTCTGCATTGCTGCTTCGCTTTCCAACAAGTCATCGATCGCTTTTGTGTTCGTAAATGGCTTGTTTGCTGCCTGGCCCATGCGCCAAGCTTGAGCGTACTGTTGTTCCAAGCTTTGCTTGCATCGTGCAGCTCAAGCGCGCAGCCGTCGGGATGCTGATGCATGCCCTTAGCATGAAGTCAGACAAGAGA
H2SYBJJ03GMXSC	GS_B1	99.28	505	0	0	0	0	1	0	0	0	2	0	0	0	0	0	0	3	AACCGATGGCCTCCTGAACGCGCATTGCGCTCTCGTGATTTCCTGAGAGCAGGTCTGCTTCAGTGCTTAGCATTATCTACCTGTGCTTGCAAGCAGCATGTATGTCTGCATTGCTGCTTCGCTTTCCAACAAGTCATCGATCGCTTTTGTGTTCGTAAATGGCTTGTTTGCTGCCTGGCCCATGCGCCAAGCTTGAGCGTACTGTTGTTCCAAGCTTTGCTTGCATCGTGCAGCTCAAGCGCGCAGCCGTCGGGATGCTGATGCATGCCCTTAGCATGAAGTCAGACAAGAGA
H2SYBJJ03GMZUS	GS_C4	99.29	512	0	0	0	0	0	0	0	0	0	0	0	0	0	3	0	3	AACCAATGGCCTCCTGAACGTGCGTTGTACTCTTGGGATTTCCTGAGAGTATGTTTGCTTCAGTGCTTAACTTGCCCCAACTTTGCAAGCAGGATGTGTTTCTGCCTTGCGTTCTTATGAGCTATTGCCCTCTGAGCCAATGGCTTGTTAATTGCTTGGTTCTTGCAAAATGCTTTGCGCGCTGTTATTCAGGTTTCTACCTTCGTGGTTTTACTTGAGTGACGCTGCTCATGCTTGCAACCGCTGGGATGCAGGTGCATGCCTCTAGCATGAAGTCAGACAAGTGA
H2SYBJJ03GNLAW	GS_B1	99.64	510	0	0	0	1	0	1	0	1	0	0	0	0	0	0	0	3	AACCGATGGCCTCCTGAACGCGCATTGCGCTCTCGGGATTTCCTGAGAGCAGGTCTGCTTCAGTGCTTAGCATTATCTACCTGTGCTTGCAAGCAGCATGTATGTCTGCATTGCTGCTTCGCTTTCCAACAAGTCATCGATCGCTTTTGTGTTCGTAAATGGCTTGTTTGCTGCCTGGCCCATGCGCCAAGCTTGAGCGTACTGTTGTTCCAAGCTTTGCTTGCATCGTGCAGCTCAAGCGCGCAGCTGTCGGGATGCTGATGCATGCCCATAGCATGAAGTCAGACAAGAGA
H2SYBJJ03GNPBY	GS_B1	100	516	0	0	0	1	0	0	0	2	0	0	0	0	0	0	0	3	AACCGATGGCCTCCTGAACGCGCATTGCGCTCTCGGGATTTCCTGAGAGCAGGTCTGCTTCAGTGCTTAGCATTATCTACCTGTGCTTGCAAGCAGCATGTATGTCTGCATTGCTGCTTCGCTTTCCAACAAGTCATCGATCGCTTTTGTGTTCGTAAATGGCTTGTTTGCTGCCTGGCCCATGCGCCAAGCTTGAGCGTACTGTTGTTCCAAGCTTTGCTTGCATCGTGCAGCTCAAGCGCGCAGCTGTCGGGATGCTGATGCATGCCCTTAGCATGAAGTCAGGCAAGAGA
H2SYBJJ03GO0JX	GS_C1	99.65	518	0	0	0	0	0	0	0	0	0	0	1	0	0	2	0	3	AACCAATGGCCTCCCGAACGTGCGTTGCACTCTTGGGATTTCCTGAGAGTATGTCTGCTTCAGTGCTTAACTTGCCCCAACTTTGCAAGCAGGATGTGTTTCTGCCTTGCGTTCTTATGAGCTATTGCCCTCTGAGCCAATGGCTTGTTAATTGCTTGGTTCTTGCAAAATGCTTTGCGCGCTGTTATTCAGGTTTCTACCTTCGTGGTTTTACTTGAGTGACGCTGCTCATGCTTGCAACCGCTGGGATGCAGGTGCATGCCTCTAGCATGAAGTCAGACAAGTGA
H2SYBJJ03GOAW8	GS_C1.8	99.65	518	0	0	0	0	0	0	0	0	0	0	3	0	0	0	0	3	AATCAATGGCCTCCTGAACGTGCGTTGCACTCTTGGGATTTCCTGAGAGTATGTCTGCTTCAGTGCTTAACTTGCCCCAACTTTGCAAGTAGGATGTGTTTCTGCCTTGCGTTCTTATGAGCTATTGCCCTCTGAGCCAATGGCTTGTTAATTGCTTGGTTCTTGCAAAATGCTTTGCGCGCTGTTATTCAGGTTTCTACCTTCGTGGTTTTACTTGAGTGACGCTGCTCATGCTTGCAACCGCTGGGATGCAGGTGCATGCCTCTAGCATGAAGTCAGACAAGTGA
H2SYBJJ03GOCAX	GS_A1	98.82	455	0	0	0	0	0	0	0	0	0	0	0	0	3	0	0	3	AACCAATGGCCTCTTGAACGTGCATTGCGCTCTTGGGATATGCCTGAGAGCATGTCTGCTTCAGTGCTTCTACTTTCATTTTCTGCTGCTCCTGTTATCAGGAGCAGTGTTGCTGCATGCTTCTGCAAGTGGCACTGGCACGCTAAATATCAAGTTTTGCTTGCTGTTGTGACTGATCAACATCTCATGTCGTTTCAGATGGCGAAACAAAAGCTCATGTGTGTTCTTAACACTTCCTAGCATGAAGTCAGACAAGTGA
H2SYBJJ03GOVXH	GS_A1	99.61	466	0	0	0	0	0	0	0	0	0	3	0	0	0	0	0	3	AACCAATGGCCTCTTGAACGTGCATTGCGCTCTTGGGATATTCCTGAGAGCATGTCTGCTTCAGTGCTTCTACTTTCATTTTCTGCTGCTCTTGTTATCAGGAGCAGTGTTGCTGCATGCTTCTGCAAGTGGCACTGGCATGCTAAATATCAAGTTTTGCTTGCTGTTGTGACTGATCAACATCTCATGTCGTTTCAGTTGGCGAAACAAAAGCTCATGTGTGTTCTTAACACTTCCTAGCATGAAGTCAGACAAGTGA
H2SYBJJ03GP9NC	GS_C67	99.65	518	0	0	0	0	0	0	1	0	0	0	0	0	0	2	0	3	AACCAATGGCCTCCTGAACGTGCGTTGCACTCTTGGGATTTCCTGAGAGTATGTCTGCTTCAGTGCTTAACTTGCCCCAACTTTGCAAGCAGGATGTGTTTCTGCCTTGCGTTCTTATGAGCTATTGCCCTCCGAGCCAATGGCTTGTTAATTGCTTGGTTCTTGCAAAATGCTTTGCGCGCTGTTATTCAGGTTTCTACCTTCGTGGTTTTACTTGAGTGACGCTGCTCATGCTTGCAACCGCTGGGATGCAGGTGCATGCCTCTAGCATGAAGTCAGACAAGTGA
H2SYBJJ03GPXX1	GS_B1	99.28	505	0	0	0	0	0	0	0	3	0	0	0	0	0	0	0	3	AACCGATGGCCTCCTGAACGCGCATTGCGCTCTCGGGATTTCCTGAGAGCAGGTCTGCTTCAGTGCTTAGCATTATCTACCTGTGCTTGCAAGCAGCATGTATGTCTGCATTGCTGCTTCGCTTTCCAACAAGTCATCGATCGCTTTTGTGTTCGTAAATGGCTTGTTTGCTGCCTGGCCCATGCGCCAAGCTTGAGCGTACTGTTGTTCCAAGCTTTGCTTGCACCGTGCAGCTCAAGCGCGCAGCCGTCGGGATGCTGATGCATGCCCTTAGCATGAAGTCAGACAAGAGA
H2SYBJJ03GQ13U	GS_A1	99.22	460	0	0	3	0	0	0	0	0	0	0	0	0	0	0	0	3	AACCAATGGCCTCTGGAACGTGCATTGCGCTCTTGGGATATGCCTGAGAGCATGTCTGCTTCAGTGCTTCTACTTTCATTTTCTGCTGCTCTTGCTATCAGGAGCAGTGTTGCTGCATGCTTCTGCAAGTGGCACTGGCATGCTAAATATCAAGTTTTGCTTGCTGTTGTGACTGATCAACATCTCATGTCGTTTCAGTTGGCGAAACAAAAGCTCATGTGTGTTCTTAACACTTCCTAGCATGAAGTCAGACAAGTGA
H2SYBJJ03GQRE4	LJ_A1c	99.6	462	0	0	0	0	0	0	0	0	0	3	0	0	0	0	0	3	AACCAATGGCCTCTTGAACGTGCATTGCGCTCTTGGGATATGCCTGAGAGCATGTCTGCTTCAGTGCTTCTACTTTCATTTTCTGCTGCTCTTGTTATCAGGAGCAGTGTTGCTGCATGCTTCTGCAAGTGGCACTGGCATGCTAAATATCAAGTTTTGCTTGCTGTTATGACTGATCAACATCTCATGTCGTTTCAGTTGGCGAAACAGAAGCTCATGTGTGTTCTTAACACTTCCTAGCATGAAGTCAGACAAGTGA
H2SYBJJ03GQYCQ	GS_A1	99.22	460	3	0	0	0	0	0	0	0	0	0	0	0	0	0	0	3	AACCAATGGCCTCTTGAACGTGCATTGCGCTCTTGGGATATGCCTGAGGGCATGTCTGCTTCAGTGCTTCTACTTTCATTTTCTGCTGCTCTTGTTATCAGGAGCAGTGTTGCTGCATGCTTCTGCAAGTGGCACTGGCATGCTAAATACCAAGTTTTGCTTGCTGTTGTGACTGATCAACATCTCATGTCGTTTCAGTTGGCGAAACAAAAGCTCATGTGTGTTCTTAACACTTCCTAGCATGAAGTCAGACAAGTGA
H2SYBJJ03GRHEM	GS_C1	99.65	518	0	0	0	0	0	0	2	0	0	0	1	0	0	0	0	3	AACCAATGGCCTCCTGAACGTGCGTTGCACTCTTGGGATTTCCTGAGAGTATGTCTGCTTCAGTGCTTAACTTGCCCCAACTTTGCAAGCAGGATGTGTTTCTGCCTTGCGTTCTTATGAGCTATTGCCCTCTGAGCCAATGGCTTGTTAATTGCTTGGTTCTTGCAAAATGCTTTGCGCGCTGTTATTCAGGTTTCTACCTTCGTGGTTTTACTTGAGTGACGCTGCTCATGCTTGCAACCGCTGGGATGCAGGTGCATGCCTCTAGCGTGAAGTCAGACAAGTGA
H2SYBJJ03GRIV1	GS_C1	99.65	518	0	0	0	0	0	0	0	0	0	0	3	0	0	0	0	3	AACCAATGGCCTCCTGAACGTGCGTTGCACTCTTGGGATCTCCTGAGAGTATGTCTGCTTCAGTGCTTAACTTGCCCCAACTTTGCAAGCAGGATGTGTTTCTGCCTTGCGTTCTTATGAGCTATTGCCCTCTGAGCCAATGGCTTGTTAATTGCTTGGTTCTTGCAAAATGCTTTGCGCGCTGTTATTCAGGTTTCTACCTTCGTGGTTTTACTTGAGTGACGCTGCTCATGCTTGCAACCGCTGGGATGCAGGTGCATGCCTCTAGCATGAAGTCAGACAAGTGA
H2SYBJJ03GRJ4S	GS_A1	99.22	460	0	0	0	0	0	0	0	0	0	0	0	0	3	0	0	3	AACCAATGGCCTCTTGAACGTGCATTGCGCTCTTGGGATATGCCTGAGAGCATGTCTGCTTCAGTGCTTCTACTTTCATTTTCTGCTGCTCTTATTATCAGGAGCAGTGTTGCTGCATGCTTCTGCAAGTGGCACTGGCATGCTAAATATCAAGTTTTGCTTGCTGTTGTGACTGATCAACATCTCGTGTCGTTTCAGTTGGCGAAACAAAAGCTCATGTGTGTTCTTAACACTTCCTAGCATGAAGTCAGACAAGTGA
H2SYBJJ03GRT6I	ST_A1a	99.61	466	0	0	0	0	0	0	0	0	0	3	0	0	0	0	0	3	AACCAATGGCCTCTTGAACGTGCATTGCGCTCTTGGGATATGCCTGAGAGCATGTCTGCTTCAGTGCTCCTACTTTCATTTTCTGCTGCTCTTGTTATCAGGAGCAGTGTTGCTGCATGCTTCTACAAGTGGCACTGGCATGCTAAATATCAAGTTTTGCTTGCTGTTGTGACTGATCAACATCTCATGTCGTTTCAGTTGGCGAAACAAAAGCTCATGTGTGTTCTTAACACTTCCTAGCATGAAGTCAGACAAGTGA
H2SYBJJ03GRZ9A	GS_C41	99.65	518	0	0	0	0	0	0	0	0	0	0	0	0	0	0	3	3	AACCAATGGCCTCCTGAACGTGCGTTGCACTCTTGGGATTTCCCGAGAGTATGTCTGCTTCAGTGCTTAACTTGCCCCAACTTTGCAAGCAGGATGTGTTTCTGCCTTGCGTTCTTATGAGCTATTGCCCTCTGAGCCAATGGCTTGTTAATTGCTTGGTTCTTGCAAAATGCTTTGCGCGCTGTTATTCAGGTTTCTACCTTCGTGATTTTACTTGAGTGACGCTGCTCATGCTTGCAACCGCTGGGATGCAGGTGCATGCCTCTAGCATGAAGTCAGACAAGTGA
H2SYBJJ03GSA0I	GS_B1	99.64	510	0	0	0	0	1	0	0	2	0	0	0	0	0	0	0	3	AACCGATGGCCTCCTGAACGCGCATTGCGCTCTCGGGATTTCCTGAGAGCAGGTCTGCTTCAGTGCTTAGCATTATCTACCTGTGCTTGCAAGCAGCATGTATGTCTGCATTGCTGCTTCGCTTTCCAACAAGTCATCGATCGCTTTTGTGTTCGTAAATGGCTTGTTTGCTGCCTGGCCCATGCGCCAAGCTTGAGCGTACTGTTGTTCCAAGCTTTGCTTGCATCGTGCAGCTCAAGCGCGCAGCTGTCGGCATGCTGATGCATGCCCTTAGCATGAAGTCAGACAAGAGA
H2SYBJJ03GSFM3	GS_C1	99.65	518	0	0	0	0	0	0	3	0	0	0	0	0	0	0	0	3	AACCAATGGCCTCCTGAACGTGCGTTGCACTCTTGGGATTTCCTGAGAGTATGTCTGCTTCAGTGCTTAACTTGCCCCAACTTTGCAAGCAGGATGTGTTTCTGCCTTGCGTTCTTATGAGCTATTGCCCTCTGAGCCAATGGCTTGTTAATTGCTTGGTTCTTGCAAAATGCTTTGCGCGCTGTTATTCAGGTTTCTACCTTCGTGGTTTTACTTGAGTGACGCTGCTCATGCTTGCAACCGCTGGGATGCAGGTGCATGCCTTTAGCATGAAGTCAGACAAGTGA
H2SYBJJ03GSHD5	GS_A1	94.07	396	0	2	1	0	0	0	0	0	0	0	0	0	0	0	0	3	AACCAATGGCCTCTTGAACGTGCATTGCGCTCTTGGGATATGCCTGAGAGCATGTCTGCTTCAGTGCTTCTACTTTCATTTTCTGCTGCTCTTGTTATCAGGAGCAGTGTTATCAGGAGCAGTGTTGCTGCATGCTTCTGCAAGTGGCACTGGCATGCTAAATATCAAGTTTTGCTTGCTGTTGTGACTGATCAACATCTCATGTCGTCTCAGTTGGCGAAACAAAAGCTCATGTGTGTTCTTAACACTTCCTAGCATGAAGTCAGACAAGTGA
H2SYBJJ03GSLWE	GS_A1	99.22	460	2	1	0	0	0	0	0	0	0	0	0	0	0	0	0	3	AACCAATGGCCTCTTGAACGTGCATTGCGCTTTTGGGATATGCCTGAGAGCATGTCTGCTTCAGTGCTTCTACTTTCATTTTCTGCTGCTCTTGTTATCAGGAGCAGTGTTGCTGCATGCTTCTGCAAGTGGCACTGGCATGCTAAATATCAAGTTTTGCTTGCTGCTGTGACTGATCAACATCTCATGTCGTTTCAGTTGGCGAAACAAAAGCTCATGTGTGTTCTTAACACTTCCTAGCATGAAGTCAGACAAGTGA
H2SYBJJ03GSW9E	GS_A1	98.82	455	0	0	0	0	0	0	0	0	0	0	0	3	0	0	0	3	AACCAATGGCCTCTTGAACGTGCATTGCGCTCTTGGGATATGCCTGAGAGCATGTCTGCTTCAGTGCTTCTACTTTCATTTTCTGCTGCTCTTGTTATCAGGAGCAGTGTTGCTGCATGCTTCTGCAAGTGGCACTGGCATGCTAAATATCAAGTTTTGCTTGCTGTTGTGACTGATCAACATCTCATGTCGTTTCAGTTGGCGAAACAAAAGCTCACGTGTGATCTCAACACTTCCTAGCATGAAGTCAGACAAGTGA
H2SYBJJ03GTBXY	GS_A1	94.07	396	2	1	0	0	0	0	0	0	0	0	0	0	0	0	0	3	AACCAATGGCCTCTTGAACGTGCATTGCGCTCTTGGGATATGCCTGAGAGCATGTCTGCTTCAGTGCTTCTACTCTCATTTTCTGCTGCTCTTGTTATCAGGAGCAGTGTTATCAGGAGCAGTGTTGCTGCATGCTTCTGCAAGTGGCACTGGCATGCTAAATATCAAGTTTTGCTTGCTGTTGTGACTGATCAACATCTCATGTCGTTTCAGTTGGCGAAACAAAAGCTCATGTGTGTTCTTAACACTTCCTAGCATGAAGTCAGACAAGTGA
H2SYBJJ03GTC9C	GS_A1	99.22	460	0	0	1	0	0	0	0	0	0	2	0	0	0	0	0	3	AACCAATGGCCTCTTGAACGTGCATTGCGCTCTTGGGATATGCCTGAGAGCATGTCTGCTTCAGTGCTTCTACTTTCATTTTCTGCTGCTCTTGTTATCAGGAGCAGTGTTGCTGCATGCTTCTGCAAGTGGCACTGGCATGCTAAATATCAAGTTTTGCTTGCTGTTGTGACTGGTCAACATCTCATGTCGTTTCAGTTGGCGAAACAAAAGCTCATGTGTGCTCTTAACACTTCCTAGCATGAAGTCAGACAAGTGA
H2SYBJJ03GTFO5	GS_C41	99.65	518	0	0	0	0	0	0	0	0	0	0	0	0	0	0	3	3	AACCAATGGCCTCCTGAACGTGCGTTGCACTCTTGGGATTTCCTGAGAGTATGTCTGCTTCAGTGCTTAACTTGCCCCAACTTTGCAAGCAGGATGTGTTTCTGCCTTGCGTTCTTATGAGCTATTGCCCTCTGAGCCAATGGCTTGTTAATTGCTTGGTTCTTGCAAAATGCTTTGCGCGCTGTTATTCAGGTTTCTACCTTCGTGATTTTACTTGAGTGACGCTGCTCATGCTTGCAACCGCTGGGATGCAGGTGCATGCCTCTAGTATGAAGTCAGACAAGTGA
H2SYBJJ03GTFR0	GS_B1	99.28	505	0	0	0	1	0	0	0	2	0	0	0	0	0	0	0	3	AACCGATGGCCTCCTGAACGCGCATTGCGCTCTCGGGATTTCCTGAGAGCAGGTCTGCTTCAGTGCTTAGCATTATCTACCTGTGTTTGCAAGCAGCATGTATGTCTGCATTGCTGCTTCGCTTTCCAACAAGTCATCGATCGCTTTTGTGTTCGTAAATGGCTTGTTTGCTGCCTGGCCCATGCGCCAAGCTTGAGCGTACTGTTGTTCCAAGCTTTGCTTGCATCGTGCAGCTCAAGCGCGCAGCCGTCGGGATGCTGATGCATGCCCTTAGCATGAAGTCAGACAAGAGA
H2SYBJJ03GTYHT	GS_C1e	99.65	516	0	0	0	0	0	0	0	0	0	0	0	0	0	3	0	3	AACCAATGGCCTCCTGAACGTGCGTTGCACTCTTGGGATTTCCTGAGAGTACGTCTGCTTCAGTGCTTAACTTGCCCCAACTTTGCAAGCAGATGTGTTTCTGCCTTGCGTTCTTATGAGCTATTGCCCTCTGAGCCAATGGCTTGTTAATTGCTTGGTTCTTGCAAAATGCTTTGCGCGCTGTTATTCAGGTTTCTACCTTCGTGGTTTTACTTGAGTGACGCTGCTCATGCTTGCAACCGCTGGGATGCAGGTGCATGCCTCTAGCATGAAGTCAGACAAGTGA
H2SYBJJ03GUB6K	GS_A1	94.07	396	3	0	0	0	0	0	0	0	0	0	0	0	0	0	0	3	AACCAATGGCCTCTTGAACGTGCATTGCGCTCTTGGGATATGCCTGAGAGCATGTCTGCTTCAGTGCTTCTACTTTCATTTTCTGCTGCTCTTGTTATCAGGAGCAGTGTTATCAGGAGCAGTGTTGCTGCATGCTTCTGCAAGTGGCACTGGCATGCTAAATATCAAGTTTTGCTTGCTGTTGTGACTGATCAACATCTCATGTCGTTTCAGCTGGCGAAACAAAAGCTCATGTGTGTTCTTAACACTTCCTAGCATGAAGTCAGACAAGTGA
H2SYBJJ03GUBKN	GS_B1	99.28	505	0	0	0	2	0	0	0	1	0	0	0	0	0	0	0	3	AACCGATGGCCTCCTGAACGCGCATTGCGCTCTCGGGATTTCCTGAGAGCAGGTCTGCTTCAGTGCTTAGCATTATCTACCCGTGCTTGCAAGCAGCATGTATGTCTGCATTGCTGCTTCGCTTTCCAACAAGTCATCGATCGCTTTTGTGTTCGTAAATGGCTTGTTTGCTGCCTGGCCCATGCGCCAAGCTTGAGCGTACTGTTGTTCCAAGCTTTGCTTGCATCGTGCAGCTCAAGCGCGCAGCCGTCGGGATGCTGATGCATGCCCTTAGCATGAAGTCAGACAAGAGA
H2SYBJJ03GUGGM	GS_C1	97.17	472	0	0	0	0	0	0	3	0	0	0	0	0	0	0	0	3	AACCAATGGCCTCCTGAACGTGCGTTGCACTCTTGGGATTTCCTGAGAGTATGTCTGCTTCAGTGCTTAACTTGCCCCAACTTTGCAAGCAGGATGTGTTTCTGCCTTGCGTTCTTATGAGCTATTGCCCTCTGAGCCAATGGCTTGTTAATTGCTTGGTTCTTGCAAAATGCTTTGCGCGCTGTTATTCAGGTTTCTACCTTCGTGGTTTTACTTGAGTGACGCTGCTCATGCTTGCAACCGCTGGTGCATGCCTCTAGCATGAAGTCAGACAAGTGA
H2SYBJJ03GUTXK	GS_A1	98.82	455	0	0	0	0	0	0	0	0	0	0	0	3	0	0	0	3	AACCAATGGCCTCTTGAACGTGCATTGCGCTCTTGGGATATGCCTGAGAGCATGTCTGCTTCAGTGCTTCTACTTTCATTTTCTGCTGCTCTTGTTATCAGGAGCAGTGTTGCTGCATGCTTCTGCAAGTGGCACTGGCATGCTAAATACCAAGTTTTGCTTGCTGTTGTGACTGATCAACATCTCATGTCGTTTCAGTTGGCGAAACAAAAGCTCACGTGTGATCTTAACACTTCCTAGCATGAAGTCAGACAAGTGA
H2SYBJJ03GUW0Z	GS_A1	94.07	396	2	0	1	0	0	0	0	0	0	0	0	0	0	0	0	3	AACCAATGGCCTCTTGAACGTGCATTGCGCTCTTGGGATATGCCTGAGAGCATGTCTGCTTCAGTGCTTCTACTTTCATTTTCTGCTGCTCTTGTTATCAGGAGCAGTGTTATCAGGAGCAGTGTTGCTGCATGCTTCCGCAAGTGGCACTGGCATGCTAAATATCAAGTTTTGCTTGCTGTTGTGACTGATCAACATCTCATGTCGTTTCAGTTGGCGAAACAAAAGCTCATGTGTGTTCTTAACACTTCCTAGCATGAAGTCAGACAAGTGA
H2SYBJJ03GV380	GS_C41	99.65	518	0	0	0	0	0	0	0	0	0	0	0	0	0	0	3	3	AACCAATGGCCTCCTGAACGTGCGTTGCACTCTTGGGATTTCCTGAGAGTATGTCTGCTTCAGTGCTTAACTTGCCCCAACTTTGCAAGCAGGATGTGTTTCTGCCTTGCGTTCTTATGGGCTATTGCCCTCTGAGCCAATGGCTTGTTAATTGCTTGGTTCTTGCAAAATGCTTTGCGCGCTGTTATTCAGGTTTCTACCTTCGTGATTTTACTTGAGTGACGCTGCTCATGCTTGCAACCGCTGGGATGCAGGTGCATGCCTCTAGCATGAAGTCAGACAAGTGA
H2SYBJJ03GV4IB	GS_C36	99.65	518	0	0	0	0	0	0	2	0	0	0	1	0	0	0	0	3	AACCAATGGCCTCCTGAACGTGCGTTGCACTCTTGGGATTTCCTGAGAGTATGTCTGCTTCAGTGCTTAACTTGCCCCAACTTTGCAAGCAGGATGTGTTTCTGCCTTGCGTTCTTATGAGCTATTGCCCTCTGAGCCAATGGCTTGTTAATTGCTTGGTTCTTGCAAAATGCTTTGCGCGCTGTTATTCAGGTTTCTACCTTCGTGGTTTTACTTGAGTGACGCTGCTCATGCTTGCAACCGCCGGGATGCAGGTGCATGCCTCTAGCATGAAGTCAGACAAGTGA
H2SYBJJ03GV7W7	GS_A1	99.22	460	3	0	0	0	0	0	0	0	0	0	0	0	0	0	0	3	AACCAATGGCCTCTTGAACGTGCATTGCGCTTTTGGGATACGCCTGAGAGCATGTCTGCTTCAGTGCTTCTACTTTCATTTTCTGCTGCTCTTGTTATCAGGAGCAGTGTTGCTGCATGCTTCTGCAAGTGGCACTGGCATGCTAAATATCAAGTTTTGCTTGCTGTTGTGACTGATCAACATCTCATGTCGTTTCAGTTGGCGAAACAAAAGCTCATGTGTGTTCTTAACACTTCCTAGCATGAAGTCAGACAAGTGA
H2SYBJJ03GV8FL	GS_B1	99.28	505	0	0	0	2	0	0	0	0	1	0	0	0	0	0	0	3	AACCGATGGCCTCCTGAACGCGCATTGCGCTCTCGGGATTTCCTGAGAGCAGGTCTGCTTCAGTGCTTAGCATTATCTACCTGTGCTTGCAAGCAGCATGTATGTCTGCATTGCTGCTTCGCTTTCCAACAAGTCATCGATCGCTTTTGTGTTCGTAAATGGCTTGTTTGCTGCCTGGCCCATGCGCCAAGCTTGAGCGTACTGTTGTTCCAAGCTTTGCTTGCATCGTGCAGCTCAAGCGCGCAGCCGTCGGGATGCTGATGTATGCCCTTAGCATGAAGTCAGACAAGAGA
H2SYBJJ03GVA70	GS_A1	99.22	460	2	0	1	0	0	0	0	0	0	0	0	0	0	0	0	3	AACCAATGGCCTCTTGAACGTGCATTGCGCTCTTGGGATATGCCTGAGAGCATGTCTGCTTCAGTGCTTCTACTTTCATTTTCTGCTGCTCTTGTTATCAGGAGCAGTGTTGCTGCATGCTTCTGCAAGTGGCACTGGCATGCTAAATACCAAGTTTTGCTTGCCGTTGTGACTGATCAACATCTCATGTCGTTTCAGTTGGCGAAACAAAAGCTCATGTGTGTTCTTAACACTTCCTAGCATGAAGTCAGACAAGTGA
H2SYBJJ03GVE3C	LJ_A1c	99.6	462	0	0	0	0	0	0	0	0	0	3	0	0	0	0	0	3	AACCAATGGCCTCTTGAACGTGCATTGCGCTCTTGGGATATGCCTGAGAGCATGTCTGCTTCAGTGCTTCTACTTTCATTTTCTGCTGCTCTTGTTATCAGGAGCAGTGTTGCTGCATGCTTCTGCAAGTGGCACTGGCATGCTAAATATCAAGTTTTGCTTGCTGTTATGACTGATCAACATCTCACGTCGTTTCAGTTGGCGAAACAAAAGCTCATGTGTGTTCTTAACACTTCCTAGCATGAAGTCAGACAAGTGA
H2SYBJJ03GVOV8	GS_A1	99.61	466	3	0	0	0	0	0	0	0	0	0	0	0	0	0	0	3	AACCAATGGCCTCTTGAACGTGCATTGCGCTCTTGGGATATGCCTGAGAGCATGTCTGCTTCAGTGCTTCTACTTTCATTTTCTGCTGCTCTTGTTATCAGGAGCAGTGTTGCTGCATGCTTTTGCAAGTGGCACTGGCATGCTAAATATCAAGTTTTGCTTGCTGTTGTGACTGATCAACATCTCATGTCGTTTCAGTTGGCGAAACAAAAGCTCATGTGTGTTCTTAACACTTCCTAGCATGAAGTCAGACAAGTGA
H2SYBJJ03GW33G	GS_A1	99.61	466	1	0	0	0	0	0	0	0	0	0	0	2	0	0	0	3	AACCAATGGCCTCTTGAACGTGCATTGCGCTCTTGGGATATGCCTGAGAGCATGTCTGCTTCAGTGCTTCTACTTTCATTTTCTGCTGCTCTTGTTATCAGGAGCAGTGTTGCTGCATGCTTCTGCAAGTGGCACTGGCATGCTAAATATCAAGTTTTGCTTGCTGTTGTGACTGATCAACATCTCATGTCGTTTCAGTTGGCGAAACAAAAGCTCATGTGTGTTCTTAACACCTCCTAGCATGAAGTCAGACAAGTGA
H2SYBJJ03GWOWF	GS_C1h	98.21	490	0	0	0	0	0	0	0	0	0	0	3	0	0	0	0	3	AATCAATGGCCTCCTGAACGTGCGTTGCACTCTTGGGATTTCCTGAGAGTATGTCTGCTTCAGTGCTTAACTTGCCCCAACTTTGCAAGTAGGGTGTGTTTCTGCCTTGTGTTCTTATGAGCTATTGCCCTCTGAGCCAATGGCTTGTTAATTGCTTGGTTCTTGCAAAACGTTTTGCGCGCTGTTATTCAGGTTTCTACCTTCGTGGTTTTACTTGAGTGACGCTGCTCATGCTTGCAACCGCTGGGATGCAGCTGCATGCCTCTAGCATGAAGTCAGACAAGTGA
H2SYBJJ03GWSIW	GS_A1	99.22	460	0	0	0	0	0	0	0	0	0	3	0	0	0	0	0	3	AACCAATGGCCTCTTGAACGTGCATTGCGCTCTTGGGATATGCCTGAGAGCATGTCTGCTTCAGTGCTCCTACTTTCATTTTCTGCTGCTCTTGTTATCAGGAGCAGTGTTGCTGCATGCTTCTGCAAGTGGCACTGGCATGCTAAATATCAAGTTTTGCTTGCTGTTGTGACTGATCAACATCTCATGTCGTTTCAGTTGGCGAGACAAAAGCTCATGTGTGTTCTTAACACTTCCTAGCATGAAGTCAGACAAGTGA
H2SYBJJ03GY90B	GS_B1	99.28	505	0	0	0	1	1	0	0	1	0	0	0	0	0	0	0	3	AACCGATGGCCTCCTGAACGCGCATTGCGCTCTCGGGATTTCCTGAGAGCAGGTCTGCTTCAGTGCTTAGCATTATCTACCTGTGCTTGCAAGCAGCATGTATGTCTGCATTGCTGCTTCGCTTTCCAACAAGTCATCGATCGCTTTTGTGTTCGTAAATGGCTTGTTTGCTGCCTGGCCCATGCGCCAAGCTTGAGCGTACTGTTGTTCCAAGCTTTGCTTGCATCGTGCAGCCCAAGCGCGCAGCCGTCGGGATGCTGATGCATGCCCTTAGCATGAAGTCAGACAAGAGA
H2SYBJJ03GYCIY	GS_A1	94.07	396	0	0	3	0	0	0	0	0	0	0	0	0	0	0	0	3	AACCAATGGCCTCTTGAACGTGCATTGCGCTCTTGGGATATGCCTGAGAGCATGTCTGCTTCAGTGCTTCTACTTTCATTTTCTGCTGCTCTTGTTATCAGGAGCAGTGTTATCAGGAGCAGTGTTGCTGCATGCTTCTGCAAGTGGCACTGGCATGCTAAATATCAAGTTTTGCTTGCTGTTGTGACTGATCAACATCTCATGTCGTTTCGGTTGGCGAAACAAAAGCTCATGTGTGTTCTTAACACTTCCTAGCATGAAGTCAGACAAGTGA
H2SYBJJ03GYOK7	GS_A1	99.22	460	0	0	0	0	0	0	0	0	0	3	0	0	0	0	0	3	AACCAATGGCCTCTTGAACGTGCATTGCGCTCTTGGGATATGCCTGAGAGCGTGTCTGCTTCAGTGCTCCTACTTTCATTTTCTGCTGCTCTTGTTATCAGGAGCAGTGTTGCTGCATGCTTCTGCAAGTGGCACTGGCATGCTAAATATCAAGTTTTGCTTGCTGTTGTGACTGATCAACATCTCATGTCGTTTCAGTTGGCGAAACAAAAGCTCATGTGTGTTCTTAACACTTCCTAGCATGAAGTCAGACAAGTGA
H2SYBJJ03GYQ50	GS_C41	99.65	518	0	0	0	0	0	0	0	0	0	0	0	0	0	0	3	3	AACCAATGGCCTCCTGAACGTGCGTTGCACTCTTGGGATTTCCTGAGAGTATGTCTGCTTCAGTGCTTAACTTGCCCCAACTTTGCAAGCAGGATGTGTTTCTGCCTTGCGTTCTTACGAGCTATTGCCCTCTGAGCCAATGGCTTGTTAATTGCTTGGTTCTTGCAAAATGCTTTGCGCGCTGTTATTCAGGTTTCTACCTTCGTGATTTTACTTGAGTGACGCTGCTCATGCTTGCAACCGCTGGGATGCAGGTGCATGCCTCTAGCATGAAGTCAGACAAGTGA
H2SYBJJ03GZ5LB	GS_C1	99.65	518	0	0	0	0	0	0	2	0	0	0	0	0	0	1	0	3	AACCAATGGCCTCCTGAACGTGCGTTGCACTCTTGGGATTTCCTGAGAGTATGTCTGCTTCAGTGCTTAACTTGCCCCAACTTTGCAAGCAGGATGTGTTTCTGCCTTGCGTTCTTATGAGCTATTGCCCTCTGAGCCAATGGCTTGTTAATTGCTTGGTTCTTGCAAAATGCTTTGCGCGCTGTTATTCAGGTTTCTACCTTCGTGGTTTTACTTGAGTGACGCTGCTCATGCTTGTAACCGCTGGGATGCAGGTGCATGCCTCTAGCATGAAGTCAGACAAGTGA
H2SYBJJ03GZGLB	GS_A1	99.22	460	0	0	0	0	0	0	0	0	0	0	0	0	3	0	0	3	AACCAATGGCCTCTTGAACGTGCATTGCGCTCTTGGGATACGCCTGAGAGCATGTCTGCTTCAGTGCTTCTACTTTCATTTTCTGCTGCTCTTATTATCAGGAGCAGTGTTGCTGCATGCTTCTGCAAGTGGCACTGGCATGCTAAATATCAAGTTTTGCTTGCTGTTGTGACTGATCAACATCTCATGTCGTTTCAGTTGGCGAAACAAAAGCTCATGTGTGTTCTTAACACTTCCTAGCATGAAGTCAGACAAGTGA
H2SYBJJ03GZQL1	GS_C1h	99.29	512	0	0	0	0	0	0	0	0	0	0	3	0	0	0	0	3	AACCAATGGCCTCCTGAACGTGCGTTGCACTCTTGGGATTTCCTGAGAGTATGTCTGCTTCAGTGCTTAACTTGCCCCAACTTTGCAAGCAGGATGTGTTTCTGCCTTGTGTTCTTATGAGCTACTGCCCGCTGAGCCAATGGCTTGTTAATTGCTTGGTTCTTGCAAAATGCTTTGCGCGCTGTTATTCAGGTTTCTACCTTCGTGGTTTTACTTGAGTGACGCTGCTCATGCTTGCAACCGCTGGGATGCAGGTGCATGCCTCTAGCATGAAGTCAGACAAGTGA
H2SYBJJ03HA438	GS_B1	99.28	505	0	0	0	0	2	0	0	1	0	0	0	0	0	0	0	3	AACCGATGGCCTCCTGAACGCGCATTGCGCTCTCGGGATTTCCTGAGAGCAGGTCTGCTTCAGTGCTTAGCATTATCTACCTGTGCTTGCAAGCAGCATGTATGTCTGCATTGCTGCTTCGCTTTCCAACAAGTCATCGATCGCTTTTGTGTTCGTAAATGGCTTGTTTGCTGCCTGGCCCATGCGCCAAGCTTGAGCGTACTGTTGTTCCAAGCTTTGCTTGCATCGTGCAGCTCAAGCGCGCGGCCGTCGGGATGCTGATGCATGCCCTTAGCATGAAGTCAGACAAGAGA
H2SYBJJ03HA6ZO	GS_B1	99.64	510	0	0	0	0	0	2	0	1	0	0	0	0	0	0	0	3	AACCGATGGCCTCCTGAACGCGCATTGCGCTCTCGGGATTTCCTGAGAGCAGGTCTGCTTCAGTGCTTAGCATTATCTACCTGTGCTTGCAAGCAGCATGTATGTCTGCATTGCTGCTTCGCTTTCCAACAAGTCATCGATCGCTTTTGTGTTCGTAAATGGCTTGTTTGCTGCCTGGCCCATGCGCCAAGCTTGAGCGTACTGTTGTTCCAAGCTTTGCTTGCATCGTGCAGCTCAAGCGCGCAGTTGTCGGGATGCTGATGCATGCCCTTAGCATGAAGTCAGACAAGAGA
H2SYBJJ03HB11T	LJ_A1c	99.6	462	0	0	0	0	0	0	0	0	0	3	0	0	0	0	0	3	AACCAATGGCCTCTTGAACGTGCATTGCGCTCTTGGGATATGCCCGAGAGCATGTCTGCTTCAGTGCTTCTACTTTCATTTTCTGCTGCTCTTGTTATCAGGAGCAGTGTTGCTGCATGCTTCTGCAAGTGGCACTGGCATGCTAAATATCAAGTTTTGCTTGCTGTTATGACTGATCAACATCTCATGTCGTTTCAGTTGGCGAAACAAAAGCTCATGTGTGTTCTTAACACTTCCTAGCATGAAGTCAGACAAGTGA
H2SYBJJ03HBH19	GS_A1	99.6	462	0	0	0	0	0	0	0	0	0	0	0	0	3	0	0	3	AACCAATGGCCTCTTGAACGTGCATTGCGCTCTTGGGATATGCCTGAGAGCATGTCTGCTTCAGTGCTTCTACTTTCATTTTCTGCTGCTCTTGTTATCAGGAGCAGTGTTGCTGCATGCTTCTGCAAGTGGCACTGGCATGCTAAATATCAAGTTTTGCTTGCTGTTGTGACTGATCAACATCTCATGTCGTTTCAGTTGGCGAAACAAAAGCTCATGTGTGTTCTCAACACTTCCTAGCATGAAGTCAGACGAGTGA
H2SYBJJ03HCNU7	GS_A1	99.22	460	0	0	0	0	0	0	0	0	0	3	0	0	0	0	0	3	AACCAATGGCCTCTTGAACGTACATTGCGCTCTTGGGATATGCCTGAGAGCATGTCTGCTTCAGTGCTCCTACTTTCATTTTCTGCTGCTCTTGTTATCAGGAGCAGTGTTGCTGCATGCTTCTGCAAGTGGCACTGGCATGCTAAATATCAAGTTTTGCTTGCTGTTGTGACTGATCAACATCTCATGTCGTTTCAGTTGGCGAAACAAAAGCTCATGTGTGTTCTTAACACTTCCTAGCATGAAGTCAGACAAGTGA
H2SYBJJ03HD1ZJ	GS_A1	94.07	396	3	0	0	0	0	0	0	0	0	0	0	0	0	0	0	3	AACCAATGGCCTCTTGAACGTGCATTGCGCTCTTGGGATATGCCTGAGAGCATGTCTGCTTCAGTGCTTCTACTTTCATTTTCTGCTGCTCTTGTTATCAGGAGCAGTGTTATCAGGAGCAGTGTTGCTGCATGCTTCTGCAAGTGGCACTGGCATGCTAAATATCAAGTTTTGCTTGCTGTTGTGACTGATCAACGTCTCATGTCGTTTCAGTTGGCGAAACAAAAGCTCATGTGTGTTCTTAACACTTCCTAGCATGAAGTCAGACAAGTGA
H2SYBJJ03HD9YP	GS_A1	94.07	396	2	0	1	0	0	0	0	0	0	0	0	0	0	0	0	3	AACCAATGGCCTCTTGAACGTGCATTGCGCTCTTGGGATATGCCTGAGAGCATGTCTGCTTCAGTGCTTCTACTTTCATTTTCTGCTGCTCTTGTTATCAGGAGCAGTGTTATCAGGAGCAGTGTTGCTGCATGCTTCTGCAAGTGGCACTGGCATGCTAAATATCAAGCTTTGCTTGCTGTTGTGACTGATCAACATCTCATGTCGTTTCAGTTGGCGAAACAAAAGCTCATGTGTGTTCTTAACACTTCCTAGCATGAAGTCAGACAAGTGA
H2SYBJJ03HDIYG	GS_A1	99.22	460	0	0	0	0	0	0	0	0	0	0	0	0	3	0	0	3	AACCAATGGCCTCTTGAACGTGCATTGCGCTCTTGGGATATGCCTGAGAGCATGTCTGCTTCAGTGCTTCTACTTTCATTTTCTGCTGCTCTTGTTATCAGGAGCAGTGTTGCTGCATGCTTCTGCAAGTGGCACTGGCATGCTAAATATCAAGTTTTGCTTGCTGTTGTGACTGATCAACATCTCATGTCGTATCAGTTGGCGAAACCAAAAGCTCATGTGTGTTCTTAACACTTCCTAGCATGAAGTCAGACAAGTGA
H2SYBJJ03HDV88	GS_A1	99.22	460	3	0	0	0	0	0	0	0	0	0	0	0	0	0	0	3	AACCAATGGCCTCTTGAACGTGCATTGCGCTTTTGGGATATGCCTGAGAGCATGTCTGCTTCAGTGCTTCTACTTTCATTTTCTGCTGCTCTTGTTATCAGGAGCAGTGTTGCTGCATGCTTCCGCAAGTGGCACTGGCATGCTAAATATCAAGTTTTGCTTGCTGTTGTGACTGATCAACATCTCATGTCGTTTCAGTTGGCGAAACAAAAGCTCATGTGTGTTCTTAACACTTCCTAGCATGAAGTCAGACAAGTGA
H2SYBJJ03HE01P	GS_A1	99.22	460	2	0	1	0	0	0	0	0	0	0	0	0	0	0	0	3	AACCAATGGCCTCTTGAACGTGCATTGCGCTCTTGGGATATGCCTGAGAGCATGTCTGCTTCAGTGCTTCTACTTTCATTTTCTGCTGCTCTTGTTATCAGGAGCAGTGTTGCTGCATGCTTCTGCAAGTGGCACTGGCATGCTAAATACCAAGTTTTGCTTGCTGTTGTGACTGATCAACATCTCATGTCGTTTCAGTTGGCGAAACAAAAGCTCATGTGTGTTCTTAGCACTTCCTAGCATGAAGTCAGACAAGTGA
H2SYBJJ03HE4MU	GS_A1	99.22	460	0	0	0	0	0	0	0	0	0	0	0	3	0	0	0	3	AACCAATGGCCTCTTGAACGTGCATTGCGCTCTTGGGATATGCCTGAGGGCATGTCTGCTTCAGTGCTTCTACTTTCATTTTCTGCTGCTCTTGCTATCAGGAGCAGTGTTGCTGCATGCTTCTGCAAGTGGCACTGGCATGCTAAATATCAAGTTTTGCTTGCTGTTGTGACTGATCAACATCTCATGTCGTTTCAGTTGGCGAAACAAAAGCTCATGTGTGTTCTTAACACTTCCTAGCATGAAGTCAGACAAGTGA
H2SYBJJ03HE91C	GS_C1	99.65	518	0	0	0	0	0	0	2	0	0	0	1	0	0	0	0	3	AACCAATGGCCTCCTGAACGTGCGTTGCACTCTTGGGATTTCCTGAGAGTATGTCTGCTTCAGTGCTTAACTTGCCCCAACTTTGCAAGCAGGATGTGTTTCTGCCTTGCGTTCTTATGAGCTATTGCCCTCTGAGCCAATGGCTTGTTAATTGCTTGGTTCTTGCAAAATGCTTTGCGCGCTGTTATTCAGGTTTCTACCTTCGTGGTTTTACTTGAGTGACGCTGCTCATGCTTGCAACCGCTGGGATGCAGGTGCATGCCTCTAGCACGAAGTCAGACAAGTGA
H2SYBJJ03HEHDG	GS_C1	99.65	518	0	0	0	0	0	0	2	0	0	0	0	0	0	1	0	3	AACCAATGGCCTCCTGAACGTGCGTTGCACTCTTGGGATTTCCTGAGAGTATGTCTGCTTCAGTGCTTAACTTGCCCCAACTTTGCAAGCAGGATGTGTTTCTGCCTTGCGTTCTTATGAGCTATTGCCCTCTGAGCCAATGGCTTGTTAATTGCTTGGTTCTTGCAAAATGCTTTGCGCGCTGTTATTCAGGCTTCTACCTTCGTGGTTTTACTTGAGTGACGCTGCTCATGCTTGCAACCGCTGGGATGCAGGTGCATGCCTCTAGCATGAAGTCAGACAAGTGA
H2SYBJJ03HENVI	LJ_A1c	99.6	462	0	0	0	0	0	0	0	0	0	3	0	0	0	0	0	3	AACCAATGGCCTCTTGAACGTGCATTGCGCTCTTGGGATATGCCTGAGAGCATGTCTGCTTCAGTGCTTCTACTTTCATTTTCTGCTGCTCTTGTTATCAGGAGCAGTGTTGCTGCATACTTCTGCAAGTGGCACTGGCATGCTAAATATCAAGTTTTGCTTGCTGTTATGACTGATCAACATCTCATGTCGTTTCAGTTGGCGAAACAAAAGCTCATGTGTGTTCTTAACACTTCCTAGCATGAAGTCAGACAAGTGA
H2SYBJJ03HEQ0R	GS_C1h	99.65	518	0	0	0	0	0	0	0	0	0	0	3	0	0	0	0	3	AACCAATGGCCTCCTGAACGTGCGTTGCACTCTTGGGATTTCCTGAGAGTATGTCTGCTTCAGTGCTTAGCTTGCCCCAACTTTGCAAGCAGGATGTGTTTCTGCCTTGTGTTCTTATGAGCTATTGCCCTCTGAGCCAATGGCTTGTTAATTGCTTGGTTCTTGCAAAATGCTTTGCGCGCTGTTATTCAGGTTTCTACCTTCGTGGTTTTACTTGAGTGACGCTGCTCATGCTTGCAACCGCTGGGATGCAGGTGCATGCCTCTAGCATGAAGTCAGACAAGTGA
H2SYBJJ03HEQRS	GS_A1	99.61	466	0	0	0	0	0	0	0	0	0	0	0	0	3	0	0	3	AACCAATGGCCTCTTGAACGTGCATTGCGCTCTTGGGATATGCCTGAGAGCATGTCTGCTTCAGTGCTTCTACTTTCATTTTCTGCTGCTCTTGTTATCAGGAGCAGTGTTGCTGCATGCTTCTGCAAGTGGCACTGGCATGCTAAATATCAAGTTTTGCTTGCTGTTGTGACTGATCAACATCTCATGTCGTTTCAGTTGGCGAAACAAAAGCTCATGTGTGTTCTTAACACTTCCTAGCTTGAAGTCAGACAAGTGA
H2SYBJJ03HEQU7	GS_A1	98.82	455	0	0	0	0	0	0	0	0	0	0	0	0	3	0	0	3	AACCAATGGCCTCTTGAACGTGCATTGCGCTCTTGGGATATGCCTGAGAGCATGTCTGCTTCAGTGCTTCTACTTTCATTTTCTGCTGCTCCTGTTATCAGGAGCAGTGTTGCTGCATGCTTCTGCAAGTGGCACTGGCATGCTAAATATCAAGTTTTGCTTGCTGCTGTGACTGATCAACATCTCATGTCGTTTCAGATGGCGAAACAAAAGCTCATGTGTGTTCTTAACACTTCCTAGCATGAAGTCAGACAAGTGA
H2SYBJJ03HEWRX	GS_B1	99.28	505	0	0	0	1	1	0	0	1	0	0	0	0	0	0	0	3	AACCGATGGCCTCCTGAACGCGCATTGCGCTCTCGGGATTTCCTGAGAGCAGGTCTGCTTCAGTGCTTAGCATTATCTACCTGTGCTTGCAAGCAGCATGTATGTCTGCATTGCTGCTTCGCTTTCCAACAAGTCATCGATCGCTCTTGTGTTCGTAAATGGCTTGTTTGCTGCCTGGCCCATGCGCCAAGCTTGAGCGTACTGTTGTTCCAAGCTTTGCTTGCATCGTGCAGCTCAAGCGCGCAGCCGTCGGGATGCTGATGCATGCCCTTAGCATGAAGTCAGACAAGAGA
H2SYBJJ03HEX3B	GS_A1	99.22	460	3	0	0	0	0	0	0	0	0	0	0	0	0	0	0	3	AACCAATGGCCTCTGGAACGTGCATTGCGCTCTTGGGATATGCCTGAGAGCATGTCTGCTTCAGTGCTTCTACTTTCATTTTCTGCTGCTCTTGTTATCAGGAGCAGTGTTGTTGCATGCTTCTGCAAGTGGCACTGGCATGCTAAATATCAAGTTTTGCTTGCTGTTGTGACTGATCAACATCTCATGTCGTTTCAGTTGGCGAAACAAAAGCTCATGTGTGTTCTTAACACTTCCTAGCATGAAGTCAGACAAGTGA
H2SYBJJ03HF2DT	GS_C1	99.65	518	0	0	0	0	0	0	2	0	0	0	1	0	0	0	0	3	AACCAATGGCCTCCTGAACGTGCGTTGCACTCTTGGGATTTCCTGAGAGTATGTCTGCTTCAGTGCTTAACTTGCCCCAACTTTGCAAGCAGGATGTGTTTCTGCCTTGCGTTCTTATGAGCTATTGCCCTCTGAACCAATGGCTTGTTAATTGCTTGGTTCTTGCAAAATGCTTTGCGCGCTGTTATTCAGGTTTCTACCTTCGTGGTTTTACTTGAGTGACGCTGCTCATGCTTGCAACCGCTGGGATGCAGGTGCATGCCTCTAGCATGAAGTCAGACAAGTGA
H2SYBJJ03HFGSM	GS_A1	99.61	466	0	0	0	0	0	0	0	0	0	0	0	0	3	0	0	3	AACCAATGGCCTCTTGAACGTGCATTGCGCTCTTGGGATATGCCTGAGAGCATGTCTGCTTCAGTGCTTCTACTTTCATTTTCTGCTGCTCTTATTATCAGGAGCAGTGTTGCTGCATGCTTCTGCAAGTGGCACTGGCATGCTAAATATCAAGTTTTGCTTGCTGTTGTGACTGATCAACATCTCATGTCGTTTCAGTTGGCGAAACAAAAGCTCATGTGTGTTCTTAACACTTCCTAGCATGAAGTCAGACAAGTGA
H2SYBJJ03HFMBC	GS_C41	99.65	518	0	0	0	0	0	0	0	0	0	0	0	0	0	0	3	3	AACCAATGGCCTCCTGAACGTGCGTTGCACTCTTGGGATTTCCTGAGAGTATGTCTGCTTCAGTGCTTAACTTGCCCCAACTTTGCAAGCAGGATGTGCTTCTGCCTTGCGTTCTTATGAGCTATTGCCCTCTGAGCCAATGGCTTGTTAATTGCTTGGTTCTTGCAAAATGCTTTGCGCGCTGTTATTCAGGTTTCTACCTTCGTGATTTTACTTGAGTGACGCTGCTCATGCTTGCAACCGCTGGGATGCAGGTGCATGCCTCTAGCATGAAGTCAGACAAGTGA
H2SYBJJ03HG3TH	GS_A1	99.61	466	0	3	0	0	0	0	0	0	0	0	0	0	0	0	0	3	AACCAATGGCCTCTTGAACGTGCATTGCGCTCTTGGGATATGCCTGAAAGCATGTCTGCTTCAGTGCTTCTACTTTCATTTTCTGCTGCTCTTGTTATCAGGAGCAGTGTTGCTGCATGCTTCTGCAAGTGGCACTGGCATGCTAAATATCAAGTTTTGCTTGCTGTTGTGACTGATCAACATCTCATGTCGTTTCAGTTGGCGAAACAAAAGCTCATGTGTGTTCTTAACACTTCCTAGCATGAAGTCAGACAAGTGA
H2SYBJJ03HGJQ1	GS_B1	99.28	505	0	0	0	0	1	0	0	1	1	0	0	0	0	0	0	3	AACCGATGGCCTCCTGAACGCGCATTGCGCTCTCGGGATTTCCTGAGAGCAGGTCTGCTTCAGTGCTTAGCATTATCTACCTGTGCTTGCAAGCAGCATGTATGTCTGCATTGCTGCTTCGCTTTCCAACAAGTCATCGATCGCTTTTGTGCTCGTAAATGGCTTGTTTGCTGCCTGGCCCATGCGCCAAGCTTGAGCGTACTGTTGTTCCAAGCTTTGCTTGCATCGTGCAGCTCAAGCGCGCAGCCGTCGGGATGCTGATGCATGCCCTTAGCATGAAGTCAGACAAGAGA
H2SYBJJ03HGU29	GS_A1	98.82	455	0	0	0	0	0	0	0	0	0	0	0	3	0	0	0	3	AACCAATGGCCTCTTGAACGTGCATTGCGCTCTTGGGATATGCCTGAGAGCATGTCTGCTTCAGTGCTTCTACTTTCATTTTCTGCTGCTCTTGTTATCAGGAGCAGTGTTGCCGCATGCTTCTGCAAGTGGCACTGGCATGCTAAATATCAAGTTTTGCTTGCTGTTGTGACTGATCAACATCTCATGTCGTTTCAGTTGGCGAAACAAAAGCTCACGTGTGATCTTAACACTTCCTAGCATGAAGTCAGACAAGTGA
H2SYBJJ03HH0K8	LJ_A1c	99.6	462	0	0	0	0	0	0	0	0	0	3	0	0	0	0	0	3	AACCAATGGCCTCTTGAACGTGCATTGCGCTCTTGGGATATGCCTGAGAGCATGTCTGCTTCAGTGCTTCTACTTTCATTTTCTGCTGCTCTTGCTATCAGGAGCAGTGTTGCTGCATGCTTCTGCAAGTGGCACTGGCATGCTAAATATCAAGTTTTGCTTGCTGTTATGACTGATCAACATCTCATGTCGTTTCAGTTGGCGAAACAAAAGCTCATGTGTGTTCTTAACACTTCCTAGCATGAAGTCAGACAAGTGA
H2SYBJJ03HH2FW	GS_C1	99.29	512	0	0	0	0	0	0	3	0	0	0	0	0	0	0	0	3	AACCAATGGCCTCCTGAATGTGCGTTGCACTCTTGGGATTTCCTGAGAGTATGTCTGCTTCAGTGCTTAACTTGCCCCAACTTTGCAAGCAGGATGTGTTTCTGCCTTGCGTTCTTATGAGCTATTGCCCTCTGAGCCAATGGCTTGTTAATTGCTTGGTTCTTGCAAAATGCTTTGCGCGCTGTTATTCAGGTTTCTACCTTCGTGGTTTTACTTGAGTGACGCTGCTCATGCTTGCAACCGCTGGGACGCAGGTGCATGCCTCTAGCATGAAGTCAGACAAGTGA
H2SYBJJ03HHE3O	GS_A1	99.22	460	0	2	1	0	0	0	0	0	0	0	0	0	0	0	0	3	AACCAATGGCCTCTTGAACGTGCATTGCGCTCTTGGGATATGCCTGAGAGCATGTCCGCTTCAGTGCTTCTACTTTCATTTTCTGCTGCTCTTGTTATCAGGAGCAGTGTTGCTGCATGCTTCTGCAAGTGGCACTGGCATGCTAAATATCAAGTTTTGCTTGCTGTTGTGACTGATTAACATCTCATGTCGTTTCAGTTGGCGAAACAAAAGCTCATGTGTGTTCTTAACACTTCCTAGCATGAAGTCAGACAAGTGA
H2SYBJJ03HHLTM	GS_A1	99.22	460	2	1	0	0	0	0	0	0	0	0	0	0	0	0	0	3	AACCAATGGCCTCTTGAACGTGCATTGCGCTCTTGGGATATGCCTGAGAGCATGTCCGCTTCAGTGCTTCTACTTTCATTTTCTGCTGCTCTTGTTATCAGGAGCAGTGTTGCTGCATGCTTCTGCAAGTGGCACTGGCATGCTAAATATCAAGTTTTGCTTGCTGTTGTGACTGATCAACATCTCATGTCGTTTCAGTTGGCGAAACAAAAGCTCATGTGTGCTCTTAACACTTCCTAGCATGAAGTCAGACAAGTGA
H2SYBJJ03HHZ1Y	GS_A1	98.82	455	0	0	0	0	0	0	0	0	0	0	0	0	3	0	0	3	AACCAATGGCCTCTTGAACGTGCATTGCGCTCTTGGGATATGCCTGAGAGCATGTCTGCTTCAGTGCTTCTACTTTCATTTTCTGCTGCTCCTGTTATCAGGAGCAGTGTTGCTGCATGCTTCTGCAAGTGGCACTGGCATGCTAAATATCAAGCTTTGCTTGCTGTTGTGACTGATCAACATCTCATGTCGTTTCAGATGGCGAAACAAAAGCTCATGTGTGTTCTTAACACTTCCTAGCATGAAGTCAGACAAGTGA
H2SYBJJ03HIJU7	GS_B1	99.28	505	0	0	0	0	0	0	0	2	1	0	0	0	0	0	0	3	AACCGATGGCCTCCTGAACGCGCATTGCGCTCTCGGGATTTCCTGAGAGCAGGTCTGCTTCAGTGCTTAGCATTATCTACCTGTGCTTGCAAGCAGCATGTATGTCTGCATTGCCGCTTCGCTTTCCAACAAGTCATCGATCGCTTTTGTGTTCGTAAATGGCTTGTTTGCTGCCTGGCCCATGCGCCAAGCTTGAGCGTACTGTTGTTCCAAGCTTTGCTTGCATCGTGCAGCTCAAGCGCGCAGCCGTCGGGATGCTGATGCATGCCCTTAGCATGAAGTCAGACAAGAGA
H2SYBJJ03HIPKA	GS_C1	99.65	518	0	0	0	0	0	0	0	0	0	0	3	0	0	0	0	3	AACCAATGGCCTCCTGAACGTGCGTTGCACTCTTGGGATTTCCTGAGAGTATGTCTGCTTCAGTGCTTAACTTGCCCCAACTTTGCAAGCAGGATGTGTTTCTGCCTTGCGTTCTTATGAGCTATTGCCCTCTGAGCCAATGGCTTGTTAATTGCTTGGTTCTTGCAAAATGCTTTGCGCGCTGTTATTCAGGTTTCTGCCTTCGTGGTTTTACTTGAGTGACGCTGCTCATGCTTGCAACCGCTGGGATGCAGGTGCATGCCTCTAGCATGAAGTCAGACAAGTGA
H2SYBJJ03HISG4	GS_B1	99.28	503	0	0	0	0	3	0	0	0	0	0	0	0	0	0	0	3	AACCGATGGCCTCCTGAACGCGCATTGCGCTCTCGGGATTTCCTGAGAGCAGGTCTGCTTCAGTGCTTAGCATATCTACCTGTGCTTGTAAGCAGCATGTATGTCTGCATTGCTGCTTCGCTTTCCAACAAGTCATCGATCGCTTTTGTGTTCGTAAATGGCTTGTTTGCTGCCTGGCCCATGCGCCAAGCTTGAGCGTACTGTTGTTCCAAGCTTTGCTTGCATCGTGCAGCTCAAGCGCGCAGCTGTCGGGATGCTGATGCATGCCCTTAGCATGAAGTCAGACAAGAGA
H2SYBJJ03HIYGO	GS_A1	99.22	460	0	0	0	0	0	0	0	0	0	0	0	0	3	0	0	3	AACCAATGGCCTCTTGAACGTGCATTGCGCTCTTGGGATATGCCTGAGAGCATGTCTGCTTCAGTGCTTCTACTTTCATTCTCTGCTGCTCTTATTATCAGGAGCAGTGTTGCTGCATGCTTCTGCAAGTGGCACTGGCATGCTAAATATCAAGTTTTGCTTGCTGTTGTGACTGATCAACATCTCATGTCGTTTCAGTTGGCGAAACAAAAGCTCATGTGTGTTCTTAACACTTCCTAGCATGAAGTCAGACAAGTGA
H2SYBJJ03HJH2E	GS_A1	100	470	0	0	1	0	0	0	0	0	0	0	0	2	0	0	0	3	ACCAATGGCCTCTTGAACGTGCATTGCGCTCTTGGGATATGCCTGAGAGCATGTCTGCTTCAGTGCTTCTACTTTCATTTTCTGCTGCTCTTGTTATCAGGAGCAGTGTTGCTGCATGCTTCTGCAAGTGGCACTGGCATGCTAAATATCAAGTTTTGCTTGCTGTTGTGACTGATCAACATCTCATGTCGTTTCAGTTGGCGAAACAAAAGCTCATGTGTGTTCTTAACACTTCCTAGCATGAAGTCAGACAAGTGA
H2SYBJJ03HJNZK	GS_C1	99.29	512	0	0	0	0	0	0	3	0	0	0	0	0	0	0	0	3	AACCAATGGCCTCCTGAATGTGCGTTGCACTCTTGGGATTTCCTGAGAGTATGTCTGCTTCAGTGCTTAACTTGCCCCAACTTTGCAAGCAGGATGTGTTTCTGCCTTGCGTTCTTATGAGCTATTGCCCTCTGAGCCAATGGCTTGTTAATTGCTTGGTTCTTGCAAAATGCTTTGCGCGCTGTTATTCAGGTTTCTACCTTCGTGGTTTTACTTGAGTGACGCTGCTCATGCTTGCAACCGTTGGGATGCAGGTGCATGCCTCTAGCATGAAGTCAGACAAGTGA
H2SYBJJ03HJX1E	GS_C1	99.65	518	0	0	0	0	0	0	3	0	0	0	0	0	0	0	0	3	AACCAATGGCCTCCTGAACGTGCGTTGCACTCTTGGGATTTCCTGAGAGTATGTCTGCTTCAGTGCTTAACATGCCCCAACTTTGCAAGCAGGATGTGTTTCTGCCTTGCGTTCTTATGAGCTATTGCCCTCTGAGCCAATGGCTTGTTAATTGCTTGGTTCTTGCAAAATGCTTTGCGCGCTGTTATTCAGGTTTCTACCTTCGTGGTTTTACTTGAGTGACGCTGCTCATGCTTGCAACCGCTGGGATGCAGGTGCATGCCTCTAGCATGAAGTCAGACAAGTGA
H2SYBJJ03HJYFO	GS_B1	99.28	505	0	0	0	0	1	0	0	1	1	0	0	0	0	0	0	3	AACCGATGGCCTCCTGAACGCGCATTGCGCTCTCGGGATTTCCTGAGAGCAGGTCTGCTTCAGTGCTTAGCATTATCTACCTGTGCTTGCAAGCAGCATGTATGTCTGCATTGCTGCTTCGCTCTCCAACAAGTCATCGATCGCTTTTGTGTTCGTAAATGGCTTGTTTGCTGCCTGGCCCATGCGCCAAGCTTGAGCGTACTGTTGTTCCAAGCTTTGCTTGCATCGTGCAGCTCAAGCGCGCAGCCGTCGGGATGCTGATGCATGCCCTTAGCATGAAGTCAGACAAGAGA
H2SYBJJ03F04P1	GS_C1	96.82	466	0	0	0	0	0	0	2	0	0	0	0	0	0	0	0	2	AACCAATGGCCTCCTGAACGTGCGTTGCACTCTTGGGATTTCCTGAGAGTATGTCTGCTTCAGTGCTTAACTTGCCCCAGCTTTGCAAGCAGGATGTGTTTCTGCCTTGCGTTCTTATGAGCTATTGCCCTCTGAGCCAATGGCTTGTTAATTGCTTGGTTCTTGCAAAATGCTTTGCGCGCTGTTATTCAGGTTTCTACCTTCGTGGTTTTACTTGAGTGACGCTGCTCATGCTTGCAACCGCTGGTGCATGCCTCTAGCATGAAGTCAGACAAGTGA
H2SYBJJ03F0FIQ	GS_A1	99.61	466	2	0	0	0	0	0	0	0	0	0	0	0	0	0	0	2	AACCAATGGCCTCTTGAACGTGCATTGCGCTTTTGGGATATGCCTGAGAGCATGTCTGCTTCAGTGCTTCTACTTTCATTTTCTGCTGCTCTTGTTATCAGGAGCAGTGTTGCTGCATGCTTCTGCAAGTGGCACTGGCATGCTAAATATCAAGTTTTGCTTGCTGTTGTGACTGATCAACATCTCATGTCGTTTCAGTTGGCGAAACAAAAGCTCATGTGTGTTCTTAACACTTCCTAGCATGAAGTCAGACAAGTGAACCCGCTGAACCATATGGATCCCC
H2SYBJJ03F0MKN	GS_A1	98.82	455	0	0	0	0	0	0	0	0	0	0	0	2	0	0	0	2	AACCAATGGCCTCTTGAACGTGCATTGCGCTCTTGGGATATGCCTGAGAGCATGTCTGCTTCAGTGCTTCTACTTTCATTTTCTGCTGCTCTTGTTATCAGGAGCAGTGTTGCTGCATGCTTCTGCAAGTGGCACTGGCATGCTAAATATCAAGTTTTGCTTGCTGTTGTGACTGATCAACATCTCATGTCGTTTCAGTTGGCGAAACAAAAGCTCACGTGTAATCTTAACACTTCCTAGCATGAAGTCAGACAAGTGA
H2SYBJJ03F0U51	GS_C1j	99.29	512	0	0	0	0	0	0	0	0	0	0	0	0	0	2	0	2	AACCAATGGCCTCCTGAACGTGCATTGCACTCTTGGGATTTCCTGAGAGTATGTCTGCTTCAGTGCTTAGCTTGCCCCAACTTTGCAAGCAGGATGTGTTTCTGCCTTGCGTTCTTATGAGCTATTGCCCTCTGAGCCAATGGCTTGTTAATTGCTTGGTTCTTGCAAAATGCTTTGCGCGCTGTTATTCAGGTTTCTACCTTCGTGGTTTTACTTGAGTGACGCTGCTCATGCTTGCAACCGCTGGGATGCAGGTGCATGCCTCTAGCATGAAGTCAGACAAGTGA
H2SYBJJ03F0VLH	GS_A1	99.22	460	0	0	0	0	0	0	0	0	0	0	0	0	2	0	0	2	AACCAATGGCCTCTTGAACGTGCATTGCGCTCTTGGGATATGCCTGAGAGCATGTCTGCTTCAGTGCTTCTACTTTCATTTTCTGCTGCTCTTGTTATCAGGAGCAGTGTTGCTGCATGCTCCTGCAAGTGGCACTGGCATGCTAAATATCAAGTTTTGCTTGCTGTTGTGACTGATCAACATCTCATGTCGTTTCAGTTAGCGAAACAAAAGCTCATGTGTGTTCTTAACACTTCCTAGCATGAAGTCAGACAAGTGA
H2SYBJJ03F0XDT	GS_A1	99.22	460	0	0	0	0	0	0	0	0	0	2	0	0	0	0	0	2	AACCAATGGCCTCTTGAACGTGCATTGCGCTCTTGGGGTATGCCTGAGAGCATGTCTGCTTCAGTGCTCCTACTTTCATTTTCTGCTGCTCTTGTTATCAGGAGCAGTGTTGCTGCATGCTTCTGCAAGTGGCACTGGCATGCTAAATATCAAGTTTTGCTTGCTGTTGTGACTGATCAACATCTCATGTCGTTTCAGTTGGCGAAACAAAAGCTCATGTGTGTTCTTAACACTTCCTAGCATGAAGTCAGACAAGTGA
H2SYBJJ03F14V0	GS_A1	99.22	460	0	0	2	0	0	0	0	0	0	0	0	0	0	0	0	2	AACCAATGGCCTCTGGAACGTGCATTGCGCTCTTGGGATATGCCTGAGAGCATGTCTGCTTCAGTGCTTCTACTTTCATTTTCTGCCGCTCTTGTTATCAGGAGCAGTGTTGCTGCATGCTTCTGCAAGTGGCACTGGCATGCTAAATATCAAGTTTTGCTTGCTGTTGTGACTGATCAACATCTCATGTCGTTTCAGTTGGCGAAACAAAAGCTCATGTGTGTTCTTAACACTTCCTAGCATGAAGTCAGACAAGTGA
H2SYBJJ03F1881	GS_B1m	96.04	448	0	0	0	0	1	0	0	1	0	0	0	0	0	0	0	2	AATCGATGGCCTCCTGAACGCGCATTGCGCTCTCGGGATTTCCTGAGAGCAGGTCTGCTTCAGTGCTTAGCATTATCTACCTGTTGCAAGCAGCTGTATGTCTGCATTGCTGCTTCGCTTTCCCACAAGTCATCGATCGCTTTTGTGTTCGTAAATGGATTGTTTGCTGCCTGGTCCATGCGCCAAGCTTGAGCGTATTGTTGTTCCAAGCTTTGCTTGCATCGTGCAGCCCAAGCGCGCAAAGCTGTCGGGATGCTGATGCATGCCCTTAGCATGAAGTCAGACAAGAGA
H2SYBJJ03F1CDB	GS_C1e	99.65	516	0	0	0	0	0	0	0	0	0	0	0	0	0	2	0	2	AACCAATGGCCTCCTGAACGTGCGTTGCACTCTTGGGATTTCCTGAGAGTATGTCTGCTTCAGTGCTTAACTTGCCCCAACTTTGCAAGCAGATGTGTTTCTGCCTTGCGTTCTTATGAGCTATTGCCCTCTGAGCCAATGGCTTGTTAATTGCTTGGTTCTTGCAAAATGCTTTGCGCGCTGTTATTCAGGTTTCTACCTTCGTGGTTTTACTTGAGTGACGCTGCCCATGCTTGCAACCGCTGGGATGCAGGTGCATGCCTCTAGCATGAAGTCAGACAAGTGA
H2SYBJJ03F1D87	GS_A1	98.82	455	0	0	0	0	0	0	0	0	0	0	0	2	0	0	0	2	AACCAATGGCCTCTTGAACGTGCATTGCGCTCTTGGGGTATGCCTGAGAGCATGTCTGCTTCAGTGCTTCTACTTTCATTTTCTGCTGCTCTTGTTATCAGGAGCAGTGTTGCTGCATGCTTCTGCAAGTGGCACTGGCATGCTAAATATCAAGTTTTGCTTGCTGTTGTGACTGATCAACATCTCATGTCGTTTCAGTTGGCGAAACAAAAGCTCACGTGTGATCTTAACACTTCCTAGCATGAAGTCAGACAAGTGA
H2SYBJJ03F1I24	GS_B1	99.28	505	0	0	0	0	2	0	0	0	0	0	0	0	0	0	0	2	AACCGATGGCCTCCTGAACGCGCATTGCGCTCCCGGGATTTCCTGAGAGCAGGTCTGCTTCAGTGCTTAGCATTATCTATCTGTGCTTGCAAGCAGCATGTATGTCTGCATTGCTGCTTCGCTTTCCAACAAGTCATCGATCGCTTTTGTGTTCGTAAATGGCTTGTTTGCTGCCTGGCCCATGCGCCAAGCTTGAGCGTACTGTTGTTCCAAGCTTTGCTTGCATCGTGCAGCTCAAGCGCGCAGCTGTCGGGATGCTGATGCATGCCCTTAGCATGAAGTCAGACAAGAGA
H2SYBJJ03F1PP7	GS_B1	98.57	494	0	0	0	2	0	0	0	0	0	0	0	0	0	0	0	2	AACCGATGGCCTCCTGAACGCGCATTGCGCTCTCGGGATTTCCTGAGAGCAGGTCTGCTTCAGTGCTTAGCATTATCTACCTGTGCTTGCAAGCAGCATGTATGTCTGCATTGCTGCCTTGCTTTCCAACAAGTCATCGATCGCTTTTGTGTTCGTAAATGGCTTGTTTGCCGCCTGGCCTATGCGCCAAGCTTGAGCGTACTGTTGTTCCAAGCTTTGCTTGCATCGTGCAGCTCAAGCGCGCAGCTGTCGGGATGCTGATGCATGCCCTTAGCATGAAGTCAGACAAGAGA
H2SYBJJ03F1SO0	GS_A1	99.61	466	0	0	0	0	0	0	0	0	0	0	0	2	0	0	0	2	AACCAATGGCCTCTTGAACGTGCATTGCGCTCTTGGGATATGCCTGAGAGCATGTCTGCTTCAGTGCTTCTACTTTCATTTTCTGCTGCTCTCGTTATCAGGAGCAGTGTTGCTGCATGCTTCTGCAAGTGGCACTGGCATGCTAAATATCAAGTTTTGCTTGCTGTTGTGACTGATCAACATCTCATGTCGTTTCAGTTGGCGAAACAAAAGCTCATGTGTGTTCTTAACACTTCCTAGCATGAAGTCAGACAAGTGA
H2SYBJJ03F1UCY	GS_A1	94.07	396	2	0	0	0	0	0	0	0	0	0	0	0	0	0	0	2	AACCAATGGCCTCTTGAACGTGCATTGCGCTCTTGGGATATGCCTGAGAACATGTCTGCTTCAGTGCTTCTACTTTCATTTTCTGCTGCTCTTGTTATCAGGAGCAGTGTTATCAGGAGCAGTGTTGCTGCATGCTTCTGCAAGTGGCACTGGCATGCTAAATATCAAGTTTTGCTTGCTGTTGTGACTGATCAACATCTCATGTCGTTTCAGTTGGCGAAACAAAAGCTCATGTGTGTTCTTAACACTTCCTAGCATGAAGTCAGACAAGTGA
H2SYBJJ03F22S7	GS_C41	99.65	518	0	0	0	0	0	0	0	0	0	0	0	0	0	0	2	2	AACCAATGGCCTCCTGAACGTGCGTTGCACTCTTGGGATTTCCTGAGAGTATGTCTGCTTCAGTGCTTAACTTGCCCCAACTTTGCAAGCAGGATGTGTTTCTGCCTTGCGTTCTTATGAGCTATTGCCCTCTGAGCCAATGGTTTGTTAATTGCTTGGTTCTTGCAAAATGCTTTGCGCGCTGTTATTCAGGTTTCTACCTTCGTGATTTTACTTGAGTGACGCTGCTCATGCTTGCAACCGCTGGGATGCAGGTGCATGCCTCTAGCATGAAGTCAGACAAGTGA
H2SYBJJ03F23BF	GS_C41	99.65	518	0	0	0	0	0	0	0	0	0	0	0	0	0	0	2	2	AACCAATGGCCTCCTGAACGTGCGTTGCACTCTTGGGATTTCCTGAGAGTATGTCTGCTTCAGTGCTTAACTTGCCCCAACTTTGCAAGCAGGATGTGTTTCTGCCTTGCGTTCTTATGAGCTATTGCCCTCTGAGCCAATGGCTTGTTAATTGCTTGGTTCTTGCAAAATGCTTTGCGCGCTGTTATTCAGGTTTCTACCTTCGTGATTTTACTTGAGTGACGCTGCCCATGCTTGCAACCGCTGGGATGCAGGTGCATGCCTCTAGCATGAAGTCAGACAAGTGA
H2SYBJJ03F23YW	GS_A1	99.22	460	0	1	1	0	0	0	0	0	0	0	0	0	0	0	0	2	AACCAATGGCCTCTTGAACGTGCATTGCGCTCTTGGGATATGCCTGAGAGCATGTCTGCTTCAGTGCTTCTACTTTCATTTTCTGCTGCTTTTGTTATCAGGAGCAGTGTTGCTGCATGCTTCTGCAAGTGGCACTGGCATGCTAAATACCAAGTTTTGCTTGCTGTTGTGACTGATCAACATCTCATGTCGTTTCAGTTGGCGAAACAAAAGCTCATGTGTGTTCTTAACACTTCCTAGCATGAAGTCAGACAAGTGA
H2SYBJJ03F29B9	GS_A1	99.22	460	0	0	0	0	0	0	0	0	0	2	0	0	0	0	0	2	AACCAATGGCCTCTTGAACGTGCATTGCGCTCTTGAGATATGCCTGAGAGCATGTCTGCTTCAGTGCTCCTACTTTCATTTTCTGCTGCTCTTGTTATCAGGAGCAGTGTTGCTGCATGCTTCTGCAAGTGGCACTGGCATGCTAAATATCAAGTTTTGCTTGCTGTTGTGACTGATCAACATCTCATGTCGTTTCAGTTGGCGAAACAAAAGCTCATGTGTGTTCTTAACACTTCCTAGCATGAAGTCAGACAAGTGA
H2SYBJJ03F2DDX	GS_A1	98.82	455	0	0	2	0	0	0	0	0	0	0	0	0	0	0	0	2	AACCAATGGCCTCTGGAACGTGCATTGCGCTCTTGGGATATGCCTGAGAGCATGTCTGCTTCAGTGCTTCTACTTTCATTTTCTGCTGCTCTTGTTATCAGGAGCAGTGTTGCTGCATGCTTCTGCAAGTGGCACTGGCATGCTAAATATCAAGTTTTGCTTGCTGTTGTGACTGATCAACATCTCATGTCGTTTCAGCTGGCGAAACAAAAGCTCATGTGTGATCTTAACACTTCCTAGCATGAAGTCAGACAAGTGA
H2SYBJJ03F2EU7	GS_A1	98.82	455	0	0	2	0	0	0	0	0	0	0	0	0	0	0	0	2	AACCAATGGCCTCTGGAACGTGCATTGCGCTCTTGGGATATGCCTGAGAGCATGTCTGCTTCAGTGCTTCTACTTTCATTTTCTGCTGCTCTTGTTATCAGGAGCGGTGTTGCTGCATGCTTCTGCAAGTGGCACTGGCATGCTAAATATCAAGTTTTGCTTGCTGTTGTGACTGATCAACATCTCATGTCGTTTCAGTTGGCGAAACAAAAGCTCATGTGTGATCTTAACACTTCCTAGCATGAAGTCAGACAAGTGA
H2SYBJJ03F2F3N	GS_A1	99.22	460	0	0	0	0	0	0	0	0	0	2	0	0	0	0	0	2	AACCAATGGCCTCTTGAACGTACATTGCGCTCTTGGGATATGCCTGAGAGCATGTCTGCTTCAGTGCTTCTACTTTCATTTTCTGCTGCTCTTGTTATCAGGAGCAGTGTTGCTGCATGCTTCCGCAAGTGGCACTGGCATGCTAAATATCAAGTTTTGCTTGCTGTTGTGACTGATCAACATCTCATGTCGTTTCAGTTGGCGAAACAAAAGCTCATGTGTGTTCTTAACACTTCCTAGCATGAAGTCAGACAAGTGA
H2SYBJJ03F2HYR	GS_A1	99.22	460	0	0	0	0	0	0	0	0	0	0	0	0	2	0	0	2	AACCAATGGCCTCTTGAACGTGCATTACGCTCTTGGGATATGTCTGAGAGCATGTCTGCTTCAGTGCTTCTACTTTCATTTTCTGCTGCTCTTGTTATCAGGAGCAGTGTTGCTGCATGCTTCTGCAAGTGGCACTGGCATGCTAAATATCAAGTTTTGCTTGCTGTTGTGACTGATCAACATCTCATGTCGTTTCAGTTGGCGAAACAAAAGCTCATGTGTGTTCTTAACACTTCCTAGCATGAAGTCAGACAAGTGA
H2SYBJJ03F2J3B	GS_A1	99.22	460	0	0	2	0	0	0	0	0	0	0	0	0	0	0	0	2	AACCAATGGCCTCTTGAACGTGCATTGCGCTCTTGGGATATGCCTGAGAGCACGTCCGCTTCAGTGCTTCTACTTTCATTTTCTGCTGCTCTTGTTATCAGGAGCAGTGTTGCTGCATGCTTCTGCAAGTGGCACTGGCATGCTAAATATCAAGTTTTGCTTGCTGTTGTGACTGATCAACATCTCATGTCGTTTCAGTTGGCGAAACAAAAGCTCATGTGTGTTCTTAACACTTCCTAGCATGAAGTCAGACAAGTGA
H2SYBJJ03F2JJ1	GS_A1	94.07	396	0	1	1	0	0	0	0	0	0	0	0	0	0	0	0	2	AACCAATGGCCTCTTGAACGTGCATTGCGCTCTTGGGATATGCCTGAGAGCATGTCTGCTTCAGTGCTTCTACTTTCATTTTCTGCTGCTCTTGTTATCAGGAGCAGTGTTATCAGGAGCAGTGTTGCTGCATGCTTCTGCAAGTGGCACTGGCATGCTAAATATCAAGTTTTGCTTGCTGTTGTGACTGATCAACATCTCATGTCGTTTCAGTTGGCGAAACAGAAGCTCATGTGTGTTCTTAACACTTCCTAGCATGAAGTCAGACAAGTGA
H2SYBJJ03F2RDS	GS_C1h	99.65	518	0	0	0	0	0	0	0	0	0	0	2	0	0	0	0	2	AACCAATGGCCTCCTGAACGTGCGTTGCACTCTTGGGATTTCCTGAGAGTATGTCTGCTTCAGTGCTTAACTTGCCCCAACTTTGCAAGCAGGATGTGTTTCTGCCTTGTGTTCTTATGAGCTATTGCCCTCTGAGCCAATGGCTTGTTAATTGCTTGGTTCTTGCAGAATGCTTTGCGCGCTGTTATTCAGGTTTCTACCTTCGTGGTTTTACTTGAGTGACGCTGCTCATGCTTGCAACCGCTGGGATGCAGGTGCATGCCTCTAGCATGAAGTCAGACAAGTGA
H2SYBJJ03F2T0N	GS_A1	98.82	455	0	0	0	0	0	0	0	0	0	0	0	0	2	0	0	2	AACCAATGGCCTCTTGAACGTGCATTGCGCTCTTGGGATATGCCTGAGAGCATGTCTGCTTCAGTGCTTCTACTTTCATTTTCTGCTGCTCCTGTTATCAGGAGCAGTGTTGCCGCATGCTTCTGCAAGTGGCACTGGCATGCTAAATATCAAGTTTTGCTTGCTGTTGTGACTGATCAACATCTCATGTCGTTTCAGATGGCGAAACAAAAGCTCATGTGTGTTCTTAACACTTCCTAGCATGAAGTCAGACAAGTGA
H2SYBJJ03F2UBM	GS_A1	99.61	466	0	0	1	0	0	0	0	0	0	0	0	0	1	0	0	2	AACCAATGGCCTCTTGAACGTGCATTGCGCTCTTGGGATATGCCTGAGAGCATGTCTGCTTCAGTGCTTCTACCTTCATTTTCTGCTGCTCTTGTTATCAGGAGCAGTGTTGCTGCATGCTTCTGCAAGTGGCACTGGCATGCTAAATATCAAGTTTTGCTTGCTGTTGTGACTGATCAACATCTCATGTCGTTTCAGTTGGCGAAACAAAAGCTCATGTGTGTTCTTAACACTTCCTAGCATGAAGTCAGACAAGTGA
H2SYBJJ03F2VWX	GS_C1	99.65	518	0	0	0	0	0	0	2	0	0	0	0	0	0	0	0	2	AACCAATGGCCTCCTGAACGTGCGTTGCACTCTTGGGATTTCCTGAGAGTATGTCTGCTTCAGTGCTTAACTTGCCCCAACTTTGCAAGCAGGATGTGTTTCTACCTTGCGTTCTTATGAGCTATTGCCCTCTGAGCCAATGGCTTGTTAATTGCTTGGTTCTTGCAAAATGCTTTGCGCGCTGTTATTCAGGTTTCTACCTTCGTGGTTTTACTTGAGTGACGCTGCTCATGCTTGCAACCGCTGGGATGCAGGTGCATGCCTCTAGCATGAAGTCAGACAAGTGA
H2SYBJJ03F2WLM	GS_A1	98.82	455	0	0	0	0	0	0	0	0	0	0	0	0	2	0	0	2	AACCAATGGCCTCTTGAACGTGCATTGCGCTCTTGGGATATGCCTGAGAGCATGTCTGCTTCAGTACTTCTACTTTCATTTTCTGCTGCTCCTGTTATCAGGAGCAGTGTTGCTGCATGCTTCTGCAAGTGGCACTGGCATGCTAAATATCAAGTTTTGCTTGCTGTTGTGACTGATCAACATCTCATGTCGTTTCAGATGGCGAAACAAAAGCTCATGTGTGTTCTTAACACTTCCTAGCATGAAGTCAGACAAGTGA
H2SYBJJ03F2YB1	GS_A1	99.22	460	0	0	0	0	0	0	0	0	0	0	0	2	0	0	0	2	AACCAATGGCCTCTTGAACGTGCATTGCGCTCTTGGGATATGCCTGAGAGCATGTCTGCTTCAGTGCTTCTACTTTCATTTTCTGCTGCTCTTGTTATCAGGAGCGGTGTTGCTGCATGCTTCTGCAAGTGGCACTGGCATGCTAAATATCAAGTTTTGCTTGCTGTTGTGACTGATCAACATCTCATGTCGTTTCAGTTGGCGAAACAAAAGCTCATGTGTGTTCTTAACACCTCCTAGCATGAAGTCAGACAAGTGA
H2SYBJJ03F32KZ	GS_A1	98.82	455	2	0	0	0	0	0	0	0	0	0	0	0	0	0	0	2	AACCAATGGCCTCTTGAATGTGCATTACGCTCTTGGGATATGCCTGAGAGCATGTCTGCTTCAGTGCTTCTACTTTCATTTTCTGCTGCTCTTGTTATCAGGAGCAGTGTTGCTGCATGCTTCTGCAAGTGGCACTGGCATGCTAAATACCAAGTTTTGCTTGCTGTTGTGACTGATCAACATCTCATGTCGTTTCAGTTGGCGAAACAAAAGCTCATGTGTGTTCTTAACACTTCCTAGCATGAAGTCAGACAAGTGA
H2SYBJJ03F371Y	GS_B1	99.28	505	0	0	0	0	1	0	0	0	1	0	0	0	0	0	0	2	AACCGATGGCCTCCTGAACGCGCATTGCGCTCTCGGGATTTCCTGAGAGCAGGTCTGCTTCAGTGCTTAGCATTATCTACCTGTGCTTGCAAGCAGCATGTATGTCTGCATTGCTGCTTCGCTTTCCAACAAGTCATCGATCGCTTTTGTGCTCGTAAATGGCTTGTTTGCTGCCTGGCCCATGCGCCAAGCTTGAGCGTACTGTTGTTCCAAGCTTTGCTTGCATCGTGCAGCTCAAGCGCGCAGCTGTCGGGATGCTGATGCACGCCCTTAGCATGAAGTCAGACAAGAGA
H2SYBJJ03F37MT	GS_A1	99.22	460	0	0	0	0	0	0	0	0	0	2	0	0	0	0	0	2	AACCAATGGCCTCTTGAACGTGCATTGCGCTCTTGGGATATGCCTGAGAGCATGTCTGCTTCAGTGCTCCTACTTTCATTTTCTGCTGCTCTTGTTATCAGGAGCAGTGTTGCTGCATGCTTCTGCAAGTGGCACTGGCATGCTAAATATCAAGTTTTGCTTGCTGTTGTGACTGATCAACATCTCATGTCGTTTCAGTTGGCGAAACAAAAGCTCATGTGTGTTCTTAACACTTCCTAGCATGATGTCAGACAAGTGA
H2SYBJJ03F39C2	GS_A1	99.22	460	0	0	0	0	0	0	0	0	0	2	0	0	0	0	0	2	AACCAATGGCCTCTTGAACGTGCATTGCGCTCTTGGGATATGCCTGAGAGCATGTCTGCTTCAGTGCTTCTACTTTCATTTTCTGCTGCTCTTGTTATCAGGAGCAGTGTTGCTGCATGCTTCTGCAAGTGGCACTGGCATGCTAAATATCAAGTTTTGCTTGCTGTTGTGACTGACCAACGTCTCATGTCGTTTCAGTTGGCGAAACAAAAGCTCATGTGTGTTCTTAACACTTCCTAGCATGAAGTCAGACAAGTGA
H2SYBJJ03F3DH1	GS_A1	99.61	466	0	0	0	0	0	0	0	0	0	1	0	1	0	0	0	2	AACCAATGGCCTCTTGAACGTGCATTGCGCTCTTGGGATATGCCTGAGAGCATGTCTGCTTCAGTGCTTCTACTTTCATTTTCTGCTGCTCTTGTTATCAGGAGCAGCGTTGCTGCATGCTTCTGCAAGTGGCACTGGCATGCTAAATATCAAGTTTTGCTTGCTGTTGTGACTGATCAACATCTCATGTCGTTTCAGTTGGCGAAACAAAAGCTCATGTGTGTTCTTAACACTTCCTAGCATGAAGTCAGACAAGTGA
H2SYBJJ03F3IKA	GS_A1	98.82	455	0	0	0	0	0	0	0	0	0	0	0	0	2	0	0	2	AACCAATGGCCTCTTGAACGTGCATTGCGCTCTTGGGATATGCCTGAGAGCATGTCTGCTTCAGTGCTTCTACTTTCATTTTCTGCTGCTCCTGTTATCAGGAACAGTGTTGCTGCATGCTTCTGCAAGTGGCACTGGCATGCTAAATATCAAGTTTTGCTTGCTGTTGTGACTGATCAACATCTCATGTCGTTTCAGATGGCGAAACAAAAGCTCATGTGTGTTCTTAACACTTCCTAGCATGAAGTCAGACAAGTGA
H2SYBJJ03F3JEN	GS_A1	99.22	460	1	0	1	0	0	0	0	0	0	0	0	0	0	0	0	2	AACCAATGGCCTCTTGAACGTGCATTGCGCTCTTGGGATATGCCTGAGGGCATGTCCGCTTCAGTGCTTCTACTTTCATTTTCTGCTGCTCTTGTTATCAGGAGCAGTGTTGCTGCATGCTTCTGCAAGTGGCACTGGCATGCTAAATATCAAGTTTTGCTTGCTGTTGTGACTGATCAACATCTCATGTCGTTTCAGTTGGCGAAACAAAAGCTCATGTGTGTTCTTAACACTTCCTAGCATGAAGTCAGACAAGTGA
H2SYBJJ03F3NKJ	GS_B1	99.64	510	0	0	0	0	0	0	0	0	2	0	0	0	0	0	0	2	AACCGATGGCCTCCTGAACGCGCATTGCGCTCTCGGGATTTCCTGAGAGCAGGTCTGCTTCAGTGCTTAGCATTATCTACCTGTGCTTGCAAGCAGCATGTATGTCTGCATTGCTGCTTCGCTTTCCAACAAGTCATCGATCGCTTTTGTGTTCGTAAATGGCTTGTTTGCTGCCTGGCCCATGCGCCAAGCTTGAGCGTACTGTTGTTCCAAGCTTTGCTTGCATCGTGCAGCTCAAGCGCGCAGCTGTCTGGATGCTGATGCATGCCCTTAGCATGAAGTCAGACAAGAGA
H2SYBJJ03F407U	GS_A1	99.22	460	0	0	2	0	0	0	0	0	0	0	0	0	0	0	0	2	AACCAATGGCCTCTTGAACGTGCATTGCGCTCTTGGGATATGCCTGAGAGCATGTCCGCTTCAGTGCTTCTACTTTCATTTTCTGCTGCTCTTGTTATCAGGAGCAGTGTTGCTGCATGCTTCTGCAAGTGGCACCGGCATGCTAAATATCAAGTTTTGCTTGCTGTTGTGACTGATCAACATCTCATGTCGTTTCAGTTGGCGAAACAAAAGCTCATGTGTGTTCTTAACACTTCCTAGCATGAAGTCAGACAAGTGA
H2SYBJJ03F46PZ	GS_A1	99.22	460	0	0	2	0	0	0	0	0	0	0	0	0	0	0	0	2	AACCAATGGCCTCTTGAGCGTGCATTGCGCTCTTGGGATATGCCTGAGAGCATGTCTGCTTCAGTGCTTCTACTTTCATTTTCTGCTGCTCTTGTTATCAGGAGCAGTGTTGCTGCATGCTTCTGCAAGTGGCACTGGCATGCTAAATACCAAGTTTTGCTTGCTGTTGTGACTGATCAACATCTCATGTCGTTTCAGTTGGCGAAACAAAAGCTCATGTGTGTTCTTAACACTTCCTAGCATGAAGTCAGACAAGTGA
H2SYBJJ03F4QU9	GS_A1	99.61	466	0	0	1	0	0	0	0	0	0	1	0	0	0	0	0	2	AACCAATGGCCTCTTGAACGTGCATTGCGCTCTTGGGATATGCCTGAGAGCATGTCTGCTTCAGTGCTTCTACTTTCATTTTCTGCTGCTCTTGTTATCATGAGCAGTGTTGCTGCATGCTTCTGCAAGTGGCACTGGCATGCTAAATATCAAGTTTTGCTTGCTGTTGTGACTGATCAACATCTCATGTCGTTTCAGTTGGCGAAACAAAAGCTCATGTGTGTTCTTAACACTTCCTAGCATGAAGTCAGACAAGTGA
H2SYBJJ03F4U13	GS_B1	99.28	505	0	0	0	0	2	0	0	0	0	0	0	0	0	0	0	2	AACCGATGGCCTCCTGAACGCGCATTGCGCTCTCGGGATTTCCTGAGAGCAGGTCTGCTTCAGTGCTTAGCATTATCTACCTGTGCTTGCAAGCAGCATGTATGTCTGCATTGCTGCTTCGCTCTCCAACAAGTCATCGATCGCTTTTGTGTTCGTAAATGGCTTGTTTGCTGCCTGGCCCATGCGCCAAGCTTGAGCGTACTGTTGTTCCAAGCTTTGCTTGCATCGTGCGGCTCAAGCGCGCAGCTGTCGGGATGCTGATGCATGCCCTTAGCATGAAGTCAGACAAGAGA
H2SYBJJ03F4XI4	GS_B1	99.28	505	0	0	0	0	0	0	0	2	0	0	0	0	0	0	0	2	AACCGATGGCCTCCTGAACGCGCATTGCGCTCTCGGGATTTCCTGAGAGCAGGTCTGCTTCAGTGCTTAGCATTATCTACCTGTGCTTGCAAGCAGCATGTATGTCTGCGTTGCTGCTTCGCTTTCCAACAAGTCATCGATCGCTTTTGTGTTCGTAAATGGCTTGTTTGCTGCCTGGCCCATGCGCCAAGCTTGAGCGTACTGTTGTTCCAAGCTTTGCTTGCATCGTGCAGCTCAAGCGCGCAGCTGCCGGGATGCTGATGCATGCCCTTAGCATGAAGTCAGACAAGAGA
H2SYBJJ03F50PS	GS_B10	99.28	505	0	0	0	0	1	0	0	1	0	0	0	0	0	0	0	2	AACCGATGGCCTCCTGAACGCGCATTGCGCTCTCGGGATTTCCTGAGAGCAGGTCTGCTTCCGTGCTTAGCATTATCTACCTGTGCTTGCAAGCAGCATGTATGTCTGCATTGCTGCTTCGCTTTCCAACAAGTCATCGATCGCTTTTGTGTTCGTAAATGGCTTGTTTGCTGCCTGGCCCATGCGCCAAGCTTGAGCGTGCTGTTGTTCCAAGCTTTGCTTGCATCGTGCAGCTCAAGCGCGCAGCTGTCGGGATGCTGATGCATGCCCTTAGCATGAAGTCAGACAAGAGA
H2SYBJJ03F551B	GS_B1	99.28	505	0	0	0	0	2	0	0	0	0	0	0	0	0	0	0	2	AACCGATGGCCTCCTGAACGCGCATTGCGCTCTCGGGATTTCCTGAGAGCAGGTCTGCTTCAGTGCTTAGCATTATCTACCTGTGCTTGCAAGCAGCATGTATGTCTGCATTGCTGCTTCGCTTTCCAACAAGTCATCGATCGCTTCTGTGTTCGTAAATGGCTTGTTTGCTGCCTGGCCCATGCGCCAAGCTTGAGCGTACTGTTGTTCCAAGCTTTGCTTGCATCGTGCAGCTCAAGCGCGCAGCCGTCGGGATGCTGATGCATGCCCTTAGCATGAAGTCAGACAAGAGA
H2SYBJJ03F55IM	GS_B14	99.64	510	0	0	0	1	0	1	0	0	0	0	0	0	0	0	0	2	AACCGATGGCCTCCTGAACGCGCACTGCGCTCTCGGGATTTCCTGAGAGCAGGTCTGCTTCAGTGCTTAGCATTATCTACCTGTGCTTGCAAGCAGCATGTATGTCTGCATTGCTGCTTCGCTTTCCAACAAGTCATCGATCGCTTTTGTGTTCGTAAATGGCTTGTTTGCTGCCTGGCCCATGCGCCAAGCTTGAGCGTACTGTTGTTCCAAGCTTTGCTTGCATCGTGCAGCTCAAGCGCGCAGCTGTCGGGATGCTGATGCATGCCCTTAGCATGAAGTCAGACAAGAGA
H2SYBJJ03F580Y	GS_A1	99.22	460	0	1	0	0	0	0	0	1	0	0	0	0	0	0	0	2	AACCAATGGCCTCTGGAACGTGCATTGCGCTCTTGGGATATGCCTGAGAGCGTGTCTGCTTCAGTGCTTCTACTTTCATTTTCTGCTGCTCTTGTTATCAGGAGCAGTGTTGCTGCATGCTTCTGCAAGTGGCACTGGCATGCTAAATATCAAGTTTTGCTTGCTGTTGTGACTGATCAACATCTCATGTCGTTTCAGTTGGCGAAACAAAAGCTCATGTGTGTTCTTAACACTTCCTAGCATGAAGTCAGACAAGTGA
H2SYBJJ03F5A0R	GS_B1	99.28	505	0	0	0	0	0	2	0	0	0	0	0	0	0	0	0	2	AACCGATGGCCTCCTGAACGCGCATTGCGCTCTCGGGATGTCCTGAGAGCAGGTCTGCTTCAGTGCTTAGCATTATCTACCTGTGCTTGCAAGCAGCATGTATGTCTGCATTGCTGCTTCGCTTTCCAACAAGTCATCGATCGCTTTTGTGTTCGTAAATGGCTTGTTTGCTGCCTGGCCCATGCGCCAAGCTTGAGCGTACTGTTGCTCCAAGCTTTGCTTGCATCGTGCAGCTCAAGCGCGCAGCTGTCGGGATGCTGATGCATGCCCTTAGCATGAAGTCAGACAAGAGA
H2SYBJJ03F5CXE	GS_C41	99.65	518	0	0	0	0	0	0	0	0	0	0	0	0	0	0	2	2	AACCAATGGCCTCCTGAACGTGCGTTGCACTCTTGAGATTTCCTGAGAGTATGTCTGCTTCAGTGCTTAACTTGCCCCAACTTTGCAAGCAGGATGTGTTTCTGCCTTGCGTTCTTATGAGCTATTGCCCTCTGAGCCAATGGCTTGTTAATTGCTTGGTTCTTGCAAAATGCTTTGCGCGCTGTTATTCAGGTTTCTACCTTCGTGATTTTACTTGAGTGACGCTGCTCATGCTTGCAACCGCTGGGATGCAGGTGCATGCCTCTAGCATGAAGTCAGACAAGTGA
H2SYBJJ03F5D10	GS_A1	98.82	455	0	0	0	0	0	0	0	0	0	0	0	0	2	0	0	2	AACCAATGGCCTCTTGAACGTGCATTGCGCTCTTGGGATATGCCTGAGAGCATGTCTGCTTCAGTGCTTCTACTTTCATTTTCTGCTGCTCCTGTTATCAGGAGCAGTGTTGCTGCATGCTTCTGCAAGTGGCACTGGCATGCTAAATATCAAGTTTTGCTTGCTGTTGTGACTGATCAACACCTCATGTCGTTTCAGATGGCGAAACAAAAGCTCATGTGTGTTCTTAACACTTCCTAGCATGAAGTCAGACAAGTGA
H2SYBJJ03F5JLN	GS_A1	98.82	455	0	0	0	0	0	0	0	0	0	0	0	0	2	0	0	2	AACCAATGGCCTCTTGAACGTGCATTGCGCTCTTGGGATATGCCTGAGAGCATGTCTGCTTCAGTGCTTCTACTTTCATTTTCTGCTGCTCCTGTTATCAGGAGCAGTGTTGCTGCATGCTTCTGCAAGTGGCACTGGCATGCTAAATATCAAGTTTTGCTTGCTGTTGTGACTGATCAACATCTCATGTCGTTTCAGATGGCGAAACAAAAGCTCATGTGTGTTCTTAACACTTCCTAGCATGAAGTCGGACAAGTGA
H2SYBJJ03F5KD3	GS_B1	99.28	505	0	0	0	1	0	0	0	1	0	0	0	0	0	0	0	2	AACCGATGGCCTCCTGAACGCGCATTGCGCTCTCGGGATTTCCTGAGAGCAGGTCTGCTTCAGTGCTTAGCATTATCTACCTGTGCTTGCAAGCAGCATGTATGTCTGCATTGCTGCTTCGCTTTCCAACAAGTCATCGATCGCTTTTGTGTTCGTAAATGGCTTGTTTGCTGCCTGGCCCATGCGCCAAGCTTGAGCGTACTGTTGTTCCAAGCTTTGCTTGCATCGTGCAGTTCAAGCGCGCAGCCGTCGGGATGCTGATGCATGCCCTTAGCATGAAGTCAGACAAGAGA
H2SYBJJ03F5PI8	GS_C3.10	99.29	512	0	0	0	0	0	0	2	0	0	0	0	0	0	0	0	2	AACCAATGGCCTCCTGAATGTGCGTTGCACTCTTGGGATTTCCTGAGAGTATGTCTGCTTCAGTGCTTAACTTGCCCCAACTTTGCAAGCAGGATGTGTTTCTGCCTTGCGTTCTTATGAGCTATTGCCCTCTGAGCCAATGGCTTGTTAATTGCTTGGTTCTTGCAAAATGCTTTGCGCGCTGTTATTCAGGTTTCTACCTTCGTGGTTTTACTTGAGTGACGCTGCTCATGCTTGCAACTGCTGGGATGCAGGTGCATGCCTCTAGCATGAAGTCAGACAAGTGA
H2SYBJJ03F5VOU	GS_A1	99.22	460	0	0	0	0	0	0	0	0	0	2	0	0	0	0	0	2	AACCAATGGCCTCTTGAACGTGCATTGCGCTCTTGGGATATGCCTGAGAGCATGTCTGCTTCAGTGCTCCTACTTTCATTTTCTGCTGCTCTTGTTATCAGGAGCAGTGTTGCTGCATGCTTCTGCAAGTGGCACTGGCATGCTAAATATTAAGTTTTGCTTGCTGTTGTGACTGATCAACATCTCATGTCGTTTCAGTTGGCGAAACAAAAGCTCATGTGTGTTCTTAACACTTCCTAGCATGAAGTCAGACAAGTGA
H2SYBJJ03F5XQ7	GS_A1	99.22	460	0	1	1	0	0	0	0	0	0	0	0	0	0	0	0	2	AACCAATGGCCTCTTGAACGTGCATTGCGCTCTTGGGATATGCCTGAGAGCATGTCTGCTTCAGTGCTTCTACTTTCATTTTCTGCTGCTCTTGTTATCAGGAGCAGTGTTGCTGCATGCTTCTGCAAGTGGCACTGGCATGCTAAATACCAAGTTTTGCTTGCTGTTGTGACTGATCAACATCTCATGTCGTTTCGGTTGGCGAAACAAAAGCTCATGTGTGTTCTTAACACTTCCTAGCATGAAGTCAGACAAGTGA
H2SYBJJ03F5XZH	GS_C1	99.29	512	0	0	0	0	0	0	2	0	0	0	0	0	0	0	0	2	AACCAATGGCCTCCTGAACGTGCGTTGCACTCTTGGGATTTCCTGAGAGTATGTCTGCTTCAGTGCTTAACTTGCCCCAACTTTGCAAGCAGGATGTGTTTCTGCCTTGCGTTCTTATGAGCTATTGCCCTCTGAGCCAATGGCTTGTTAATTGCTTCGTTCTTGCAAAATGCTTTGCGCGCTGTTATTCAGGTTTCTACCTTCGTGGTTTGACTTGAGTGACGCTGCTCATGCTTGCAACCGCTGGGATGCAGGTGCATGCCTCTAGCATGAAGTCAGACAAGTGA
H2SYBJJ03F604D	GS_A1	98.82	455	0	0	0	0	0	0	0	0	0	0	0	0	2	0	0	2	AACCAATGGCCTCTTGAACGTGCATTGCGCTCTTGGGATATGCCTGAGAGCATGTCTGCTTCAGTGCTTCTACTTTCATTTTCTGCTGCTCCTGTTATCAGGAGCAGTGTTGCTGCATACTTCTGCAAGTGGCACTGGCATGCTAAATATCAAGTTTTGCTTGCTGTTGTGACTGATCAACATCTCATGTCGTTTCAGATGGCGAAACAAAAGCTCATGTGTGTTCTTAACACTTCCTAGCATGAAGTCAGACAAGTGA
H2SYBJJ03F60NE	GS_C1	99.65	518	0	0	0	0	0	0	2	0	0	0	0	0	0	0	0	2	AACCAATGGCCTCCTGAACGTGCGTTGCACTCTTGGGATTTCCTGAGAGTATGTCTGCTTCAGTGCTTGACTTGCCCCAACTTTGCAAGCAGGATGTGTTTCTGCCTTGCGTTCTTATGAGCTATTGCCCTCTGAGCCAATGGCTTGTTAATTGCTTGGTTCTTGCAAAATGCTTTGCGCGCTGTTATTCAGGTTTCTACCTTCGTGGTTTTACTTGAGTGACGCTGCTCATGCTTGCAACCGCTGGGATGCAGGTGCATGCCTCTAGCATGAAGTCAGACAAGTGA
H2SYBJJ03F61C5	GS_B1m	95.39	442	0	0	0	0	2	0	0	0	0	0	0	0	0	0	0	2	AACCGATGGCCTCCTGAACGCGCATTGCGCTCTCGGGATTTCCTGAGAGCAGGTCTGCTTCAGTGCTTAGCATTATCTACCTGTTGCAAGCAGCTGTATGTCTGCATTGCTGCTTCGCTCTCCCACAAGTCATCGATCGCTTTTGTGTTCGTAAATGGATTGTTTGCTGCCTGGTCCATGCGCCAAGCTTGAGCGTATTGTTGTTCCAAGCTTTGCTTGCATCGTGCAGCCCAAGCGCGCAAAAGCTGTCGGGATGCTGATGCATGCCCTTAGCATGAAGTCAGACAAGAGA
H2SYBJJ03F6632	GS_A1	98.43	449	0	0	0	0	0	0	0	0	0	2	0	0	0	0	0	2	AACCAATGGCCTCTTGAACGTGCATTGCGCTCTTGGGATATGCCTGAGAGCATGTCTGCTTCAGTGCTTCTACTTTCATTTTCTGCTGCTCTTGTTATCAGGAACAGTGTTGCTGCATGCTACTGCAAGTGGCACTGGCATGCTAAATATCAAGTTCTGCTTGCTGTTGTGACTGATCAACATCTCGTGTCGTTTCAGTTGGCGAAACAAAAGCTCATGTGTGTTCTTAACACTTCCTAGCATGAAGTCAGACAAGTGA
H2SYBJJ03F67Y8	GS_A1	99.22	460	0	0	0	0	0	0	0	0	0	2	0	0	0	0	0	2	AACCAATGGCCTCTTGAACGTGCATTGCGCTCTTGGGATATGCCTGAGAGCATGTCTGCTTCCGTGCTTCTACTTTCATTTTCTGCTGCTCTTGTTATCAGGAGCAGTGTTGCTGCATGCTTCTGCAAGTGGCACTGGCATGCTAAATATCAAGTTTTGCTTGCTGTTGTGACTGATCAACATCTCATGTCGTTTCAGTTGGCGAAACAAGAGCTCATGTGTGTTCTTAACACTTCCTAGCATGAAGTCAGACAAGTGA
H2SYBJJ03F6A97	GS_B1	99.28	505	0	0	0	1	0	0	0	1	0	0	0	0	0	0	0	2	AACCGATGGCCTCCTGAACGCGCATTGCGCTCTCGGGATTTCCTGAGAGCAGGTCTGCTTCAGTGCTTAGCATTATCTACCTGTGCTTGCAAGCAGCATGTATGTCTGCATTGCTGCTTCGCTTTCCAACAAGTCATCGATCGCTTTTGTGTTCGTAAATGGCTTGTTTGCTGCCTGGCCCATGCGCCAAGCTTGAGCGTACTGTTGTTCCAAGCTTTGCTTGCATCGTGTAGCTCAAGCGCGCAGCCGTCGGGATGCTGATGCATGCCCTTAGCATGAAGTCAGACAAGAGA
H2SYBJJ03F6JME	GS_A1	98.82	455	0	0	0	0	0	0	0	0	0	0	0	2	0	0	0	2	AACCAATGGCCTCTTGAACGTGCATTGCGCTCTTGGGATATGCCTGAGAGCATGTCTGCTTCAGTGCTTCTACTTTCATTTTCTGCTGCTCTTGTTATCAGGAGCAGTGTTGCTGCATGCTTCTGCAAGTGGCACTGGCATGCTAAATATCAAGTTTTGCTTGCTGTTGTGACTGGTCAACATCTCATGTCGTTTCAGTTGGCGAAACAAAAGCTCACGTGTGATCTTAACACTTCCTAGCATGAAGTCAGACAAGTGA
H2SYBJJ03F6K55	GS_A1	99.61	466	0	0	0	0	0	0	0	0	0	0	0	2	0	0	0	2	AACCAATGGCCTCTTGAACGTGCATTGCGCTCTTGGGATATGCCTGAGAGCATGTCTGCTTCAGTGCTTCTACTTTCATTTTCTGCTGCTCTTGTTATCAGGAGCAGTGTTGCTGCATGCTTCTGCAAGTGGCACTGGCATGCTAAATATCAAGTTTTGCTTGCTGTTGTGACTGATCAACATCTCATGTCGTTTCCGTTGGCGAAACAAAAGCTCATGTGTGTTCTTAACACTTCCTAGCATGAAGTCAGACAAGTGA
H2SYBJJ03F6MFP	GS_A1	99.22	460	0	1	1	0	0	0	0	0	0	0	0	0	0	0	0	2	AACCAATGGCCTCTTGAACGTGCATTGCGCTCTTGGGATATGCCTGAGAGCATGTCCGCTTCAGTGCTTCTACTTTCATTTTCTGCTGCTCTTGTTATCAGGAGCAGTGTTGCTGCATGCTTCTGCAAGTGGCACTGGCATGCTAAATATCAAGTTTTGCTTGCTGTTGTGACTGATCAACATCTCATGTCGTTTCAGTTGGCGAAACAAAAGCTCATGTGTGTTCTTAACACTTCCTAGCGTGAAGTCAGACAAGTGA
H2SYBJJ03F6MN7	GS_B1	99.28	505	0	0	0	0	0	0	0	2	0	0	0	0	0	0	0	2	AACCGATGGCCTCCTGAACGCGCATTGCGCTCTCGGGATTTCCTGAGAGCAGGTCTGCTTCCGTGCTTAGCATTATCTACCTGTGCTTGCAAGCAGCATGTATGTCTGCATTGCTGCTTCGCTTTCCAGCAAGTCATCGATCGCTTTTGTGTTCGTAAATGGCTTGTTTGCTGCCTGGCCCATGCGCCAAGCTTGAGCGTACTGTTGTTCCAAGCTTTGCTTGCATCGTGCAGCTCAAGCGCGCAGCTGTCGGGATGCTGATGCATGCCCTTAGCATGAAGTCAG
H2SYBJJ03F6MP9	GS_A1	99.22	460	0	0	2	0	0	0	0	0	0	0	0	0	0	0	0	2	AACCAATGGCCTCTTGAACGTGCATTGCGCTCTTGGGATATGCCTGAGAGCATGTCTGCTTCAGTGCTTCTACTTTCATTTTCTGCTGCTCTTGTTATCAGGAGCAGTGTTGCTGCATGCTTCTGCAAGTGGCACTGGCGTGCTAAATACCAAGTTTTGCTTGCTGTTGTGACTGATCAACATCTCATGTCGTTTCAGTTGGCGAAACAAAAGCTCATGTGTGTTCTTAACACTTCCTAGCATGAAGTCAGACAAGTGA
H2SYBJJ03F79AU	GS_A1	99.22	460	2	0	0	0	0	0	0	0	0	0	0	0	0	0	0	2	AACCAATGGCCTCTTGAACGTGCATTGCGCTCTTGGGATATGCCTGAGAGCATGTCTGCTTCAGTGCTTCTACTTTCATTTTCTGCTGCTCTTGTTATCAGGAGCAGTGTTGCTGCATGCTTCTGCAAGTGGCACTGGCATGCTAAATATCAAGTTTTGCTTGCTGTTGTGACTGATCAACATCTCATGTCGTTTCAGTTGGCGAAACAAAAGCTCACGTGTGTTCTCAACACTTCCTAGCATGAAGTCAGACAAGTGA
H2SYBJJ03F7D89	GS_A1	99.22	460	0	0	0	0	0	0	0	0	0	1	0	0	1	0	0	2	AACCAATGGCCTCTTGAACGTGCATTGCGCTCTTGGGATATGCCTGAGAGCATGTCTGCTTCAGTGCTTCTACTTTCATTTTCTGCTGCTCTTGTTATCAGGAGCAGTGTTGCTGCATGCTTCTGCAAGTGGCACTGGCATGCTAAATATCAAGTCTTGCTTGCTGTTGTGACTGATCAACATCTCACGTCGTTTCAGTTGGCGAAACAAAAGCTCATGTGTGTTCTTAACACTTCCTAGCATGAAGTCAGACAAGTGA
H2SYBJJ03F7DWQ	GS_B1m	95.73	448	0	0	0	0	1	0	0	1	0	0	0	0	0	0	0	2	AACCGATGGCCTCCTGAACGCGCATTGCGCTCTCGGGATTTCCTGAGAGCAGGTCTGCTTCAGTGCTTAGCATTATCTACCTGTTGCAAGCAGCTGTATGTCTGCATTGCTGCTTCGCTTTCCCACAAGTCATCGATCGCTTTTGTGTTCGTAAACGGATTGTTTGCTGCCTGGTCCATGCGCCAAGCTTGAGCGTATTGTTGTTCCAAGCTTTGCTTGCATCGTGCAGCCCAAGCGCGCAAAGCTGTCGGGATGCTGATGCATGCCCTTAGCATGAAGTCAGACAAGAGA
H2SYBJJ03F7F4W	GS_C1	99.65	518	0	0	0	0	0	0	1	0	0	0	1	0	0	0	0	2	AACCAATGGCCTCCTGAACGTGCGTTGCACTCTTGGGGTTTCCTGAGAGTATGTCTGCTTCAGTGCTTAACTTGCCCCAACTTTGCAAGCAGGATGTGTTTCTGCCTTGCGTTCTTATGAGCTATTGCCCTCTGAGCCAATGGCTTGTTAATTGCTTGGTTCTTGCAAAATGCTTTGCGCGCTGTTATTCAGGTTTCTACCTTCGTGGTTTTACTTGAGTGACGCTGCTCATGCTTGCAACCGCTGGGATGCAGGTGCATGCCTCTAGCATGAAGTCAGACAAGTGA
H2SYBJJ03F7JPH	GS_A1	99.22	460	0	0	0	0	0	0	0	0	0	0	0	2	0	0	0	2	AACCAATGGCCTCTTGAACGTGCATTGCGCTCTTGGGATATGCCTGAAAGCATGTCTGCTTCAGTGCTTCTACTTTCATTTTCTGCTGCTCTTGTTATCAGGAGCAGTGTTGCTGCATGCTTCTGCAAGTGGCACTGGCATGCTAAATATCAAGTTTTGCTTGCTGTTGTGACTGATCAACATCCCATGTCGTTTCAGTTGGCGAAACAAAAGCTCATGTGTGTTCTTAACACTTCCTAGCATGAAGTCAGACAAGTGA
H2SYBJJ03F7TA5	GS_C1h	99.65	518	0	0	0	0	0	0	0	0	0	0	2	0	0	0	0	2	AACCAATGGCCTCCTGAACGTGCGTTGCACTCTTGGGATTTCCTGAGAGTATGTCTGCTTCAGTGCTTAACTTGCCCCAACTTTGCAAGCAGGATGTGTTTCCGCCTTGTGTTCTTATGAGCTATTGCCCTCTGAGCCAATGGCTTGTTAATTGCTTGGTTCTTGCAAAATGCTTTGCGCGCTGTTATTCAGGTTTCTACCTTCGTGGTTTTACTTGAGTGACGCTGCTCATGCTTGCAACCGCTGGGATGCAGGTGCATGCCTCTAGCATGAAGTCAGACAAGTGA
H2SYBJJ03F7UI9	GS_B1m	95.39	442	0	0	0	0	2	0	0	0	0	0	0	0	0	0	0	2	AACCGATGGCCTCCTGAACGCGCATTGCGCTCTCGGGATTTCCTGAGAGCAGGTCTGCTTCAGTGCTTAGCATTATCTACCTGTTGCAAGCAGCTGTATGTCTGCATTGCTGCTTCGCTTTCCCACAAGTCATCGATCGCTTTTGTGTTCGTAAATGGATTGTTTGCTGCCTGGTCCATGCGCCAAGCTTGAGCGTATTGTTGTTCCAAGCTTTGCTTGCATCGTGCAGCCCAAGCGCGCAAAAGCTGTCGGGACGCTGATGCATGCCCTTAGCATGAAGTCAGACAAGAGA
H2SYBJJ03F7UZA	GS_A1	94.07	396	1	1	0	0	0	0	0	0	0	0	0	0	0	0	0	2	AACCAATGGCCTCTTGAACGTGCATTGCGCTCTTGGGATATGCCTGAGAGCATGTCTGCTTCAGTGCTTCTACTTTCATTTTCTGCTGCTCTTGTTATCAGGAGCAGTGTTATCAGGAGCAGTGTTGCTGCATGCTTCTGCAAGTGGCACTGGCATGCTAAATATCAAGTTTTGCTTGCTGTTGTGACTGATCAACATCTCATGTCGTTTCAGTTGGCGAAACAAAAGCTCGTGTGTGTTCTTAACACTTCCTAGCATGAAGTCAGACAAGTGA
H2SYBJJ03F7W4C	GS_A1	99.22	460	0	0	2	0	0	0	0	0	0	0	0	0	0	0	0	2	AACCAATGGCCTCTTGAACGTGCATTGCGCTCTTGGGATATGCCTGAGAGCATGTCTGCTTCAGCGCTTCTACTTTCATTTTCTGCTGCTCTTGTTATCAGGAGCAGTGTTGCTGCATGCTTCTGCAAGTGGCACTGGCATGCTAAATATCAAGTTTTGCTTGCTGTTGTGACTGATCAACATCTCGTGTCGTTTCAGTTGGCGAAACAAAAGCTCATGTGTGTTCTTAACACTTCCTAGCATGAAGTCAGACAAGTGA
H2SYBJJ03F84OU	GS_A1	99.61	466	0	0	0	0	0	0	0	0	0	0	0	0	2	0	0	2	AACCAATGGCCTCTTGAACGTGCATTGCGCTCTTGGGATATGTCTGAGAGCATGTCTGCTTCAGTGCTTCTACTTTCATTTTCTGCTGCTCTTGTTATCAGGAGCAGTGTTGCTGCATGCTTCTGCAAGTGGCACTGGCATGCTAAATATCAAGTTTTGCTTGCTGTTGTGACTGATCAACATCTCATGTCGTTTCAGTTGGCGAAACAAAAGCTCATGTGTGTTCTTAACACTTCCTAGCATGAAGTCAGACAAGTAA
H2SYBJJ03F88HF	GS_A1	99.61	466	0	0	0	0	0	0	0	0	0	0	0	0	2	0	0	2	AACCAATGGCCTCTTGAACGTACATTGCGCTCTTGGGATATGCCTGAGAGCATGTCTGCTTCAGTGCTTCTACTTTCATTTTCTGCTGCTCTTGTTATCAGGAGCAGTGTTGCTGCATGCTTCTGCAAGTGGCACTGGCATGCTAAATATCAAGTTTTGCTTGCTGTTGTGACTGATCAACATCTCATGTCGTTTCAGTTGGCGAAACAAAAGCTCATGTGTGTTCTTAACACTTCCTAGCATGAAGTCAGACAAGTGT
H2SYBJJ03F8H2B	GS_C1h	98.21	490	1	0	0	0	0	0	0	0	0	0	1	0	0	0	0	2	AATCAATGGCCTCCTGAACGTGCGTTGCACTCTTGGGATTTCCTGAGAGTATGTCTGCTTCAGTGCTTAACTTGCCCCAACTTTACAAGTAGGATGTGTTTCTGCCTTGTGTTCTTATGAGCTATTGCCCTCTGAGCCAATGGCTTGTTAATTGCTTGGTTCTTGCAAAACGTTTTGCGCGCTGTTATTCAGGTTTCTACCTTCGTGGTTTTACTTGAGTGACGCTGCTCATGCTTGCAACCGCTGGGATGCAGCTGCATGCCTCTAGCATGAAGTCAGACAAGTGA
H2SYBJJ03F8Q4A	GS_A1	98.82	455	0	0	0	0	0	0	0	0	0	0	0	0	2	0	0	2	AACCAATGGCCTCTTGAACGTGCATTGCGCTCTTGGGATATGCCTGAGAGCATGTCCGCTTCAGTGCTTCTACTTTCATTTTCTGCTGCTCCTGTTATCAGGAGCAGTGTTGCTGCATGCTTCTGCAAGTGGCACTGGCATGCTAAATATCAAGTTTTGCTTGCTGTTGTGACTGATCAACATCTCATGTCGTTTCAGATGGCGAAACAAAAGCTCATGTGTGTTCTTAACACTTCCTAGCATGAAGTCAGACAAGTGA
H2SYBJJ03F8SHZ	GS_A1	99.22	460	0	2	0	0	0	0	0	0	0	0	0	0	0	0	0	2	AACCAATGGCCTCTTGAACGTGCATTGCGCTCTTGGGATATGCCTGAGAGCATGTCTGCTTCAGTGCTTCTACTTTCATTTTCTGCTGCTCTTGTTATCAGGAGCAGTGTTGCTGCATGCTTCTGCAAGTGGCACTGGCATGCTAAATATCAAGTTTTGCTTGCTGTTGTGACTGATCAACATCTCATGTCGTTTCAGCTGGCGAAACAAAGGCTCATGTGTGTTCTTAACACTTCCTAGCATGAAGTCAGACAAGTGA
H2SYBJJ03F8VRS	GS_C18	97.17	472	0	0	0	0	0	0	2	0	0	0	0	0	0	0	0	2	AACCAATGGCCTCCTGAATGTGCGTTGCACTCTTGGGATTTCCTGAGAGTATGTCTGCTTCAGTGCTTAACTTGCCCCAACTTTGCAAGCAGGATGTGTTTCTGCCTTGCGTTCTTATGAGCTATTGCCCTCTGAGCCAATGGCTTGTTAATTGCTTGGTTCTTGCAAAGCGCGCTGTTATTCAGGTTTCTACCTTCGTGGTTTTACTTGAGTGACGCTGCTCATGCTTGCAACCGCTGGGATGCAGGTGCATGCCTCTAGCATGAAGTCAGACAAGTGA
H2SYBJJ03F8X3K	GS_B1	99.28	505	0	0	0	2	0	0	0	0	0	0	0	0	0	0	0	2	AACCGATGGCCTCCTGAACGCGCATTGCGCTCTCGGGATTTCCTGAGAGCAGGTCTGCTTCAGTGCTTAGCATTATCTACCTGTGCTTGCAAGCAGCATGTATGTCTGCATTGCTGCTTCGCTTTCCAACAAGTCATCGATCGCTTTTGTGTTCGTAAATGGCTTGTTCGCTGCCTGGCCCATGCGCCAAGCTTGAGCGTACTGTTGTTCCAAGCTTTGCTTGCATCGTGCAGCTCAAGCGCGCAGCCGTCGGGATGCTGATGCATGCCCTTAGCATGAAGTCAGACAAGAGA
H2SYBJJ03F8XWB	GS_C50	99.29	512	0	0	0	0	0	0	2	0	0	0	0	0	0	0	0	2	AACCAATGGCCTCCTGAATGTGCGTTGCACTCTTGGGATTTCCTGAGAGTATGTCTGCTTCAGTGCTTAACTTGCCCCAACTTTGCAAGCAGGATGTGTTTCTGCCTTGCGTTCTTATGAGCTATTGCCCTCTGAGCCAATGGCTTGTTAATTGCTTGGTTCTTGCAAAATGCTTTGCGCGCCGTTATTCAAGTTTCTACCTTCGTGGTTTTACTTGAGTGACGCTGCTCATGCTTGCAACCGCTGGGATGCAGGTGCATGCCTCTAGCATGAAGTCAGACAAGTGA
H2SYBJJ03F96KR	GS_A1	99.22	460	1	1	0	0	0	0	0	0	0	0	0	0	0	0	0	2	AACCAATGGCCTCTTGAACGTGCATTGCGCTTTTGGGATATGCCTGAGAGCATGTCTGCTTCAGTGCTTCTACTTTCATTTTCTGCTGCTCTTGTTATCAGGAGCAGTGTTGCTGCATGCTTCTGCAAGTGGCACTGGCATGTTAAATATCAAGTTTTGCTTGCTGTTGTGACTGATCAACATCTCATGTCGTTTCAGTTGGCGAAACAAAAGCTCATGTGTGTTCTTAACACTTCCTAGCATGAAGTCAGACAAGTGA
H2SYBJJ03F97CQ	GS_A1	99.22	460	2	0	0	0	0	0	0	0	0	0	0	0	0	0	0	2	AACCAATGGCCTCTTGAACGTGCATTGCGCTCTTGGGATATGCCTGAGAGCATGTCTGCTTCAGTGCTTCTACTTTCATTTTCTGCTGCTCTTGTTATCAGGAGCAGTGTTGCTGCATGCTTCTGCAAGTGGCACTGGCATGCTAAATACCAAGCTTTGCTTGCTGTTGTGACTGATCAACATCTCATGTCGTTTCAGTTGGCGAAACAAAAGCTCATGTGTGTTCTTAACACTTCCTAGCATGAAGTCAGACAAGTGA
H2SYBJJ03F9JLL	GS_C1h	99.65	518	1	0	0	0	0	0	0	0	0	0	1	0	0	0	0	2	AACCAATGGCCTCCTGAACGTGCGTTGCACTCTTGGGATTTCCTGAGAGTATGTCTGCTTCAGTGCTTAACTTGCCCCAACTTTGCAAGCAGGATGTGTTTCTGCCTTGTGTTCTTATGAGCTATTGCCCTCTGAGCCAATGGCTTGTTAATTGCTTGGTTCTTGCAAAATGCTTTGCGCGCTGTTATTCAGGTTTCTACCTTCGTGGTTTTACTTGGGTGACGCTGCTCATGCTTGCAACCGCTGGGATGCAGGTGCATGCCTCTAGCATGAAGTCAGACAAGTGA
H2SYBJJ03F9KYH	GS_A1	99.22	460	0	0	0	0	0	0	0	0	0	1	0	0	1	0	0	2	AACCAATGGCCTCTTGAACGTGCATTGCGCTCTTGGGATATGCCTGAGAGCATGTCTGCTTCAGTGCTTCTACTTTCATTTTCTGCTGCTCTTGTTATCAGGAGCAGTGTTGCTGCATGCTTCTGCAAGTGGCACTGGCATGCTAAATATCAAGTTTTGCTTGCTGTTGTGACTGATCAACATCTCATGTCGCTTCAGTTGGCGAAACAAAAGCTCACGTGTGTTCTTAACACTTCCTAGCATGAAGTCAGACAAGTGA
H2SYBJJ03F9NVR	GS_A1	98.82	455	0	0	0	0	0	0	0	0	0	2	0	0	0	0	0	2	AACCAATGGCCTCTTGAACGTGCATTGCGCTCTTGGGATATGCCTGAGAGCATGTCTGCTTCAGTGCTTCTACTTTCATTTTCTGCTGCTCTTGTTATCAGGAGCAGTGTTGCTGCATGCTTCTGCAAGTGGCACTGGCATGCTAAATATCAAGTTTCGCTTGCTGTTGTGACTGATCAACATTTCATGCCGTTTCAGTTGGCGAAACAAAAGCTCATGTGTGTTCTTAACACTTCCTAGCATGAAGTCAGACAAGTGA
H2SYBJJ03F9OLY	GS_A1	99.22	460	0	1	1	0	0	0	0	0	0	0	0	0	0	0	0	2	AACCAATGGCCTCTTGAACGTGCATTGCGCTCTTGGGATATGCCTGAGAGCATGTCTGCTTCAGTGCTTTTACTTTCATTTTCTGCTGCTCTTGTTATCAGGAGCAGTGTTGCTGCATGCTTCTGCAAGTGGCACTGGCATGCTAAATATCAAGTTTTGCTTGCTGTTGTGACTGATCAACATCTCATGTCGTTTCAGTTGGCGAAACAAAAGCTCGTGTGTGTTCTTAACACTTCCTAGCATGAAGTCAGACAAGTGA
H2SYBJJ03F9RUS	GS_B1m	95.39	442	0	0	0	1	1	0	0	0	0	0	0	0	0	0	0	2	AACCGATGGCCTCCTGAACGCGCATTGCGCTCTCGGGATTTCCTGAGAGCAGGTCTGCTTCAGTGCTTAGCATTATCTACCTGTTGCAAGCAGCTGTATGTCTGCATTGCTGCTTCGCTTTCCCACAAGTCATCGATCGCTTTTGTGCTCGTAAATGGATTGTTTGCTGCCTGGTCCATGCGCCAAGCTTGAGCGTATTGTTGTTCCAAGCTTTGCTTGCATCGTGCAGCCCAAGCGCGCAAAAGCTGTCGGGATGCTGATGCATGCCCTTAGCATGAAGTCAGACAAGAGA
H2SYBJJ03FI8C6	GS_A1	94.07	396	2	0	0	0	0	0	0	0	0	0	0	0	0	0	0	2	AACCAATGGCCTCTTGAACGTGCATTACGCTCTTGGGATATGCCTGAGAGCATGTCTGCTTCAGTGCTTCTACTTTCATTTTCTGCTGCTCTTGTTATCAGGAGCAGTGTTATCAGGAGCAGTGTTGCTGCATGCTTCTGCAAGTGGCACTGGCATGCTAAATATCAAGTTTTGCTTGCTGTTGTGACTGATCAACATCTCATGTCGTTTCAGTTGGCGAAACAAAAGCTCATGTGTGTTCTTAACACTTCCTAGCATGAAGTCAGACAAGTGA
H2SYBJJ03FJW9N	GS_A1	98.82	455	0	0	0	0	0	0	0	0	0	0	1	0	1	0	0	2	AACCAATGGCCTCTTGAACGTGCATTGCGCTCTTGGGATATGCCTGAGAGCATGTCTGCTTCAGTGCTTCTACTTTCATTTTCTGCTGCTCCTGTTATCAGGAGCAGTGTTGCTGCATGCTTCTGCAAGTGGCACTGGCATGCTAAATATCAAGTTTTGCTTGCTGTTGTGACTGATCAACATCTCATGTCGTTTCAGATGGCGAAACAGAAGCTCATGTGTGTTCTTAACACTTCCTAGCATGAAGTCAGACAAGTGA
H2SYBJJ03FJYSV	GS_C41	99.65	518	0	0	0	0	0	0	0	0	0	0	0	0	0	0	2	2	AACCAATGGCCTCCTGAACGTGCGTTGCACTCTTGGGATTTCCTGAGAGTATGTCTGCTTCAGTGCTTAACTTGCCCCAACTTTGCAAGCAGGATGTGTTTCTGCCTTGCGTTCTTATGAGCTATTGCCCTCTGAGCCAATGGCTTGTTAATTGCTTGGTTCTTGCAAGATGCTTTGCGCGCTGTTATTCAGGTTTCTACCTTCGTGATTTTACTTGAGTGACGCTGCTCATGCTTGCAACCGCTGGGATGCAGGTGCATGCCTCTAGCATGAAGTCAGACAAGTGA
H2SYBJJ03FKKA3	GS_A1	98.82	455	0	0	2	0	0	0	0	0	0	0	0	0	0	0	0	2	AACCAATGGCCTCTGGAGCGTGCATTGCGCTCTTGGGATATGCCTGAGAGCATGTCTGCTTCAGTGCTTCTACTTTCATTTTCTGCTGCTCTTGTTATCAGGAGCAGTGTTGCTGCATGCTTCTGCAAGTGGCACTGGCATGCTAAATATCAAGTTTTGCTTGCTGTTGTGACTGATCAACATCTCATGTCGTTTCAGTTGGCGAAACAAAAGCTCATGTGTGATCTTAACACTTCCTAGCATGAAGTCAGACAAGTGA
H2SYBJJ03FL4GD	GS_C46	99.65	518	0	0	0	0	0	0	0	0	0	0	0	0	0	2	0	2	AACCAATGGCCTCCTGAACGTGCGTTGCACTCTTGGGATTTCCTGAGAGTATGTCTGCTTCAGTGCTTAACTTGCCCCAACTTTGCAAGCAGGATGTGTTTCTGCCTTGCGTTCTTATGAGCTATTGCCCTCTGAGCCAATGGCTTGTGAATTGCTTGGTTCTTGCAAAATGCTCTGCGCGCTGTTATTCAGGTTTCTACCTTCGTGGTTTTACTTGAGTGACGCTGCTCATGCTTGCAACCGCTGGGATGCAGGTGCATGCCTCTAGCATGAAGTCAGACAAGTGA
H2SYBJJ03FLAQH	GS_C3	99.65	518	0	0	0	0	0	0	0	0	0	0	0	0	0	2	0	2	AACCAATGGCCTCCTGAACGTGCGTTGCACTCTTGGGATTTCCTGAGAGTATGTCTGCTTCAGTGCTTAACTTGCCCCAACTTTGCAAGCAGGACGTGTTTCTGCCTTGCGTTCTTATGAGCTATTGCCCTCTGAGCCAATGGCTTGTTAATTGCTTGGTTCTTGCAAAATGCTTTGCGCGCTGTTATTCAAGTTTCTACCTTCGTGGTTTTACTTGAGTGACGCTGCTCATGCTTGCAACCGCTGGGATGCAGGTGCATGCCTCTAGCATGAAGTCAGACAAGTGA
H2SYBJJ03FLKB5	GS_C1	99.65	518	0	0	0	0	0	0	2	0	0	0	0	0	0	0	0	2	AACCAATGGCCTCCTGAACGTGCGTTGCACTCTTGGGATTTCCTGAGAGTATGTCTGCTTCAGTGCTTAACTTGCCCCAACTTTGCAAGCAGGATGTGTTTCTGCCTTGCGTTCTTATGAGCTATTGCCCTCTGAGCCAATGGCTTGTTAATTGCTTGGTTCTTGCAAAATGCTTTGCGCGCTGTTATTCAGGTTTCTACCTTCGTGGTTTTACTTGAGTGACGCTGCTCATGCTTGCAACCGCTGGGATGCAGGTGCAAGCCTCTAGCATGAAGTCAGACAAGTGA
H2SYBJJ03FM0GF	GS_A1	99.22	460	0	0	0	0	0	0	0	0	0	0	0	0	2	0	0	2	AACCAATGGCCTCTTGAACGTGCATTGCGCTCTTGGGATATGTCTGAGAGCATGTCTGCTTCAGTGCTTCTACTTTCATTTTCTGCTGCTCTTGTTATCAGGAGCAGTGTTGCTGCACGCTTCTGCAAGTGGCACTGGCATGCTAAATATCAAGTTTTGCTTGCTGTTGTGACTGATCAACATCTCATGTCGTTTCAGTTGGCGAAACAAAAGCTCATGTGTGTTCTTAACACTTCCTAGCATGAAGTCAGACAAGTGA
H2SYBJJ03FM6NC	GS_B1	99.64	510	0	0	0	0	0	0	0	0	2	0	0	0	0	0	0	2	AACCGATGGCCTCCTGAACGCGCATTGCGCTCTCGGGATTTCCTGAGAGCAGGTCTGCTTCAGTGCTTAGCATTATCTACCTGTGCTTGCAAGCAGCATGTATGTCTGCATTGCTGCTTCGCTTTCCAACAAGTCATCGATCGCTTTTGTGTTCGTAAATGGCTTGTGTGCTGCCTGGCCCATGCGCCAAGCTTGAGCGTACTGTTGTTCCAAGCTTTGCTTGCATCGTGCAGCTCAAGCGCGCAGCTGTCGGGATGCTGATGCATGCCCTTAGCATGAAGTCAGACAAGAGA
H2SYBJJ03FMLMH	GS_A1	99.22	460	0	0	0	0	0	0	0	0	0	0	0	1	1	0	0	2	AACCAATGGCCTCTTGAACGTGCATTGCGCTCTTGGGATATGCCTGAGAGCATGTCTGCTTCAGTGCTTCTACTTTCATTTTCTGCTGCTCTTGTTATCAGGAGCAGTGCTGCTGCATGCTTCTGCAAGTGGCACTGGCATGCTAAATATCAAGCTTTGCTTGCTGTTGTGACTGATCAACATCTCATGTCGTTTCAGTTGGCGAAACAAAAGCTCATGTGTGTTCTTAACACTTCCTAGCATGAAGTCAGACAAGTGA
H2SYBJJ03FMW1H	GS_B1	99.28	505	0	0	0	0	0	0	0	1	1	0	0	0	0	0	0	2	AACCGATGGCCTCCTGAACGCGCATTGCGCTCTCGGGATTTCCTGAGAGCAGGTCTGCTTCAGTGCTTAGCATTATCTACCTGTGCTTGCAAGCAGCATGTATGTCTGCATTGCTGCTTCGCTTTCCAACAAGTCATCGATCGCTTTTGTGTTCGTAAATGGCTTGTTTGCTGCCTGGCCCATGCGCCAAGCTTAAGCGTACTGTTGTTCCAAGCTTTGCTTGCATCGTGCAGCTCAAGCGCGCAGCCGTCGGGATGCTGATGCATGCCCTTAGCATGAAGTCAGACAAGAGA
H2SYBJJ03FMXDB	GS_A1	99.22	460	0	0	2	0	0	0	0	0	0	0	0	0	0	0	0	2	AACCAATGGCCTCTTGAACGTGCATTGCGCTCTTGGGATATGCCTGAGAGCATGTTTGCTTCAGTGCTTCTACTTTCATTTTCTGCTGCTCTTGTTATCAGGAGCAGTGTTGCTGCATGCTTCTGCAAGTGGCACTGGCATGCTAAATATCAAGTTTTGCTTGCTGTTGTGACTGATCAACATCTCATGTCGTCTCAGTTGGCGAAACAAAAGCTCATGTGTGTTCTTAACACTTCCTAGCATGAAGTCAGACAAGTGA
H2SYBJJ03FMY0L	GS_C1c.C45	99.65	518	0	0	0	0	0	0	1	0	0	0	0	0	0	1	0	2	AACCAATGGCCTCCTGAACGTGCGTTGCACTCTTGGGATTTCCTGAGAGTATGTCTGCTTCAGTGCTTAACTTGCCCCAACTTTGCAAGCAGGATGTGTTTCTGCCTTGCGTTCTTATGAGCTATTGCCCTCTGAGCCAATGGCTTGTGAATTGCTTGGTTCTTGCAAAATGTTTTGCGCGCTGTTATTCAGGTTTCTACCTTCGTGGTTTTACTTGAGTGACGCTGCTCATGCTTGCAACCGCTGGGATGCAGGTGCATGCCTCTAGCATGAAGTCAGACAAGTGA
H2SYBJJ03FNY18	GS_C67	100	523	0	0	0	0	0	0	0	0	0	0	0	0	0	2	0	2	AACCAATGGCCTCCTGAACGTGCGTTGCACTCTTGGGATTTCCTGAGAGTATGTCTGCTTCAGTGCTTAACTTGCCCCAACTTTGCAAGCAGGATGTGTTTCTGCCTTGCGTTCTTATGAGCTATTGCCCTCCGAGCCAATGGCTTGTGAATTGCTTGGTTCTTGCAAAATGCTTTGCGCGCTGTTATTCAGGTTTCTACCTTCGTGGTTTTACTTGAGTGACGCTGCTCATGCTTGCAACCGCTGGGATGCAGGTGCATGCCTCTAGCATGAAGTCAGACAAGTGA
H2SYBJJ03FNYQO	GS_A1	99.22	460	0	0	0	0	0	0	0	0	0	0	0	2	0	0	0	2	AACCAATGGCCTCTTGAACGTGCATTGCGCTCTTGGGATATGCCTGAGAGCATGTCTGCTTCAGTGCTTCTACTTTCATTTTCTGCTGCTCTTGTTATCAGGAGCAGTGTTGCTGCATGCTTCTGTAAGTGGCACTGGCATGCTAAATATCAAGTTTTGCTTGCTGCTGTGACTGATCAACATCTCATGTCGTTTCAGTTGGCGAAACAAAAGCTCATGTGTGTTCTTAACACTTCCTAGCATGAAGTCAGACAAGTGA
H2SYBJJ03FOSRA	GS_C1h	99.64	510	0	0	0	0	0	0	0	0	0	0	2	0	0	0	0	2	AACCAATGGCCTCCTGAACGTGCGTTGCACTCTTGGGATTTCCTGAGAGTATGTCTGCTTCAGTGCTTAACTTGCCCCAACTTTGCAAGCAGGATGTGTTTCTGCCTTGTGTTCTTATGAGCTATTGCCCTCTGAGCCAATGGCTTGTTAATTGCTTGGTTCTTGCAAAATGCTTTGCGCGCTGTTATTCAGGTTTCTACCTTCGTGGTTTTACTTGAGTGACGCTGCTCATGCTTGCAACCGCTGGGGTGCAGGTGCATGCCTCTAGCATGAAGTCAG
H2SYBJJ03FP0KQ	GS_A1	99.22	460	0	0	1	0	0	0	0	0	0	0	0	1	0	0	0	2	AACCAATGGCCTCTTGAACGTGCATTGCGCTCTTGGGATATGCCTGAGAGCATGTCTGCTTCAGTGCTTCTACTTTCATTTTCTGCTGCTCTTGTTATCAGGAGCAGTGTTGCTGCATGCTTCCGCAAGTGGCACTGGCATGCTAAATATCAAGTTTTGCTTGCCGTTGTGACTGATCAACATCTCATGTCGTTTCAGTTGGCGAAACAAAAGCTCATGTGTGTTCTTAACACTTCCTAGCATGAAGTCAGACAAGTGA
H2SYBJJ03FP6OW	GS_A1	99.22	460	0	0	0	0	0	0	0	0	0	2	0	0	0	0	0	2	AACCAATGGCCTCTTGAACGTGCATTGCGCTCTTGGGATATGCCTGAGAGCATGTCTGCTTCAGTGCTTCTACTTTCATTTTCTACTGCTCTTGTTATCAGGAGCAGTGTTGCTGCATGCTTCTGCAAGTGGCACTGGCATGCTAAATATCAAGTTTTGCTTGCTGTTGTGACTGATCAACATCTCATGTCGTTTCAGTTGGCGAAACAAAAGCCCATGTGTGTTCTTAACACTTCCTAGCATGAAGTCAGACAAGTGA
H2SYBJJ03FP9R0	LJ_A1c	99.6	462	0	0	0	0	0	0	0	0	0	2	0	0	0	0	0	2	AACCAATGGCCTCTTGAACGTGCATTGCGCTCTTGGGATATGCCTGAGAGCATGTCTGCTTCAGTGCTTCTACTTTCATTTTCTGCTGCTCTTGTTATCAGGAGCAGTGTTGCTGCATGCTTCTGCAAGTGGCACTGGCATGCTAAATATCAAGTTTTGCTTGCTGTTATGACTGATCAACATCTCATGTCGTTTCAGTTGGCGAAACAAAAGTTCATGTGTGTTCTTAACACTTCCTAGCATGAAGTCAGACAAGTGA
H2SYBJJ03FPAD7	GS_B1	99.64	510	0	0	0	0	0	0	0	1	1	0	0	0	0	0	0	2	AACCGATGGCCTCCTGAACGCGCATTGCGCTCTCGGGATTTCCTGAGAGCAGGTCTGCTTCAGTGCTTAGCATTATCTACCTGTGCTTGCAAGCAGCATGTATGTCTGCATTGCTGCTTCGCTTTCCAACAAGTCATCGATCGCTTTTGTGTTCGTAAATGGCTTGTTTGCTGCCTGGCCCATGCGCCAAGCTTGAGCGTACTGTTGTTCCAAGCTTTGCTTGCATCGTGCAGCTCAAGCGCGCAGCCGTCGGGATGCTGATGCATGCCCTTAGCATGAAGTCAAACAAGAGA
H2SYBJJ03FPDHM	GS_C1	99.65	518	0	0	0	0	0	0	2	0	0	0	0	0	0	0	0	2	AACCAATGGCCTCCTGAACGTGCGTTGCACTCTTGGGATTTCCTGAGAGTATGTCTGCTTCAGTGCTTAACTTGCCCCAACTTTGCAAGCAGGATGTGTTTCTGCCTTGCGTTCTTATGAGCTATTGCCCTCTGAGCCAATGGCTTGTTAATTGCTTCGTTCTTGCAAAATGCTTTGCGCGCTGTTATTCAGGTTTCTACCTTCGTGGTTTTACTTGAGTGACGCTGCTCATGCTTGCAACCGCTGGGATGCAGGTGCATGCCTCTAGCATGAAGTCAGACAAGTGA
H2SYBJJ03FPFOW	GS_A1	99.6	462	0	1	0	0	0	0	0	0	0	1	0	0	0	0	0	2	AGCCAATGGCCTCTTGAACGTGCATTGCGCTCTTGGGATATGCCTGAGAGCATGTCTGCTTCAGTGCTTCTACTTTCATTTTCTGCTGCTCTTGTTACCAGGAGCAGTGTTGCTGCATGCTTCTGCAAGTGGCACTGGCATGCTAAATATCAAGTTTTGCTTGCTGTTGTGACTGATCAACATCTCATGTCGTTTCAGTTGGCGAAACAAAAGCTCATGTGTGTTCTTAACACTTCCTAGCATGAAGTCAGACAAGTGA
H2SYBJJ03FPGKV	GS_A1	99.22	460	0	1	1	0	0	0	0	0	0	0	0	0	0	0	0	2	AACCAATGGCCTCTTGAACGTGCATTGCGCTCTTGGGGTATGCCTGAGAGCATGTTTGCTTCAGTGCTTCTACTTTCATTTTCTGCTGCTCTTGTTATCAGGAGCAGTGTTGCTGCATGCTTCTGCAAGTGGCACTGGCATGCTAAATATCAAGTTTTGCTTGCTGTTGTGACTGATCAACATCTCATGTCGTTTCAGTTGGCGAAACAAAAGCTCATGTGTGTTCTTAACACTTCCTAGCATGAAGTCAGACAAGTGA
H2SYBJJ03FPK2P	GS_C1f	99.65	516	0	0	0	0	0	0	2	0	0	0	0	0	0	0	0	2	AACCAATGGCCTCCTGAACGTGCGTTGCACTCTTGGGATTTCCTGAGAGTATGTCTGCTTCAGTGCTTAACTTGCCCCAACTTTGCAAGCAGATGTGTTTCTGCCTTGCATTCTTATGAGCTATTGCCCTCTGAGCCAATGGCTTGTTAATTGCTTGGTTCTTGCAAAATGCTTTGCGCGCTGTTATTCAGGTTTCTACCTTCGTGGTTTTACTTGAGTGACGCTGCTCATGCTTGCAACCGCTGGGATGCAGGTGCATGCCTCTAGCATGAAGTCAGACAAGTGA
H2SYBJJ03FPMZ0	GS_A1	94.07	396	2	0	0	0	0	0	0	0	0	0	0	0	0	0	0	2	AACCAATGGCCTCTTGAACGTGCATTGCGCTCTTGGGATATGCCTGAGAGCACGTCTGCTTCAGTGCTTCTACTTTCATTTTCTGCTGCTCTTGTTATCAGGAGCAGTGTTATCAGGAGCAGTGTTGCTGCATGCTTCTGCAAGTGGCACTGGCATGCTAAATATCAAGTTTTGCTTGCTGTTGTGACTGATCAACATCTCATGTCGTTTCAGTTGGCGAAACAAAAGCTCATGTGTGTTCTTAACACTTCCTAGCATGAAGTCAGACAAGTGA
H2SYBJJ03FPN1L	GS_B1	99.64	510	0	0	0	1	0	1	0	0	0	0	0	0	0	0	0	2	AACCGATGGCCTCCTGCACGCGCATTGCGCTCTCGGGATTTCCTGAGAGCAGGTCTGCTTCAGTGCTTAGCATTATCTACCTGTGCTTGCAAGCAGCATGTATGTCTGCATTGCTGCTTCGCTTTCCAACAAGTCATCGATCGCTTTTGTGTTCGTAAATGGCTTGTTTGCTGCCTGGCCCATGCGCCAAGCTTGAGCGTACTGTTGTTCCAAGCTTTGCTTGCATCGTGCAGCTCAAGCGCGCAGCTGTCGGGATGCTGATGCATGCCCTTAGCATGAAGTCAGACAAGAGA
H2SYBJJ03FPXTZ	GS_A1	99.22	460	1	1	0	0	0	0	0	0	0	0	0	0	0	0	0	2	AACCAATGGCCTCTTGAACGTGCATTGCGCTTTTGGGATATGCCTGAGAGCATGTCTGCTTCAGTGCTTCTACTTTCATTTTCTGCTGCTCTTGTTATCAGGAGCAGTGTTGCTGCATGCTTCTGCAAGTGGCACTGGCATGCTAAATATCAAGTTTTGCTTGCTGTTGTGACTGATCAACATCTCATGTCGTTTCAGTTGGCGAAACAAAAGCTCATGTGTGTTCTTAACACTTCCTAGCGTGAAGTCAGACAAGTGA
H2SYBJJ03FQ1AQ	GS_A1	99.61	466	1	1	0	0	0	0	0	0	0	0	0	0	0	0	0	2	AACCAATGGCCTCTTGAACGTGCATTGCGCTCTTGGGATATGCCTGAGAGCATGTCTGCTTCAGTGCTTCTACTTTCATTTTCTGCTTCTCTTGTTATCAGGAGCAGTGTTGCTGCATGCTTCTGCAAGTGGCACTGGCATGCTAAATATCAAGTTTTGCTTGCTGTTGTGACTGATCAACATCTCATGTCGTTTCAGTTGGCGAAACAAAAGCTCATGTGTGTTCTTAACACTTCCTAGCATGAAGTCAGACAAGTGA
H2SYBJJ03FQ1B2	GS_C1	99.29	512	0	0	0	0	0	0	0	0	0	2	0	0	0	0	0	2	AACCAATGGCTTCCTGAACGTGCGTTGCACTCTTGGGATTTCCTGAAAGTATGTCTGCTTCAGTGCTTAACTTGCCCCAACTTTGCAAGCAGGATGTGTTTCTGCCTTGCGTTCTTATGAGCTATTGCCCTCTGAGCCAATGGCTTGTTAATTGCTTGGTTCTTGCAAAATGCTTTGCGCGCTGTTATTCAGGTTTCTACCTTCGTGGTTTTACTTGAGTGACGCTGCTCATGCTTGCAACCGCTGGGATGCAGGTGCATGCCTCTAGCATGAAGTCAGACAAGTGA
H2SYBJJ03FQ5XP	GS_A1	99.22	460	0	0	0	0	0	0	0	0	0	0	0	0	2	0	0	2	AACCAATGGCCTCTTGAACGTGCATTGCGCTCTTGGGATATGCCTGAGAGCATGTCTGCTTCAGTGCTTCTACTTTCATTTTCTGCTGCTCTTGTTATCAGGAGCAGTGTTGCCGCATGCTTCTGCAAGTGGCACTGGCATGCTAAATATCAAGTTTTGCTTGCTGTTGTGACTGATCAACATCTCATGTCGTTTCAGTTGGCGAAACAAAAGCTCACGTGTGTTCTTAACACTTCCTAGCATGAAGTCAGACAAGTGA
H2SYBJJ03FQ86R	GS_A1	98.82	455	0	0	0	0	0	0	0	0	0	0	0	0	2	0	0	2	AACCAATGGCCTCTTGAACGTGCATTGCGCTCTTGGGATATGCCTGAGAGCATGTCTGCTTCAGTGCTTCTACTTTCATTTTCTGCTGCTCCTGTTATCAGGAGCAGTGTTGCTGCATGCTTCTGCAAGTGGCACTGGCATGCTAAATATCAAGTTTTGCTTGCTGTTGTGACTGATCAACATCTCATGTCGTTTCAGATGGCGAAACAAAAGCTCATGTGTGTTCTTAACACTTCCTAGTATGAAGTCAGACAAGTGA
H2SYBJJ03FQV6V	GS_A1	98.82	455	0	0	0	0	0	0	0	0	0	0	0	0	2	0	0	2	AACCAATGGCCTCTTGAACGTGCATTGCGCTCTTGGGATATGTCTGAGAGCATGTCTGCTTCAGTGCTTCTACTTTCATTTTCTGCTGCTCTTGTTATCAGGAGCAGTGTTGCTGCATGCTTCTGCAAGTGGCACTGGCATGCTAAATATCAAGTGTTGCTTGCTGTTGTGACTGATCAACACCTCATGTCGTTTCAGTTGGCGAAACAAAAGCTCATGTGTGTTCTTAACACTTCCTAGCATGAAGTCAGACAAGTGA
H2SYBJJ03FR2BW	GS_A1	99.22	460	0	0	2	0	0	0	0	0	0	0	0	0	0	0	0	2	AACCAATGGCCTCTGGAACGTGCATTGCGCTCTTGGGATATGCCTGAGAGCATGTCTGCTTCAGTGCTTCTACTTTCATTTTCTGCTGCTCTTGTTATCAGGAGCAGTGTTGCTGCATGCTTCTGCAAGTGGCACTGGCATGCTAAATATCAAGTTTTGCTTGCTGTTGTGACTGATCAACATCTCGTGTCGTTTCAGTTGGCGAAACAAAAGCTCATGTGTGTTCTTAACACTTCCTAGCATGAAGTCAGACAAGTGA
H2SYBJJ03FR3FP	GS_A1	99.22	460	0	1	1	0	0	0	0	0	0	0	0	0	0	0	0	2	AACCAATGGCCTCTGGAACGTGCATTGCGCTCTTGGGATATGCCTGAGAGCATGTCTGCTTCAGTGCTTCTACTTTCATTTTCTGCTGCTCTTGTTATCAGGAGCAGTGTTGCTGCATGCTTCTGTAAGTGGCACTGGCATGCTAAATATCAAGTTTTGCTTGCTGTTGTGACTGATCAACATCTCATGTCGTTTCAGTTGGCGAAACAAAAGCTCATGTGTGTTCTTAACACTTCCTAGCATGAAGTCAGACAAGTGA
H2SYBJJ03FR6V9	GS_C1	99.65	518	0	0	0	0	0	0	1	0	0	0	0	0	0	1	0	2	AACCAATGGCCTCCTGAACGTGCGTTGCACTCTTGGGATTTCCTGAGAGTATGTCTGCTTCAGTGCTTAACTTGCCCCAACTTTGCAAGCAGGATGTGTTTCTGCCTTGCGTTCTCATGAGCTATTGCCCTCTGAGCCAATGGCTTGTTAATTGCTTGGTTCTTGCAAAATGCTTTGCGCGCTGTTATTCAGGTTTCTACCTTCGTGGTTTTACTTGAGTGACGCTGCTCATGCTTGCAACCGCTGGGATGCAGGTGCATGCCTCTAGCATGAAGTCAGACAAGTGA
H2SYBJJ03FRBCV	GS_C41	99.29	512	0	0	0	0	0	0	0	0	0	0	0	0	0	0	2	2	AACCAATGGCCTCCTGAACGTGCGTTGCACTCTTGGGATTTCCTGAGAGTATGTCTGCTTCAGTGCTTAACTTGCCCCAACTTTGCAAGCAGGATGTGTTTCTGCCTTGCGTTCTTATGAGTTATTGCCCTCTGAGCCAATGGCTTGTTAATTGCTTGGTTCTTGCAAAATGCTTTGCGCGCTGTTATTCAGGTTTCTACCTTCGTGATTTTACTTGAGTGACGCTGCTCATGCTTGCAACCGCTGGGATGCGGGTGCATGCCTCTAGCATGAAGTCAGACAAGTGA
H2SYBJJ03FRI9Y	GS_B1	99.64	510	0	0	1	1	0	0	0	0	0	0	0	0	0	0	0	2	AACCGATGGCCTCCTGAACGCGCATTGCGCTCTCGGGATTTCCTGAGAGCAGGTCTGCTTCAGTGCTTAGCACTATCTACCTGTGCTTGCAAGCAGCATGTATGTCTGCATTGCTGCTTCGCTTTCCAACAAGTCATCGATCGCTTTTGTGTTCGTAAATGGCTTGTTTGCTGCCTGGCCCATGCGCCAAGCTTGAGCGTACTGTTGTTCCAAGCTTTGCTTGCATCGTGCAGCTCAAGCGCGCAGCTGTCGGGATGCTGATGCATGCCCTTAGCATGAAGTCAGACAAGAGA
H2SYBJJ03FRJJM	GS_B1	99.28	505	0	0	0	0	1	0	0	1	0	0	0	0	0	0	0	2	AACCGATGGCCTCCTGAACGCGCATTGCGCTCTCGGGATTTCCTGAGAGCAGGTCTGCTTCCGTGCTTAGCATTATCTACCTGTGCTTGCAAGTAGCATGTATGTCTGCATTGCTGCTTCGCTTTCCAACAAGTCATCGATCGCTTTTGTGTTCGTAAATGGCTTGTTTGCTGCCTGGCCCATGCGCCAAGCTTGAGCGTACTGTTGTTCCAAGCTTTGCTTGCATCGTGCAGCTCAAGCGCGCAGCTGTCGGGATGCTGATGCATGCCCTTAGCATGAAGTCAGACAAGAGA
H2SYBJJ03FS5P7	GS_B1	99.28	505	0	0	0	0	1	0	0	1	0	0	0	0	0	0	0	2	AACCGATGGCCTCCTGAACGCGCATTGCGCTCTCGGGATTTCCTGAGAGCAGGTCTGCTTCCGTGCTCAGCATTATCTACCTGTGCTTGCAAGCAGCATGTATGTCTGCATTGCTGCTTCGCTTTCCAACAAGTCATCGATCGCTTTTGTGTTCGTAAATGGCTTGTTTGCTGCCTGGCCCATGCGCCAAGCTTGAGCGTACTGTTGTTCCAAGCTTTGCTTGCATCGTGCAGCTCAAGCGCGCAGCTGTCGGGATGCTGATGCATGCCCTTAGCATGAAGTCAGACAAGAGA
H2SYBJJ03FSH2L	GS_B1	99.64	510	0	0	0	0	0	0	0	2	0	0	0	0	0	0	0	2	AACCGATGGCCTCCTGAACGCGCATTGCGCTCTCGGGATTTCCTGAGAGCAGGTCTGCTTCAGTGCTTAGCATTATCTACCTGTGCTTGCAAGCAGCATGTATGTCTGCATTGCTGCTTCGCTTTCCAACAAGTCATCGATCGCTTTTGTGTTCGTAAATGGCTTGTTTGCTGCCTGGCCCATGCGCCAAGCTTGAGCGTACTGTTGTTCTAAGCTTTGCTTGCATCGTGCAGCTCAAGCGCGCAGCTGTCGGGATGCTGATGCATGCCCTTAGCATGAAGTCAGACAAGAGA
H2SYBJJ03FSMV2	GS_B1	99.28	505	0	0	0	0	1	1	0	0	0	0	0	0	0	0	0	2	AACCGATGGCCTCCTGAACGCGCATTGCGCTCTCGGGATTTCCTGAGAGCAGGTCTGCTTCAGTGCTTAGCATTATCTACCTGTGCTTGCAAGCAGCATGTATGTCTGCATTGCTGCTTCGCTTTCCAACAAGTCATCGATCGCTTCTGTGTTCGTAAATGGCTTGTTTGCTGCCTGGCCCATGCGCCAAGCTTGAGCGTACTGTTGTTCCAAGCTTTGCTTGCATCGTGCAGCTCAAGCGCGCGGCTGTCGGGATGCTGATGCATGCCCTTAGCATGAAGTCAGACAAGAGA
H2SYBJJ03FSS8Q	GS_A1	99.22	460	0	0	2	0	0	0	0	0	0	0	0	0	0	0	0	2	AACCAATGGCCTCTTGAACGTGCATTGCGCTCTTGGGATATGCCTGAGAGCATGTCTGCTTCAGTGCTTTTACTTTCATTTTCTGCTGCTCTTGTTATCAGGAGCAGTGTTGCTGCATGCTTCTGCAAGTGGCACTGGCATGCTAAATATCAAGTTTTGCTTGCTGTTGTGACTGATCAACATCTCATGTCGTTTCAGTTGGCGAAACAAAAGCTCACGTGTGTTCTTAACACTTCCTAGCATGAAGTCAGACAAGTGA
H2SYBJJ03FT1IW	GS_B1	99.64	510	0	0	0	0	1	0	0	1	0	0	0	0	0	0	0	2	AACCGATGGCCTCCTGAACGCGCATTGCGCTCTCGGGATTTCCTGAGAGCAGGTCTGCTTCAGTGCTTAGCATTATCTACCTGTGCTTGCAAGCAGCATGTATGTCTGCATTGCTGCTGCGCTTTCCAACAAGTCATCGATCGCTTTTGTGTTCGTAAATGGCTTGTTTGCTGCCTGGCCCATGCGCCAAGCTTGAGCGTACTGTTGTTCCAAGCTTTGCTTGCATCGTGCAGCTCAAGCGCGCAGCTGTCGGGATGCTGATGCATGCCCTTAGCATGAAGTCAGACAAGAGA
H2SYBJJ03FT4Q1	GS_A1	98.82	455	0	0	0	0	0	0	0	0	0	0	0	2	0	0	0	2	AACCAATGGCCTCTTGAACGTGCATTGCGCTCTTGGGATATGCCTGAGAGCATGTCTGCTTCAGTGCTTCTACTTTCGTTTTCTGCTGCTCTTGTTATCAGGAGCAGTGTTGCTGCATGCTTCCGCAAGTGGCACTGGCATGCTAAATATCAAGTTTTGCTTGCTGTTGTGACTGATCAACATCTCATGTCGTCTCAGTTGGCGAAACAAAAGCTCATGTGTGTTCTTAACACTTCCTAGCATGAAGTCAGACAAGTGA
H2SYBJJ03FTFY4	GS_A1	94.44	401	1	0	1	0	0	0	0	0	0	0	0	0	0	0	0	2	AACCAATGGCCTCTTGAACGTGCATTGCGCTCTTGGGATATGCCTGAGAGCATGTCTGCTTCAGTGCTTCTACTTTCATTTTCTGCTGCTCTTGTTATCAGGAGCAGTGTTATCAGGAGCAGTGTTGCTGTATGCTTCTGCAAGTGGCACTGGCATGCTAAATATCAAGTTTTGCTTGCTGTTGTGACTGATCAACATCTCATGTCGTTTCAGTTGGCGAAACAAAAGCTCATGTGTGTTCTTAACACTTCCTAGCATGAAGTCAGACAAGTGA
H2SYBJJ03FTHX6	GS_C1c.C45	99.65	518	0	0	0	0	0	0	0	0	0	0	0	0	0	2	0	2	AACCAATGGCCTCCTGAACGTGCGTTGCACTCTTGGGATTTCCTGAGAGTATGTCTGCTTCAGTGCTTAACTTGCCCCAACTTTGCAAGCAGGATGTGTTTCTGCCTTGCGTTCTTATGAGCTATTGCCCTCTGAGCCAATGGCTTGTGAATTGCTTGGTTCTTGCAAAATGCTTTGCGCGCTGTTATTCAGGTTTCTACCTTCGTGGTTTTACTTGAGTGACGCTGCTCATGCTTGCAACCGCTGGGATGCAGGTGCATGCCCCTAGCATGAAGTCAGACAAGTGA
H2SYBJJ03FTJ1D	GS_A1	99.22	460	0	0	0	0	0	0	0	0	0	1	0	0	1	0	0	2	AACCAATGGCCTCTTGAACGTGCATTGCGCTCTTGGGATATGCCTGAGAGCATGTCTGCTTCAGTGCTCCTACTTTCATTTTCTGCTGCTCTTGATATCAGGAGCAGTGTTGCTGCATGCTTCTGCAAGTGGCACTGGCATGCTAAATATCAAGTTTTGCTTGCTGTTGTGACTGATCAACATCTCATGTCGTTTCAGTTGGCGAAACAAAAGCTCATGTGTGTTCTTAACACTTCCTAGCATGAAGTCAGACAAGTGA
H2SYBJJ03FUELE	GS_C3	99.65	518	0	0	0	0	0	0	0	0	0	0	1	0	0	1	0	2	AACCAATGGCCTCCCGAACGTGCGTTGCACTCTTGGGATTTCCTGAGAGTATGTCTGCTTCAGTGCTTAACTTGCCCCAACTTTGCAAGCAGGATGTGTTTCTGCCTTGCGTTCTTATGAGCTATTGCCCTCTGAGCCAATGGCTTGTTAATTGCTTGGTTCTTGCAAAATGCTTTGCGCGCTGTTATTCAAGTTTCTACCTTCGTGGTTTTACTTGAGTGACGCTGCTCATGCTTGCAACCGCTGGGATGCAGGTGCATGCCTCTAGCATGAAGTCAGACAAGTGA
H2SYBJJ03FV5VR	GS_A1	99.22	460	0	0	2	0	0	0	0	0	0	0	0	0	0	0	0	2	AACCAATGGCCTCTTGAACGTGCATTGCGCTCTTGGGATATGCCTGAGAGCATGTCTGCTTCAGTGCTTCTACTTTCATTTTCTGCTGCTCTTGTTATCGGGAGCAGTGTTGCTGCATGCTTCTGCAAGTGGCACTGGCATGCTAAATACCAAGTTTTGCTTGCTGTTGTGACTGATCAACATCTCATGTCGTTTCAGTTGGCGAAACAAAAGCTCATGTGTGTTCTTAACACTTCCTAGCATGAAGTCAGACAAGTGA
H2SYBJJ03FVB4Y	GS_C1h	98.94	507	0	0	0	0	0	0	0	0	0	0	2	0	0	0	0	2	AACCAATGGCCTCCTGAACGTGCGTTGCACTCTTGGGATTTCCTGAGGGTATGTCTGCTTCAGTGCTTAACTTGCCCCAACTTTGCAAGCAGGATGTGTTTCTGCCTTGTGTTCTTATGAGCTATTGCCCTCTGAGCCAATGGCTTGTTAATGGCTTGGTTCTTGCAAAATGCTTTGCGCGCTGTTATTCAGGTTTCTACCTTCGTAGTTTTACTTGAGTGACGCTGCTCATGCTTGCAACCGCTGGGATGCAGGTGCATGCCTCTAGCATGAAGTCAGACAAGTGA
H2SYBJJ03FVTYK	GS_C1	99.65	518	0	0	0	0	0	0	1	0	0	0	0	0	0	1	0	2	AACCAATGGCCTCCTGAACGTGCGTTGCACTCTTGGGATTTCCTGAGAGTATGTCTGCTTCAGTGCTTAACTTGCCCCAACTTTGCAAGCAGGATGTGTTTCTGCCTTGCGTTCTTATGAGCTATTGCCCTCTGAGCCAATGGCTTGTTAATTGCTTGGTTCTTGCAAAATGCTTTGCGCGCTGTTATTCAGGTTTCTACCTTCGTGGTTTTACTTGAGTGACGCTGCCCATGCTTGCAACCGCTGGGATGCAGGTGCATGCCTCTAGCATGAAGTCAGACAAGTGA
H2SYBJJ03FVVKW	GS_C1h	98.21	490	0	0	0	0	0	0	0	0	0	0	2	0	0	0	0	2	AATCAATGGCCTCCTGAACGTGCGTTGCACTCTTGGGATTTCCTGAGAGTATGTCTGCTTCAGTGCTTAACTTGCCCCAACTTTGCAAGTAGGATGTGTTTCTGCCTTGTGTTCTTATGAGCTATTGCCCTCTGAGCCAATGGCTTGTTAATTGCTTGGTTCTTGCAAAACGTTTTGCGCGCTGTTATTCAGATTTCTACCTTCGTGGTTTTACTTGAGTGACGCTGCTCATGCTTGCAACCGCTGGGATGCAGCTGCATGCCTCTAGCATGAAGTCAGACAAGTGA
H2SYBJJ03FVVRR	GS_A1	99.61	466	0	0	0	0	0	0	0	0	0	0	0	2	0	0	0	2	AACCAATGGCCTCTTGAACGTGCATTGCGCTCTTGGGATATGCCTGAGAGCATGTCTGCTTCAGTGCTTCTACTTTCATTTTCTGCTGCTCTTGTTATCAGGAGCAGTGTTGCTGCATGCTTCTGCAAGTGGCACTGGCATGATAAATATCAAGTTTTGCTTGCTGTTGTGACTGATCAACATCTCATGTCGTTTCAGTTGGCGAAACAAAAGCTCATGTGTGTTCTTAACACTTCCTAGCATGAAGTCAGACAAGTGA
H2SYBJJ03FVWRH	GS_A1	98.82	455	0	0	0	0	0	0	0	0	0	0	0	0	2	0	0	2	AACCAATGGCCTCTTGAACGTGCATTGCGCTCTTGGGATATGTCTGAGAGCATGTCTGCTTCAGTGCTTCTACTTTCATTTTCTGCTGCCCTTGTTATCAGGAGCAGTGTTGCTGCATGCTTCTGCAAGTGGCACTGGCATGCTAAATATCAAGTGTTGCTTGCTGTTGTGACTGATCAACATCTCATGTCGTTTCAGTTGGCGAAACAAAAGCTCATGTGTGTTCTTAACACTTCCTAGCATGAAGTCAGACAAGTGA
H2SYBJJ03FW0VQ	GS_A1	98.82	455	0	0	0	0	0	0	0	0	0	2	0	0	0	0	0	2	AACCAATGGCCTCTTGAACGTGCATTGCGCTCTTGGGATATGCCTGAGAGCATGTCTGCTTCAGTGCTCCTACTTTCATTTTCTGCTGCTCTTGTTATCAGGAGCAGTGTTGCTGCATGCTTCTGCAAGTGGCACCCGCATGCTAAATATCAAGTTTTGCTTGCTGTTGTGACTGATCAACATCTCATGTCGTTTCAGTTGGCGAAACAAAAGCTCATGTGTGTTCTTAACACTTCCTAGCATGAAGTCAGACAAGTGA
H2SYBJJ03FW1P3	GS_A1	99.22	460	2	0	0	0	0	0	0	0	0	0	0	0	0	0	0	2	AACCAATGGCCTCTTGAACGTGCATTGCGCTTTTGGGATATGCCTGAGAGCATGTCTGCTTCAGTGCTTCTACTTTCATTTTCTGCTGCTCTTGTTATCAGGAGCAGTGTTGCTGCATGCTTCTGCAAGTGGCACTGGCATGCTAAATATCAAGTTTTGCTTGCTGTTGTGACTGATCAACATCTCATGTCGTCTCAGTTGGCGAAACAAAAGCTCATGTGTGTTCTTAACACTTCCTAGCATGAAGTCAGACAAGTGA
H2SYBJJ03FW66W	GS_B1	99.28	505	0	0	0	0	0	0	0	0	2	0	0	0	0	0	0	2	AACCGATGGCCTCCTGAACGCGCATTGCGCTCTCGGGATTTCCTGAGAGCAGGTCTGCTTCAGTGCTTAGCATTATCTACCTGTGCTTGCAAGCAGCATGTATGTCTGCATTGCTGCTTCGCTTTCCAACAAGTCATCGATCGCTTTTGTGTCCGTAAATGGCTTGTTTGCTGCCTGGCCCATGCGCCAAACTTGAGCGTACTGTTGTTCCAAGCTTTGCTTGCATCGTGCAGCTCAAGCGCGCAGCTGTCGGGATGCTGATGCATGCCCTTAGCATGAAGTCAGACAAGAGA
H2SYBJJ03FWA5H	GS_A1	98.82	455	0	0	0	0	0	0	0	0	0	0	0	0	2	0	0	2	AACCAATGGCCTCTTGAACGTGCATTGCGCTCTTGGGATATGCCTGAGAGCATGTCTGCTTCAGTGCTTCTACTTTCATTTTCTGCTGCTCCTGTTATCAGGAGCAGTGTTGCTGCATGCTTCTGCAAGTGGCACTGGCATGCTAAATATCAAGTTTTGCTTGCTGTTGTGACTGATCAACATCTCATGTCGTTTCAGATGGCGAAACAAAAGCTCGTGTGTGTTCTTAACACTTCCTAGCATGAAGTCAGACAAGTGA
H2SYBJJ03FWBQW	GS_C1	99.65	518	0	0	0	0	0	0	0	0	0	0	2	0	0	0	0	2	AACCAATGGCCTCCTGAACATGCGTTGCACTCTTGGGATTTCCTGAGAGTATGTCTGCTTCAGTGCTTAACTTGCCCCAACTTTGCAAGCAGGATGTGTTTCTGCCTTGCGTTCTTATGAGCTATTGCCCTCTGAGCCAATGGCTTGTTAATTGCTTGGTTCTTGCAAAATGCTTTGCGCGCTGTTATTCAGGTTTCTACCTTCGTGGTTTTACTTGAGTGACGCTGCTCATGCTTGCAACCGCTGGGATGCAGGTGCATGCCTCTAGCATGAAGTCAGACAAGTGA
H2SYBJJ03FX0WO	GS_A1	99.22	460	0	0	0	0	0	0	0	0	0	2	0	0	0	0	0	2	AACCAATGGCCTCTTGAACGTGCATTGCGCTCTTGGGATATGCCTGAGAGCATGTCTGCTTCAGTGCTTCTACTTTCATTTTCCGCTGCTCTTGTTATCAGGAGCAGTGTTGCTGCATGCTTCTGCAAGTGGCACTGGCATGCTAAATATCAAGTTTTGCTTGCTGTTGTGACTGATCAACATCTCATGTCGTCTCAGTTGGCGAAACAAAAGCTCATGTGTGTTCTTAACACTTCCTAGCATGAAGTCAGACAAGTGA
H2SYBJJ03FX379	GS_A1	99.61	466	0	0	1	0	0	0	0	0	0	0	0	0	1	0	0	2	AACCAATGGCCTCTTAAACGTGCATTGCGCTCTTGGGATATGCCTGAGAGCATGTCTGCTTCAGTGCTTCTACTTTCATTTTCTGCTGCTCTTGTTATCAGGAGCAGTGTTGCTGCATGCTTCTGCAAGTGGCACTGGCATGCTAAATATCAAGTTTTGCTTGCTGTTGTGACTGATCAACATCTCATGTCGTTTCAGTTGGCGAAACAAAAGCTCATGTGTGTTCTTAACACTTCCTAGCATGAAGTCAGACAAGTGA
H2SYBJJ03FX3T1	GS_A1	98.04	444	0	0	0	0	0	0	0	0	0	2	0	0	0	0	0	2	AACCACTGGCCTCTTGAACGTGCATTGCGCTCTTGGGATGTGCCTGAGAGCATGTCTGCTTCAGTGCTTCTACTTTCATTTTCTGCTGCTCTTGTTATCAGGAGCAGTGTTGCTGCATGCTTCTGCAAGTGGCACTGGCATGCTATATATCAAGTTCTGCTTGCTGTTGTGACTGATCAACATCTCATGTCGTTTCAGTTGGTGAAACAAAAGCTCATGTGTGTTCTTAACACTTCCTAGCATGAAGTCAGACAAGTGA
H2SYBJJ03FX9ZG	GS_B1	99.28	505	0	0	0	0	0	0	0	2	0	0	0	0	0	0	0	2	AACCGATGGCCTCCTGAACGCGCATTGCGCTCTCGGGATTTCCTGAGAGCAGGTCTGCTTCAGTGCTTAGCATCATCTACCTGTGCTTGCAAGCAGCATGTATGTCTGCATTGCTGCTTCGCTTTCCAACAAGTCATCGATCGCCTTTGTGTTCGTAAATGGCTTGTTTGCTGCCTGGCCCATGCGCCAAGCTTGAGCGTACTGTTGTTCCAAGCTTTGCTTGCATCGTGCAGCTCAAGCGCGCAGCTGTCGGGATGCTGATGCATGCCCTTAGCATGAAGTCAGACAAGAGA
H2SYBJJ03FXDXU	GS_A1	98.82	455	0	0	0	0	0	0	0	0	0	0	0	2	0	0	0	2	AACCAATGGCCTCTTGAACGTGCATTGCGCTCTTGGGATATGCCTGAGAGCATGTCTGCTTCAGTGCTTCTACTTTCATTTTCTGCTGCTCTTGTTATCAGGAGCAGTGTTGCTGCATGCTTCTGCAAGTGGCACTGGCATGCTAAATATCAAGTTTTGCTTGCTGTTGTGACTGATCAACATCTCATGTCGTTTCAGTTGGCGAAACAAAAGCTCACGTGTGATCTTGACACTTCCTAGCATGAAGTCAGACAAGTGA
H2SYBJJ03FXN8H	GS_A1	99.22	460	0	0	0	0	0	0	0	0	0	2	0	0	0	0	0	2	AACCAATGGCCTCTTGAACGTGCATTGCGCTCTTGGGATATGCCTGAGGGCATGTCTGCTTCAGTGCTTCTACTTTCATTTTCTGCTGCTCTTGTTATCAGGAGCAGTGTTGCTGCATGCTTCTGCAAGTGGCACTGGCATGCTAAATATCAAGTTTTGCTTGCTGTTGTGACTGATCAACGTCTCATGTCGTTTCAGTTGGCGAAACAAAAGCTCATGTGTGTTCTTAACACTTCCTAGCATGAAGTCAGACAAGTGA
H2SYBJJ03FXNWW	GS_B1	99.64	510	0	0	0	1	0	0	0	0	0	0	0	0	1	0	0	2	AACCGATGGCCTCCTGAACGCGCATTGCGCTCTCGGGATTTCCTGAGAGCAGGTCTGCTTCAGTGCTTAGCATTATCTACCTGTGCTTGCAAGCAGCATGTATGTCTGCATTGCTGCTTCGCTTTCCAACAAGTCATCGATCGCTTTTGTGTTCGTAAATGGCTTGCTTGCTGCCTGGCCCATGCGCCAAGCTTGAGCGTACTGTTGTTCCAAGCTTTGCTTGCATCGTGCAGCTCAAGCGCGCAGCTGTCGGGATGCTGATGCATGCCCTTAGCATGAAGTCGGACAAGAGA
H2SYBJJ03FXXVE	GS_A1	98.82	455	0	0	0	0	0	0	0	0	0	2	0	0	0	0	0	2	AACCAATGGCCTCTTGAACGTGCATTGCGCTCTTGGGATATGCCTGAGAGCATGTCTGCTTCAGTGCTTCTACTTTCATTTTCTACTGCTCTTGTTATCAGGAGCAGTGCTGCTGCATGCTTCTGCAAGTGGCACTGGCATGCTAAATATCAAGTTTTGCTTGCTGTTGTGACTGATCAACATCTCATGTCGTTTCAGTTGGCGAAACAAAAGCTCATGTGTGTTCTTAACACTTCCTAGCACGAAGTCAGACAAGTGA
H2SYBJJ03FXYYN	GS_C1h	99.29	512	0	0	0	0	0	0	0	0	0	0	2	0	0	0	0	2	AACCAATGGCCTCCTGAACGTGCGTTGCACTCTTGGGATTTCCTGAGAGTATGTCTGCTTCAGTGCTTAACTTGCCCCAACTTTGCAAGCAGGATGTGTTTCTGCCTTGTGTTCTTATGAGCTATTGCCCTCTGAGCCAATGGCTTGTTAATTGCTTGGTTCTTGCAAAATGCTTTGCGCGCTGTTATTCAGGTTTCTACCTTCGTAGTTTTACTTGAGTGACGCTGCTCATGCTTGCAACCGCTGGGATGCAGGTGCATGCCCCTAGCATGAAGTCAGACAAGTGA
H2SYBJJ03FY64D	GS_C89	99.3	512	0	0	0	0	0	0	0	0	0	0	0	0	0	2	0	2	AACCAATGGCCTCCTGAACGTGCGTTGCACTCTTGGGATTTCCTGAGAGTATGTTTGCTTCAGTGCTTAACTTGCCCCAACTTTGCAAGCAGGATGTGTTTCTGCCTTGCGTTCTTATGAGCTATTGCCCTCTGAGCCAATGGCTTGTTAATTGCTTGGTTCTTGCAAAATGCTTTGCGCGCTGTTATTCAGGTTTCTACCTTCGTGGTTTTACTTGAGTGATGCTGCTCATGCTTGCAACCGCTGGGATGCAGGTGCATGCCTCTAGCATGAAGTCAGACAAGTGA
H2SYBJJ03FYB2Y	GS_A1	99.22	460	1	1	0	0	0	0	0	0	0	0	0	0	0	0	0	2	AACCAATGGCCTCTGGAACGTGCATTGCGCTCTTGGGATATGCCTGAGAGCATGTCTGCTTCAGTGCTTCTACTTTCATTTTCTGCTGCTCTTGTTATCAGGAGCAGTGTTGCTGCATGCTTCTGCAAGTGGCACTGGTATGCTAAATATCAAGTTTTGCTTGCTGTTGTGACTGATCAACATCTCATGTCGTTTCAGTTGGCGAAACAAAAGCTCATGTGTGTTCTTAACACTTCCTAGCATGAAGTCAGACAAGTGA
H2SYBJJ03FYBJ5	GS_A1	98.82	455	0	0	0	0	0	0	0	0	0	0	0	0	2	0	0	2	AACCAATGGCCTCTTGAACGTGCATTGCGCTCTTGGGATATGCCTGAGAGCATGTCTGCTTCAGTGCTTCTACTTTCATTTTCTGCTGCTCCTGTTATCAGGAGCAGTGTTGCTGCATGCTTCTGCAAGTGGCACTGGCGTGCTAAATATCAAGTTTTGCTTGCTGTTGTGACTGATCAACATCTCATGTCGTTTCAGATGGCGAAACAAAAGCTCATGTGTGTTCTTAACACTTCCTAGCATGAAGTCAGACAAGTGA
H2SYBJJ03FYFVY	GS_B1	99.64	510	0	0	0	0	0	0	0	0	2	0	0	0	0	0	0	2	AACCGATGGCCTCCTGAACGCGCATTGCGCTCTCGGGATTTCCTGAGAGCAGGTCTGCTTCAGTGCTTAGCATTATCTACCTGTGCTTGCAAGCAGCATGTATGTCTGAATTGCTGCTTCGCTTTCCAACAAGTCATCGATCGCTTTTGTGTTCGTAAATGGCTTGTTTGCTGCCTGGCCCATGCGCCAAGCTTGAGCGTACTGTTGTTCCAAGCTTTGCTTGCATCGTGCAGCTCAAGCGCGCAGCTGTCGGGATGCTGATGCATGCCCTTAGCATGAAGTCAGACAAGAGA
H2SYBJJ03FYOB1	GS_A1	99.22	460	2	0	0	0	0	0	0	0	0	0	0	0	0	0	0	2	AACCAATGGCCTCTTGAACGTGCATTGCGCTTTTGGGATATGCCTGAGAGCATGTCTGCTTCAGTGCTTCTACTTTCATTTTCTGCTGCTCTTGTTATCAGGAGCAGTGTTGCTGCATGCTTCTGCAAGTGGCACTGGCATGCTAAATATCAAGTTTTGCTTGCTGTTGTGACTGATCAACATCTCATGTCGTTTCAGTTGGCGAAACAAAAGCTCATGTGTGTTCTTAACACTTCCTAGCACGAAGTCAGACAAGTGA
H2SYBJJ03FYVKV	GS_A1	99.22	460	0	0	0	0	0	0	0	0	0	0	0	0	2	0	0	2	AACCAATGGCCTCTTGAGCGTGCATTGCGCTCTTGGGATATGCCTGAGAGCATGTCTGCTTCAGTGCTTCTACTTTCATTTTCTGCTGCTCTTGTTATCAGGAGCAGTGTTGCTGCATGCTTCTGCAAGTGGCACTGGCATGCTAAATATCAAGTTTTGCTTGCTGTTGTGACTGATCAACATCTCATGTCGTTTCAGTTGGCGAAACAAAAGCTCATGTGTGTTCTTAGCACTTCCTAGCATGAAGTCAGACAAGTGA
H2SYBJJ03FYXPC	LJ_A1c	99.6	462	0	0	0	0	0	0	0	0	0	2	0	0	0	0	0	2	AACCAATGGCCTCTTGAACGTGCATTGCGCTCTTGGGATATGCCTGAGAGCATGTCTGCTTCGGTGCTTCTACTTTCATTTTCTGCTGCTCTTGTTATCAGGAGCAGTGTTGCTGCATGCTTCTGCAAGTGGCACTGGCATGCTAAATATCAAGTTTTGCTTGCTGTTATGACTGATCAACATCTCATGTCGTTTCAGTTGGCGAAACAAAAGCTCATGTGTGTTCTTAACACTTCCTAGCATGAAGTCAGACAAGTGA
H2SYBJJ03FZ0FI	GS_B1	99.28	505	0	0	0	0	0	0	0	2	0	0	0	0	0	0	0	2	AACCGATGGCCTCCTGAACGCGCATTGCGCTCTCGGGATTTCCTGAGAGCAGGTCTGCTTCAGTGCTTAGCATTATCTACCTGTGCTTGCAAGCAGCATGTATGTCTGCATTGCTGCTTCGCTTTCCAACAAGTCATCGATCGCTTTTGTGTTCGTAAACGGCTTGTTTGCTGCCTGGCCCATGCGCCAAGCTTGAGCGTACTGTTGCTCCAAGCTTTGCTTGCATCGTGCAGCTCAAGCGCGCAGCTGTCGGGATGCTGATGCATGCCCTTAGCATGAAGTCAGACAAGAGA
H2SYBJJ03FZ2MT	GS_C1	99.65	518	0	0	0	0	0	0	0	0	0	0	0	0	0	0	2	2	AACCAATGGCCTCCTGAACGTGCGTTGCACTCTTGGGATTTCCTGAGAGTATGTCTGCTTCAGTGCTTAACTTGCCCCAACTTTGCAAGCAGGATGTGTTTCTGCATTGCGTTCTTATGAGCTATTGCCCTCTGAGCCAATGGCTTGTTAATTGCTTGGTTCTTGCAAAATGCTTTGCGCGCTGTTATTCAGGTTTCTACCTTCGTGGTTTTACTTGAGTGACGCTGCTCATGCTTGCAACCGCTGGGATGCAGGTGCATGCCTCTAGCATGAAGTCAGACAAGTGA
H2SYBJJ03FZ4SL	GS_C41	99.29	512	0	0	0	0	0	0	0	0	0	0	0	0	0	0	2	2	AACCAATGGCCTCCTGAACGTGCGTTGCACTCTTGGGATTTCCTGAGAGTATGTCTGCTTCAGTGCTTAACTTGCTCCAACTTTGCAAGCAGGATGTGTTTCTGCCTTGCGTTCTTATGAGTTATTGCCCTCTGAGCCAATGGCTTGTTAATTGCTTGGTTCTTGCAAAATGCTTTGCGCGCTGTTATTCAGGTTTCTACCTTCGTGATTTTACTTGAGTGACGCTGCTCATGCTTGCAACCGCTGGGATGCAGGTGCATGCCTCTAGCATGAAGTCAGACAAGTGA
H2SYBJJ03FZ7PQ	GS_B1	99.28	505	0	0	0	0	0	0	0	0	0	0	0	0	2	0	0	2	AACCGATGGCCTCCTGAACGCGCATTGCGCTCTTGGGATTTCCTGAGAGCAGGTCTGCTTCAGTGCTTAGCATTATCTACCCGTGCTTGCAAGCAGCATGTATGTCTGCATTGCTGCTTCGCTTTCCAACAAGTCATCGATCGCTTTTGTGTTCGTAAATGGCTTGTTTGCTGCCTGGCCCATGCGCCAAGCTTGAGCGTACTGTTGTTCCAAGCTTTGCTTGCATCGTGCAGCTCAAGCGCGCAGCTGTCGGGATGCTGATGCATGCCCTTAGCATGAAGTCAGACAAGAGA
H2SYBJJ03FZ84S	GS_A1	99.22	460	2	0	0	0	0	0	0	0	0	0	0	0	0	0	0	2	AACCAATGGCCTCTGGAACGTGCATTGCGCTCTTGGGATATGCCTGAGAGCATGTCTGCTTCAGTGCTTCTACTTTCATTTTCTGCTGCTCTTGTTATCAGGAGCAGTGTTGCTGCATGCTTCTGCAAGTGGCACTGGCATGCTAAATATCAAGTTTTGCTTGCTGTTGTGACTGATCAACACCTCATGTCGTTTCAGTTGGCGAAACAAAAGCTCATGTGTGTTCTTAACACTTCCTAGCATGAAGTCAGACAAGTGA
H2SYBJJ03FZDC2	GS_C1h	98.21	490	0	0	0	0	0	0	0	0	0	0	1	1	0	0	0	2	AATCAATGGCCTCCTGAACGTGCGTTGCACTCTTGGGATTTCCTGAGAGTATGTCTGCTTCAGTGCTTAACTTGCCCCAACTTTGCAAGTAGGATGTGTTTCTGCCTTGTGTTCTTATGAGCTATTGCCCTCTGAGCCAATGGCTTGTTAATTGCTTGGTTCTTGCAAAACGTTTTGCGCGCTGTTATTCAGGTCTCTACCTTCGTGGTTTTACTTGAGTGACGCTGCTCATGCTTGCAACCGCTGGGATGCAGCTGCATGCCTCTAGCATGAAGTCAGACAAGTGA
H2SYBJJ03FZQS4	GS_A1	98.82	455	0	0	0	0	0	0	0	0	0	0	0	2	0	0	0	2	AACCAATGGCCTCTTGAACGTGCATTGCGCTCTTGGGATATGCCTGAGAGCATGTCTGCTTCAGTGCTTCTACTTTCATTTTCTGCTGCTCTTGTTATCAGGAGCAGTGTTGCTGCATGCTTCTGCAAGTGGCACTGGCATGCTAAATATCAAGTTTTGCTTGCTGTTGTGACTGATCAACATCTCCTGTCGTTTCAGTTCGCGAAACAAAAGCTCATGTGTGCTCTTAACACTTCCTAGCATGAAGTCAGACAAGTGA
H2SYBJJ03FZWTA	GS_C4	97.91	494	0	0	0	0	0	0	0	0	0	0	0	0	0	2	0	2	AACCAATGGCCTCCTGAACGTGCGTTGCACTCTTGGGATTTCCTGAGGGTATGTTTGCTTCAGTGCTTAACTTGCCCCAACTTTGCAAGCAGGATGTGTTTCTGCCTTGCGTTCTTATGAGCTATTGCCCTCTGAGCCAATGGCTTGTTAATTGCTTGGTTCTTGCAAAATGCTTTGCGCGCTGTTATTCATTCAGGTTTCTACCTTCGTGGTTTTACTTGAGTGACGCTGCTCATGCTTGCAACCGCTGGGATGCAGGTGCATGCCTCTAGCATGAAGTCAGACAAGTGA
H2SYBJJ03FZZ5H	GS_A1	99.22	460	1	1	0	0	0	0	0	0	0	0	0	0	0	0	0	2	AACCAATGGCCTCTTGAACGTGCATTGCGCTTTTGGGATATGCCTGAGAGCATGTCTGCTTCAGTGCTTCTACTTTCATTTTCTGCTGCTCTTGTTACCAGGAGCAGTGTTGCTGCATGCTTCTGCAAGTGGCACTGGCATGCTAAATATCAAGTTTTGCTTGCTGTTGTGACTGATCAACATCTCATGTCGTTTCAGTTGGCGAAACAAAAGCTCATGTGTGTTCTTAACACTTCCTAGCATGAAGTCAGACAAGTGA
H2SYBJJ03G0CXK	GS_A1	99.22	460	0	0	0	0	0	0	0	0	0	1	0	0	1	0	0	2	AACCAATGGCCTCTTGAGCGTGCATTGCGCTCTTGGGATATGCCTGAGAGCATGTCTGCTTCAGTGCTTCTACTTTCATTTTCTGCTGCTCTTGTTATCAGGAGCAGTGTTGCTGCATGCTTCTGCAAGTGGCACTGGCATGCTAAATATCAAGTTTTGCTTGCTGTTGTGACTGATCAACATCTCATGTCGTTTCAGTTGGCGAAACAAAAGCTCATGTGTGTTCTTAACACTTCCTAGCGTGAAGTCAGACAAGTGA
H2SYBJJ03G0JKH	GS_C1e	98.58	497	0	0	0	0	0	0	0	0	0	0	0	0	0	2	0	2	AACCAATGGCCTCCTGAACGTGCGTTGCACTCTTGGGATTTCCTGAGAGTATGTCTGCTTCAGTGCTTAACTTGCCTCAACTTTGCAAGCAGATGTGTTTCTGCCTTGCGTTCTTATGAGCTATTGCCCTCTGAGCCAGTGGCTTGTTAATTGCTTGGTTCTTGCAAATGCTTTGCGCGCTGTTATTCAGGTTTCTACCTTCGTGGTTTTACTTGAGTGATGCTGCTCATGCTTGCAACCGCTGGGATGCAGGTGCATGCCTCTAGCATGAAGTCAGACAAGTGA
H2SYBJJ03G0LDY	GS_A1	99.22	460	0	0	0	0	0	0	0	0	0	2	0	0	0	0	0	2	AACCAATGGCCTCTTGAACGTGCATTACGCTCTTGGGATATGCCTGAGAGCATGTCTGCTTCAGTGCTTCTACTTTCATTTTCTGCTGCTCTTGTTATCAGGAGCAGTGTTGCTGCATGCTTCTGCAAGTGGCACTGGCATGCTAAATATCAAGTTTTGCTTGCTGTTGTGACTGATCAACATCTCATGTCATTTCAGTTGGCGAAACAAAAGCTCATGTGTGTTCTTAACACTTCCTAGCATGAAGTCAGACAAGTGA
H2SYBJJ03G0PD6	GS_A1	99.22	460	0	0	2	0	0	0	0	0	0	0	0	0	0	0	0	2	AACCAATGGCCTCTGGAACGTGCATTGCGCTCTTGGGATATGCCTGAGAGCATGTCTGCTTCAGTGCTTCTACTTTCATTTTCTGCTGCTCTTGTTATCAGGAACAGTGTTGCTGCATGCTTCTGCAAGTGGCACTGGCATGCTAAATATCAAGTTTTGCTTGCTGTTGTGACTGATCAACATCTCATGTCGTTTCAGTTGGCGAAACAAAAGCTCATGTGTGTTCTTAACACTTCCTAGCATGAAGTCAGACAAGTGA
H2SYBJJ03G0Q6G	GS_A1	93.98	388	0	0	2	0	0	0	0	0	0	0	0	0	0	0	0	2	AACCAATGGCCTCTTGAACGTGCATTGCGCTCTTGGGATATGCCTGAGAGCATGTCTGCTTCAGTGCTTCTACATTCATTTTCTGCTGCTCTTGTTATCAGGAGCAGTGTTATCAGGAGCAGTGTTGCTGCATGCTTCTGCAAGTGGCACTGGCATGCTAAATATCAAGTTTTGCTTGCTGTTGTGACTGATCAACATCTCATGTCGTTTCAGTTGGCGAAACAAAAGCTCATGTGTGTTCTTAACACTTCCTAGCATGAAGTCAG
H2SYBJJ03G0Y4V	GS_B1L	99.64	510	0	0	0	2	0	0	0	0	0	0	0	0	0	0	0	2	AACCGATGGCCTCCTGAACGCGCATTGCGCTCTCGGGATTTCCTGAGAGCAGGTCTGCTTCAGTGCTTAGCATTATCTACCTGTGCTTGCAAGCAGCATGTATGTCTGCATTGCTGCTTCGCTTTCCAACAAGTCATCGATCGCTTTTGTGTTCGTAAATGGCTTGTTTGCTGCCTGGCCCACGCGCCAAGCTTGAGCGTACTGTTGTTCCAAGCTTTGCTTGCATCGTGCAGCTCAAGCGCGCAGCCGTCGGGATGCTGATGCATGCCCTTAGCATGAAGTCAGACAAGAGA
H2SYBJJ03G15NY	GS_A1	99.22	460	0	0	1	0	0	0	0	0	0	0	0	0	1	0	0	2	AACCAATGGCCTCTTGAACATGCATTGCGCTCTTGGGATATGCCTGAGAGCATGTCTGCTTCAGTGCTTCTACTTTCATTTTCTGCTGCTCTTGTTATCAGGAGCAGTGTTGCTGCATGCTTCTGCAAGTGGCACTGGCATGCTAAATACCAAGTTTTGCTTGCTGTTGTGACTGATCAACATCTCATGTCGTTTCAGTTGGCGAAACAAAAGCTCATGTGTGTTCTTAACACTTCCTAGCATGAAGTCAGACAAGTGA
H2SYBJJ03G161Z	GS_C1c.C45	99.65	518	0	0	0	0	0	0	1	0	0	0	0	0	0	1	0	2	AACCAATGGCCTCCTGAACGTGCGTTGCACTCTTGGGATTTCCTGAGAGTATGTCTGCTTCAGTGCTTAACTTGCCCCAACTTTGCAAGCAGGATGTGTTTCTGCCTTGCGTTCTTATGAGCTATTGCCCTCTGAGCCAATGGCTTGTGAATTGCTTGGTTCTTGCAAAATGCTTTGCGCGCTGTTATTCAGGTTTCTACCTTCGTGGTTTTACTTGAGTGACGCTGCTCACGCTTGCAACCGCTGGGATGCAGGTGCATGCCTCTAGCATGAAGTCAGACAAGTGA
H2SYBJJ03G18E6	GS_A1	99.22	460	0	0	2	0	0	0	0	0	0	0	0	0	0	0	0	2	AACCAATGGCCTCTGGAACGTGCATTGCGCTCTTGGGATATGCCTGAGAGCATGTCTGCTTCAGTGCTTCTACTTTCATTTTCTGCTGCTCTTGTCATCAGGAGCAGTGTTGCTGCATGCTTCTGCAAGTGGCACTGGCATGCTAAATATCAAGTTTTGCTTGCTGTTGTGACTGATCAACATCTCATGTCGTTTCAGTTGGCGAAACAAAAGCTCATGTGTGTTCTTAACACTTCCTAGCATGAAGTCAGACAAGTGA
H2SYBJJ03G1A5K	GS_B1m	95.73	448	0	0	0	1	1	0	0	0	0	0	0	0	0	0	0	2	AACCGATGGCCTCCTGAACGCGCATTGCGCTCTCGGGATTTCCTGAGAGCAGGTCTGCTTCAGTGCTTAGCATTATCTACCTGTTGCAAGCAGCTGTATGTCCGCATTGCTGCTTCGCTTTCCCACAAGTCATCGATCGCTTTTGTGTTCGTAAATGGATTGTTTGCTGCCTGGTCCATGCGCCAAGCTTGAGCGTATTGTTGTTCCAAGCTTTGCTTGCATCGTGCAGCCCAAGCGCGCAAAGCTGTCGGGATGCTGATGCATGCCCTTAGCATGAAGTCAGACAAGAGA
H2SYBJJ03G1DVI	GS_B1	99.28	505	0	0	0	0	2	0	0	0	0	0	0	0	0	0	0	2	AACCGATGGCCTCCTGAACGCGCATTGCGCTCTCGGGATTTCCTGAGAGCAGGTCTGCTTCAGTGCTTAGCATTATCTACCTGTGCTTGCAAGCAGCATGTATGTCTGCATTGCTGCTTCGCTTTCCAACAAGTCATCGATCGCTTTTGTGTTCGTAAATGGCTTGTTTGCCGCCTGGCCCATGCGCCAAGCTTGAGCGTACTGTTGTTCCAAGCTTTGCTTGCATCGTGCAGCTCAAGCGCGCAGCCGTCGGGATGCTGATGCATGCCCTTAGCATGAAGTCAGACAAGAGA
H2SYBJJ03G1KEU	GS_C1c.C45	99.65	518	0	0	0	0	0	0	0	0	0	0	0	0	0	2	0	2	AACCAATGGCCTCCTGAACGTGCGTTGCACTCTTGGGATTTCCTGAGAGTACGTCTGCTTCAGTGCTTAACTTGCCCCAACTTTGCAAGCAGGATGTGTTTCTGCCTTGCGTTCTTATGAGCTATTGCCCTCTGAGCCAATGGCTTGTGAATTGCTTGGTTCTTGCAAAATGCTTTGCGCGCTGTTATTCAGGTTTCTACCTTCGTGGTTTTACTTGAGTGACGCTGCTCATGCTTGCAACCGCTGGGATGCAGGTGCATGCCTCTAGCATGAAGTCAGACAAGTGA
H2SYBJJ03G1LI5	GS_A1	94.07	396	2	0	0	0	0	0	0	0	0	0	0	0	0	0	0	2	AACCAATGGCCTCTTGAACGTGCATTGCGCTCTTGGGATATGCCTGAGAGTATGTCTGCTTCAGTGCTTCTACTTTCATTTTCTGCTGCTCTTGTTATCAGGAGCAGTGTTATCAGGAGCAGTGTTGCTGCATGCTTCTGCAAGTGGCACTGGCATGCTAAATATCAAGTTTTGCTTGCTGTTGTGACTGATCAACATCTCATGTCGTTTCAGTTGGCGAAACAAAAGCTCATGTGTGTTCTTAACACTTCCTAGCATGAAGTCAGACAAGTGA
H2SYBJJ03G1OVY	LJ_A1c	99.6	462	0	0	0	0	0	0	0	0	0	2	0	0	0	0	0	2	AACCAATGGCCTCTTGAACGTGCATTGCGCTCTTGGGATATGCCTGAGAGTATGTCTGCTTCAGTGCTTCTACTTTCATTTTCTGCTGCTCTTGTTATCAGGAGCAGTGTTGCTGCATGCTTCTGCAAGTGGCACTGGCATGCTAAATATCAAGTTTTGCTTGCTGTTATGACTGATCAACATCTCATGTCGTTTCAGTTGGCGAAACAAAAGCTCATGTGTGTTCTTAACACTTCCTAGCATGAAGTCAGACAAGTGA
H2SYBJJ03G1Q5E	GS_C41	96.25	472	0	0	0	0	0	0	0	0	0	0	2	0	0	0	0	2	AACCAATGGCCTCCTGAACGTGCGCTGCACTCTTGGGATTTCCTGAGAGTATGTCTGCTTCAGTGCTTAACTTGCCCCAACTTTGCAAGCAGGATGTGTTTCTGCCTTGCGTTCTTATGAGCTATTGCCCTCTGAGCCAATGGCTTGTTAATTGCTTGGTTCTTGCAAAATGCTTTGCGCGCTGTTATTCAGGTTTCTACCTTCGTGGTTTTACTTGGTTTTACTTGAGTGACGCTGCTCATGCTTGCAACCGCTGGGATGCAGGTGCATGCCTCTAGCATGAAGTCAGACAAGTGA
H2SYBJJ03G25PN	GS_A1	99.22	460	0	0	0	0	0	0	0	0	0	2	0	0	0	0	0	2	AACCAATGGCCTCTTGAACGTGCATTGCGCTCTTGGGATATGCCTGAGAGCATGTCTGCTTCAGTGCTCCTACTTTCATTTTCTGCTGCTCTTGTTATCAGGAGCAGTGTTGCTGCATGTTTCTGCAAGTGGCACTGGCATGCTAAATATCAAGTTTTGCTTGCTGTTGTGACTGATCAACATCTCATGTCGTTTCAGTTGGCGAAACAAAAGCTCATGTGTGTTCTTAACACTTCCTAGCATGAAGTCAGACAAGTGA
H2SYBJJ03G2C5Y	GS_B1	99.28	505	0	0	0	1	0	0	0	0	1	0	0	0	0	0	0	2	AACCGATGGCCTCCTGAACGCGCATTGCGCTCTCGGGATTTCCTGAGAGCAGGTCTGCTTCCGTGCTTAGCATTATCTACCTGTGCTTGCAAGCAGCATGTATGTCTGCATTGCTGCTTCGCTTTCCAACAAGTCATCGATCGCTTTTGTGTTCGTAAACGGCTTGTTTGCTGCCTGGCCCATGCGCCAAGCTTGAGCGTACTGTTGTTCCAAGCTTTGCTTGCATCGTGCAGCTCAAGCGCGCAGCTGTCGGGATGCTGATGCATGCCCTTAGCATGAAGTCAGACAAGAGA
H2SYBJJ03G2DCP	GS_A1	99.22	460	1	0	0	0	0	0	0	0	0	0	0	1	0	0	0	2	AACCAATGGCCTCTTGAACGTGCATTGCGCTCTTGGGATATGCCTGAGAGCATGTCCGCTTCAGTGCTTCTACTTTCATTTTCTGCTGCTCTTGTTATCAGGAGCAGTGTTGCTGCATGCTTCTGCAAGTGGCACTGGCGTGCTAAATATCAAGTTTTGCTTGCTGTTGTGACTGATCAACATCTCATGTCGTTTCAGTTGGCGAAACAAAAGCTCATGTGTGTTCTTAACACTTCCTAGCATGAAGTCAGACAAGTGA
H2SYBJJ03G2FSL	GS_A1	98.82	455	0	0	0	0	0	0	0	0	0	0	0	0	2	0	0	2	AACCAATGGCCTCTTGAACGTGCATTGCGCTCTTGGGATATGTCTGAGAGCATGTCTGCTTCAGTGCTTCTACTTTCATTTTCTGCTGCTCTTGTTATCAGGAGCAGTGTTGCTGCATGCTTCTGCAAGTGGCACTGGCATGCTAAATATCAAGTGTTGCTTGCCGTTGTGACTGATCAACATCTCATGTCGTTTCAGTTGGCGAAACAAAAGCTCATGTGTGTTCTTAACACTTCCTAGCATGAAGTCAGACAAGTGA
H2SYBJJ03G2FZ7	GS_B1m	95.39	442	0	0	0	2	0	0	0	0	0	0	0	0	0	0	0	2	AACCGATGGCCTCCTGAACGCGCATTGCGCTCTCGGGATTTCCTGAGAGCAGGTCCGCTTCAGTGCTTAGCATTATCTACCTGTTGCAAGCAGCTGTATGTCTGCATTGCTGCTTCGCTTTCCCACAAGTCATCGATCGCTTTTGTGTTCGTAAATGGATTGTTTGCTGCCTGGTCCATGCGCCAAGCTTGAGCGTATTGTTGTTCCAAGCTTTGCTTGCATCGTGCAGCCCAAGCGCGCAAAAGCTGTCGGGATGCTGATGCATGCCCTTAGCATGAAGTCAGACAAGAGA
H2SYBJJ03G2W5D	GS_A1	99.61	466	0	0	0	0	0	0	0	0	0	2	0	0	0	0	0	2	AACCAATGGCCTCATGAACGTGCATTGCGCTCTTGGGATATGCCTGAGAGCATGTCTGCTTCAGTGCTTCTACTTTCATTTTCTGCTGCTCTTGTTATCAGGAGCAGTGTTGCTGCATGCTTCTGCAAGTGGCACTGGCATGCTAAATATCAAGTTTTGCTTGCTGTTGTGACTGATCAACATCTCATGTCGTTTCAGTTGGCGAAACAAAAGCTCATGTGTGTTCTTAACACTTCCTAGCATGAAGTCAGACAAGTGA
H2SYBJJ03G2Z0P	GS_A1	99.22	460	0	0	0	0	0	0	0	0	0	0	0	2	0	0	0	2	AACCAATGGCCTCTTGAACGTGCATTGCGCTCTTGGGATATGCCTGAGAGCATGTCCGCTTCAGTGCCTCTACTTTCATTTTCTGCTGCTCTTGTTATCAGGAGCAGTGTTGCTGCATGCTTCTGCAAGTGGCACTGGCATGCTAAATATCAAGTTTTGCTTGCTGTTGTGACTGATCAACATCTCATGTCGTTTCAGTTGGCGAAACAAAAGCTCATGTGTGTTCTTAACACTTCCTAGCATGAAGTCAGACAAGTGA
H2SYBJJ03G30TS	GS_A1	98.82	455	0	0	0	0	0	0	0	0	0	0	0	2	0	0	0	2	AACCAATGGCCTCTTGAGCGTGCATTGCGCTCTTGGGATATGCCTGAGAGCATGTCTGCTTCAGTGCTTCTACTTTCATTTTCTGCTGCTCTTGTTATCAGGAGCAGTGTTGCTGCATGCTTCTGCAAGTGGCACTGGCATGCTAAATATCAAGTTTTGCTTGCTGTTGTGACTGATCAACATCTCATGTCGTTTCAGTTGGCGAAACAAAAGCTCACGTGTGATCTTAACACTTCCTAGCATGAAGTCAGACAAGTGA
H2SYBJJ03G35ST	GS_A1	99.22	460	0	0	2	0	0	0	0	0	0	0	0	0	0	0	0	2	AACCAATGGCCTCTTGAACGTGCATTGCGCTCTTGGGATATGCCTGAGAGCATGTCTGCTTCAGTGCTTCTGCTTTCATTTTCTGCTGCTCTTGTTATCAGGAGCAGTGTTGCTGCATGCTTCTGCAAGTGGCACTGGCATGCTAAATATCAAGTTTTGCTTGCTGTTGTGACTGATCAACATCTCATGTCGTTTCAGTTGGCGAAACAAAAGCTCACGTGTGTTCTTAACACTTCCTAGCATGAAGTCAGACAAGTGA
H2SYBJJ03G3C18	GS_A1	94.03	392	0	0	2	0	0	0	0	0	0	0	0	0	0	0	0	2	AGCCAATGGCCTCTTGAACGTGCATTGCGCTCTTGGGATATGCCTGAGAGCATGTCTGCTTCAGTGCTTCTACTTTCATTTTCTGCTGCTCTTGTTATCAGGAGCAGTGTTATCAGGAGCAGTGTTGCTGCATGCTTCTGCAAGTGGCACTGGCATGCTAAATATCAAGTTTTGCTTGCTGTTGTGACTGATCAATATCTCATGTCGTTTCAGTTGGCGAAACAAAAGCTCATGTGTGTTCTTAACACTTCCTAGCATGAAGTCAGACAAGTGA
H2SYBJJ03G3OGX	GS_A1	99.22	460	2	0	0	0	0	0	0	0	0	0	0	0	0	0	0	2	AACCAATGGCCTCTTGAACGTGCATTGCGCTCTTGGGATATGCCTGAGAGCATGTCTGCTTCAGTGCTTCTACTTTCATTTTCTGCTGCTCTTGTTATCAGGAGCAGTGTTGCTGCATGCTTCTGCAAGTGGCACTGGCATGCTAAATACCAAGTTTTGCTTGCTGTTGTGACTGATCAACATCTCACGTCGTTTCAGTTGGCGAAACAAAAGCTCATGTGTGTTCTTAACACTTCCTAGCATGAAGTCAGACAAGTGA
H2SYBJJ03G41J2	GS_A1	99.61	466	0	0	0	0	0	0	0	0	0	0	0	2	0	0	0	2	AACCAATGGCCTCTTGAACGTGCATTGCGCTCTTGGGATATGCCTGAGAGCATGTCTGCTTCAGTGCTTCTACTTTCATTTTCTGCTGCTCTTGTTATCAGGAGCAGTGTTGCTGAATGCTTCTGCAAGTGGCACTGGCATGCTAAATATCAAGTTTTGCTTGCTGTTGTGACTGATCAACATCTCATGTCGTTTCAGTTGGCGAAACAAAAGCTCATGTGTGTTCTTAACACTTCCTAGCATGAAGTCAGACAAGTGA
H2SYBJJ03G44CZ	GS_B1	99.64	505	0	0	0	0	1	0	0	1	0	0	0	0	0	0	0	2	AACCGATGGCCTCCTGAACGCGCATTGCGCTCTCGGGATTTCCTGAGAGCAGGTCTGCTTCCGTGCTTAGCATTATCTACCTGTGCTTGCAAGCAGCATGTATGTCTGCATTGCTGCTTCGCTTTCCAACAAGTCATCGATCGCTTTTGTGTTCGTAAATGGCTTGTTTGCTGCCTGGCCCATGCGCCAAGCTTGAGCGTACTGTTGTTCCAAGCTTTGCTTGCATCGTGCAGCTCAAGCGCGCAGCTGTCGGGATGCTGATGCATGCCCTTAGCACGAAGTCAGACAAGAGA
H2SYBJJ03G4G52	GS_B1	99.64	510	0	0	0	0	1	0	0	0	1	0	0	0	0	0	0	2	AACCGATGGCCTCCTGAACGCGCATTGCGCTCTCGGGATTTCCTGAGAGCAGGTCTGCTTCAGTGCTTAGCATTATCTACCTGTGCTTGCAAGCAGCATGTATGTCTGCATTGCTGCTTCGCTTTCCAACAAGTCATCGATCGCTTTTGTGTTCGTAAATGGCTTGTTTGCTGCCTGGCCCATGCGCCAAGCTTGAGCGTACTGTTATTCCAAGCTTTGCTTGCATCGTGCAGCTCAAGCGCGCAGCTGTCGGGATGCTGATGCATGCCCTTAGCATGAAGTCAGACAAGAGA
H2SYBJJ03G4JAI	GS_A1	99.22	460	0	0	2	0	0	0	0	0	0	0	0	0	0	0	0	2	AACCAATGGCCTCTTGAACGTGCATTGCGCTCTTGGGATATGCCTGAGAGCATGTCTGCTTCAGTGCTTTTACTTTCATTTTCTGCTGCTCTTGTTATCAGGAGCAGTGTTGCTGCATGCTTCTGCAAGTGGCACTGGCATGCTAAATATCAAGTTTTGCTTGCTGTTGTGACTGATCAACATCTCATGTCGTTTCAGTTGGCGAAGCAAAAGCTCATGTGTGTTCTTAACACTTCCTAGCATGAAGTCAGACAAGTGA
H2SYBJJ03G4JPI	GS_B1	99.28	505	0	0	0	0	0	0	0	1	1	0	0	0	0	0	0	2	AACCGATGGCCTCCTGAACGCGCATTGCGCTCTCGGGATTTCCTGAGAGCAGGTCTGCTTCCGTGCTTAGCATTATCTACCTGTGCTTGCAAGCAGCATGTATGTCTGCATTGCTGCTTCGCTTTCCAACAAGTCATCGATCGCTTTTGTGTTCGTAAATGGCTTGTTTACTGCCTGGCCCATGCGCCAAGCTTGAGCGTACTGTTGTTCCAAGCTTTGCTTGCATCGTGCAGCTCAAGCGCGCAGCTGTCGGGATGCTGATGCATGCCCTTAGCATGAAGTCAGACAAGAGA
H2SYBJJ03G4L00	GS_B1	99.64	510	0	0	1	0	0	1	0	0	0	0	0	0	0	0	0	2	AACCGATGGCCTCCTGAACGCGCATTGCGCTCTCGGGATTTCCTGAGAGCAGGTCTGCTTCAGTGCTTAGCATTATCTACCTGTGCTTGCAAGCAGCATGTATGTCTGCATTGCTGCTTCGCTTTCCAACAAGTCATCGATCGCTTTTGTGTTCGTAAATGGCTTATTTGCTGCCTGGCCCATGCGCCAAGCTTGAGCGTACTGTTGTTCCAAGCTTTGCTTGCATCGTGCAGCTCAAGCGCGCAGCTGTCGGGATGCTGATGCATGCCCTTAGCATGAAGTCAGACAAGAGA
H2SYBJJ03G4RC8	GS_A1	99.22	460	0	0	0	0	0	0	0	0	0	0	0	0	2	0	0	2	AACCAATGGCCTCTTGAACGTGCATTGCGCTCTTGGGATATGCCTGAGAGCATGTCTGCTTCAGTGCTTCTACTTTCATTTTCTGCTGCTCTTGTTATCAGGAGCAGTGTTGCTGCATGCTTCCGCAAGTGGCACTGGCATGCTAAATATCAAGTTTTGCTTGCTGTTGTGACTGATCAACATCCCATGTCGTTTCAGTTGGCGAAACAAAAGCTCATGTGTGTTCTTAACACTTCCTAGCATGAAGTCAGACAAGTGA
H2SYBJJ03G512L	GS_C41	98.95	507	0	0	0	0	0	0	0	0	0	0	0	0	0	0	2	2	AACCAATGGCCTCCTGAACGTGCGTTGCACTCTTGGGATTTCCTGAGAGTATGTCTGCTTCAGTGCTTAACTTGCCCCAACTTTGCAAGCAGGATGGTTTTCTGCCTTGCGTTCTTATGAGCTATTGCCCTCTGAGCCAATGGCTTGTTAATTGCTTGGTTCTTGCAAAATGCTTTGCGCGCTGTTATTCAGGTTTCTACCTTCGTGATTTTACTTGAGTGACGCTGCTTCATGCTTGCAACCGCTGGGATGCAGGTGCATGCCTCTAGCATGAAGTCAGACAAGTGA
H2SYBJJ03G51NZ	GS_C41	99.65	518	0	0	0	0	0	0	0	0	0	0	0	0	0	0	2	2	AACCAATGGCCTCCTGAACGTGCGTTGCACTCTTGGGATTTCCTGAGAGTATGTCTGCTTCAGTGCTTGACTTGCCCCAACTTTGCAAGCAGGATGTGTTTCTGCCTTGCGTTCTTATGAGCTATTGCCCTCTGAGCCAATGGCTTGTTAATTGCTTGGTTCTTGCAAAATGCTTTGCGCGCTGTTATTCAGGTTTCTACCTTCGTGATTTTACTTGAGTGACGCTGCTCATGCTTGCAACCGCTGGGATGCAGGTGCATGCCTCTAGCATGAAGTCAGACAAGTGA
H2SYBJJ03G51R9	GS_C4	99.29	512	0	0	0	0	0	0	0	0	0	0	0	0	0	2	0	2	AACCAATGGCCTCCTGAACGTGCGTTGCACTCTTGGGATTTCCTGAGAGTATGTTTGCTTCAGTGCTTAACTTGCCCCAACTTTGCAAGCAGGATGTGTCTCTGCCTTGCGTTCTTATGAGCTATTGCCCTCTGAGCCAATGGCTTGTTAATTGCTTGGTTCTTGCAAAATGCTTTGCGCGCTGTTATTCAGGTTTCTACCTTCGTGGTTTTACTTGAGTGACGCTGCTCATGCTTGCAACCGCTGGGATGCAGGTGCATGCCTCTAGCATGAAGTCAGACAAGTGA
H2SYBJJ03G5A67	GS_B1	100	516	0	0	0	0	1	1	0	0	0	0	0	0	0	0	0	2	AACCGATGGCCTCCTGAACGCGCATTGCGCTCTCGGGATTTCCTGAGAGCAGGTCTGCTTCAGTGCTTAGCATTATCTACCTGTGCTTGCAAGCAGCATGTATGTCTGCATTGCTGCTTCGCTTTCCAACAAGTCATCGATCGCTTTTGTGTTCGTAAATGGCTTGTTTGCTGCCTGGCCCATGCGCCAAGCTTGAGCGTACTGTTGTTCCAAGCTTTGCTTGCATCGTGCAGCTCAAGCGCGCAGCTGTCGGGATGCTGATGCATGCCCTTAGCATGAAGTCAGACGAGAGA
H2SYBJJ03G5A6G	GS_C3	99.3	512	0	0	0	0	0	0	0	0	0	0	0	0	0	2	0	2	AACCAATGGCCTCCTGAACGTGCGTTGCACTCTTGGGGATTTCCTGAGAGTATGTCTGCTTCAGTGCTTAACTTGCCCCAACTTTGCAAGCAGGATGTGTTTCTGCCTTGCGTTCTTATGAGCTATTGCCCTCTGAGCCAATGGCTTGTTAATTGCTTGGTTCTTGCAAAATGCTTTGCGCGCTGTTATTCAAGTTTCTACCTTCGTGGTTTTACTTGAGTGACGCTGCTCATGCTTGCAACCGCTGGGATGCAGGTGCATGCCTCTAGCATGAAGTCGGACAAGTGA
H2SYBJJ03G5CB7	GS_A1	98.82	455	0	0	0	0	0	0	0	0	0	0	0	0	2	0	0	2	AACCAATGGCCTCTTGAACGTGCATTGCGCTCTTGGGATATGCCTGAGAGCATGTCTGCTTCAGTGCTTCTACTTTCATTTTCTGCTGCTCCTGTTATCAGGAGCAGTGTTGCTACATGCTTCTGCAAGTGGCACTGGCATGCTAAATATCAAGTTTTGCTTGCTGTTGTGACTGATCAACATCTCATGTCGTTTCAGATGGCGAAACAAAAGCTCATGTGTGTTCTTAACACTTCCTAGCATGAAGTCAGACAAGTGA
H2SYBJJ03G5CB9	GS_A1	98.82	455	0	0	0	0	0	0	0	0	0	0	0	0	2	0	0	2	AACCAATGGCCTCTTGAACGTGCATTGCGCTCTTGGGATATGCCTGAGAGCATGTCTGCTTCAGTGCTTCTACTTTCATTTTCTGCTGCTCCTGTTATCAGGAGCAGTGTTGCTGCATGCTTCTGCAAGTGGCACTGGCATGCTAAATACCAAGTTTTGCTTGCTGTTGTGACTGATCAACATCTCATGTCGTTTCAGATGGCGAAACAAAAGCTCATGTGTGTTCTTAACACTTCCTAGCATGAAGTCAGACAAGTGA
H2SYBJJ03G5D40	GS_A1	99.22	460	1	1	0	0	0	0	0	0	0	0	0	0	0	0	0	2	AACCAATGGCCTCTGGAACGTGCATTGCGCTCTTGGGATATGCCCGAGAGCATGTCTGCTTCAGTGCTTCTACTTTCATTTTCTGCTGCTCTTGTTATCAGGAGCAGTGTTGCTGCATGCTTCTGCAAGTGGCACTGGCATGCTAAATATCAAGTTTTGCTTGCTGTTGTGACTGATCAACATCTCATGTCGTTTCAGTTGGCGAAACAAAAGCTCATGTGTGTTCTTAACACTTCCTAGCATGAAGTCAGACAAGTGA
H2SYBJJ03G5EVA	GS_A1	98.82	455	0	0	0	0	0	0	0	0	0	0	0	2	0	0	0	2	AACCAATGGCCTCTTGAACGTGCATTGCGCTCTTGGGATATGCCTGAGAGCATGTCTGCTTCAGTGCTTCTACTTTCATTTTCTGCTGCTCTTGTTATCAGGAGCAGTGTTGCTGCATGCTTCTGCAAGTGGCACTGGCATGCTAAATATCAAGTTTTGCTTGCTGTTGTGACTGATCAACACCTCCTGTCGTTTCAGTTCGCGAAACAAAAGCTCATGTGTGTTCTTAACACTTCCTAGCATGAAGTCAGACAAGTGA
H2SYBJJ03G5JBP	GS_A1	98.82	455	0	0	0	0	0	0	0	0	0	0	0	2	0	0	0	2	AACCAATGGCCTCTTGAACGTGCATTGCGCTCTTGGGATATGCCTGAGAGCATGTCTGCTTCAGTGCTTCTACTTTCATTTTCTGCTGCTCTTGCTATCAGGAGCAGTGTTGCTGCATGCTTCTGCAAGTGGCACTGGCATGCTAAATATCAAGTTTTGCTTGCTGTTGTGACTGATCAACATCTCATGTCGTTTCAGTTGGCGAAACAAAAGCTCACGTGTGATCTTAACACTTCCTAGCATGAAGTCAGACAAGTGA
H2SYBJJ03G5NZJ	GS_A1	98.82	455	0	0	0	0	0	0	0	0	0	0	0	0	2	0	0	2	AACCAATGGCCTCTTGAACGTGCATTGCGCTCTTGGGATATGTCTGAGAGCATGTCTGCTTCAGTGCTTCTACTTTCATTTTCTGCTGCTCTTGTTATCAGGAGCAGTGTTGCTGCATGCTTCTGCAAGTGGCACTGGCATGCTAAATATCAAGTGTTGCTTGCTGTTGTGACTGATCAACATCTCATGTCGTTTCAGTTGGCGAAACAAAAGCTCATGTGTGCTCTTAACACTTCCTAGCATGAAGTCAGACAAGTGA
H2SYBJJ03G5QQ2	GS_A1	99.22	460	1	0	0	0	0	0	0	0	0	1	0	0	0	0	0	2	AACCAATGGCCTCTTGAACGTGCATTGCGCTCTTGGGATATGCCTGAGGGCATGTCTGCTTCAGTGCTTCTACTTTCATTTTCTGCTGCTCTTGTTATCAGGAGCAGTGTTGCTGCATGCTTCTGCAAGTGGCACTGGCACGCTAAATATCAAGTTTTGCTTGCTGTTGTGACTGATCAACATCTCATGTCGTTTCAGTTGGCGAAACAAAAGCTCATGTGTGTTCTTAACACTTCCTAGCATGAAGTCAGACAAGTGA
H2SYBJJ03G5XF8	GS_A1	99.61	466	0	0	1	0	0	0	0	0	0	0	0	0	1	0	0	2	AACCAATGGCCTCTTGAACGTGCATTGCGCTCTTGGGATATGCCTGAGAGCATGTCTGCTTCAGTGCTTCTACTTTCATTTTCTGCTGCTCTTGTTATCAGGAGCAGTGTTGCTGCATGCTTCTGCAAGTGGCGCTGGCATGCTAAATATCAAGTTTTGCTTGCTGTTGTGACTGATCAACATCTCATGTCGTTTCAGTTGGCGAAACAAAAGCTCATGTGTGTTCTTAACACTTCCTAGCATGAAGTCAGACAAGTGA
H2SYBJJ03G612P	LJ_A1c	99.6	462	0	0	0	0	0	0	0	0	0	2	0	0	0	0	0	2	AACCAATGGCCTCTTGAACGTGCATTGCGCTCTTGGGATATGCCTGAGAGCATGTCTGCTTCAGTGCTTCTACTTTCATTTTCTGCTGCTCTTGTTATCAGGAGCAGTGTTGCTGCATGCTTCTGCAAGTGGCACTGGCATGCTAAATATCAAGTTCTGCTTGCTGTTATGACTGATCAACATCTCATGTCGTTTCAGTTGGCGAAACAAAAGCTCATGTGTGTTCTTAACACTTCCTAGCATGAAGTCAGACAAGTGA
H2SYBJJ03G63EY	GS_C45.3	99.65	518	0	0	0	0	0	0	0	0	0	0	0	1	0	0	1	2	AACCAATGGCCTCCTGAACGTGCGTTGCACTCTTGGGATTTCCTGAGAGTATGTCTGCTTCAGTGCTTAACTTGCCCCAACTTTGCAAGCAGGATGTGCTTCTGCCTTGCGTTCTTATGAGCTATTGCCCTCTGAGCCAATGGCTTGTTAATTGCTTGGTTCTTGCAAAATGCTTTGCGCGCTGTTATTCAGGTTTCTACCTTCGTGGTTTTACTTGAGTGACGCTGCTCATGCTTGCAACCGCTGGGATGCAGGTGCATGCCTCTAGCATGAAGTCAGACAAGTGA
H2SYBJJ03G65PF	GS_A1	98.82	455	0	0	0	0	0	0	0	0	0	0	0	2	0	0	0	2	AACCAATGGCCTCTTGAACGTGCATTGCGCTCTTGGGATATGCCTGAGAGCATGTCTGCTTCAGTGCTTCTACTTTCATTTTCTGCTGCTCTTGTTATCAGGAGCAGTGTTGCTGCATGTTTCTGCAAGTGGCACTGGCATGCTAAATATCAAGTTTTGCTTGCTGTTGTGACTGATCAACATCTCATGTCGTTTCAGTTGGCGAAACAAAAGCTCACGTGTGATCTTAACACTTCCTAGCATGAAGTCAGACAAGTGA
H2SYBJJ03G65TT	GS_A1	93.33	385	0	0	2	0	0	0	0	0	0	0	0	0	0	0	0	2	AACCAATGGCCTCTTGAACGTGCATTGCGCTCTTGGGATATGCCTGAGAGCATGTCTGCTTCAGTGCTTCTACTTTCATTTTCTGCTGCTCTTGTTATCAGGAGCAGTGTTATCAGGAGCAGTGTTGCTGCATGCTTCCGCAAGTGGCACTGGCATGCTAAATATCAAATTTTGCTTGCTGTTGTGACTGATCAATATCTCATGTCGTTTCAGTTGGCGAAACAAAAGCTCATGTGTGTTCTTAACACTTCCTAGCATGAAGTCAGACAAGTGA
H2SYBJJ03G6E86	GS_C3	99.65	518	0	0	0	0	0	0	0	0	0	0	0	0	0	2	0	2	AACCAATGGCCTCCTGAACGTGCGTTGCACTCTTGGGATTTCCTGAGAGTATGTCTGCTTCAGTGCTTAACTTGCCCCAACTTTGCAAGCAGGATGTGTTTCTGCCTTGCGTTCTTATGAGCTATTGCCCTCTGAGCCAATGGCTTGTTAATTGCTTGGTTCTTGCAAAATGCTTTGCGCGCTGTTATTCAAGTTTCTACCTTCGTGGTTTTACTTGAGTGACGCTGCTCATGCTTGCAACCGCTGGGATGCAGGTGCGTGCCTCTAGCATGAAGTCAGACAAGTGA
H2SYBJJ03G6EOH	GS_A1	98.82	455	0	0	0	0	0	0	0	0	0	0	0	0	2	0	0	2	AACCAATGGCCTCTTGAACGTGCATTGCGCTCTTGGGATATACCTGAGAGCATGCCTGCTTCAGTGCTTCTACTTTCATTTTCTGCTGCTCTTGTTATCAGGAGCAGTGTCGCTGCATGCTTCTGCAAGTGGCACTGGCATGCTAAATATCAAGTTTTGCTTGCTGTTGTGACTGATCAACATCTCATGTCGTTTCAGTTGGCGAAACAAAAGCTCATGTGTGTTCTTAACACTTCCTAGCATGAAGTCAGACAAGTGA
H2SYBJJ03G6EOX	GS_B1	99.28	505	0	0	0	1	0	0	0	0	1	0	0	0	0	0	0	2	AACCGACGGCCTCCTGAACGCGCATTGCGCTCTCGGGATTTCCTGAGAGCAGGTCTGCTTCCGTGCTTAGCATTATCTACCTGTGCTTGCAAGCAGCATGTATGTCTGCATTGCTGCTTCGCTTTCCAACAAGTCATCGATCGCTTTTGTGTTCGTAAATGGCTTGTTTGCTGCCTGGCCCATGCGCCAAGCTTGAGCGTACTGTTGTTCCAAGCTTTGCTTGCATCGTGCAGCTCAAGCGCGCAGCTGTCGGGATGCTGATGCATGCCCTTAGCATGAAGTCAGACAAGAGA
H2SYBJJ03G6IHQ	GS_A1	94.07	396	1	1	0	0	0	0	0	0	0	0	0	0	0	0	0	2	AACCAATGGCCTCTTGAACGTGCATTGCGCTCTTGGGATATGCCTGAGAGCATGTCTGCTTCAGTGCTTCTACTTTCATTTTCTGCTGCTCTTGTTATCAGGAGCAGTGTTATCAGGAGCAGTGTTGCTGCATGCTTCTGCAAGTGGTACTGGCATGCTAAATATCAAGTTTTGCTTGCTGTTGTGACTGATCAACATCTCATGTCGTTTCAGTTGGCGAAACAAAAGCTCATGTGTGTTCTTAACACTTCCTAGCATGAAGTCAGACAAGTGA
H2SYBJJ03G6IOM	GS_A1	98.82	455	0	0	0	0	0	0	0	0	0	0	0	0	2	0	0	2	AACCAATGGCCTCTTGAACGTGCATTGCGCTCTTGGGATATGCCTGAGAGCATGTCTGCTTCAGTGCTTCTACTTTCATTTTCTGCTGCTCCTGTTATCAGGAGCAGTGTTGCTGCATGTTTCTGCAAGTGGCACTGGCATGCTAAATATCAAGTTTTGCTTGCTGTTGTGACTGATCAACATCTCATGTCGTTTCAGATGGCGAAACAAAAGCTCATGTGTGTTCTTAACACTTCCTAGCATGAAGTCAGACAAGTGA
H2SYBJJ03G6RN5	GS_A1	99.22	460	0	0	1	0	0	0	0	0	0	0	0	1	0	0	0	2	AACCAATGGCCTCTTGAGCGTGCATTGCGCTCTTGGGATATGCCTGAGAGCATGTCTGCTTCAGTGCTTCTACTTTCATTTTCTGCTGCTCTTGTTATCAGGAGCAGTGTTGCTGCATGCTTCTGCAAGTGGCACTGGCATGCTAAATATCAAGTTTTGCTTGCTGTTGTGACTGATCAGCATCTCATGTCGTTTCAGTTGGCGAAACAAAAGCTCATGTGTGTTCTTAACACTTCCTAGCATGAAGTCAGACAAGTGA
H2SYBJJ03G6WA9	GS_B1	99.28	505	0	0	0	0	1	0	0	0	1	0	0	0	0	0	0	2	AACCGATGGCCTCCTGAACGCGCATTGCGCTCTCGGGATTTCCTGAGAGCAGGTCTGCTTCCGTGTTTAGCATTATCTACCTGTGCTTGCAAGCAGCATGTATGTCTGCATTGCTGCTTCGCTTTCCAACAAGTCATCGATCGCTTTTGTGTTCGTAAATGGCTTGTTTGCTGCCTGGCCCATGCGCCAAGCTTGAGCGTACTGTTGTTCCAAGCTTTGCTTGCATCGTGCAGCTCAAGCGCGCAGCTGTCGGGATGCTGATGCATGCCCTTAGCATGAAGTCAGACAAGAGA
H2SYBJJ03G6WYI	GS_A1	99.61	466	0	0	1	0	0	0	0	0	0	1	0	0	0	0	0	2	AACCAATGGCCTCTTGAACGTGCATTGCGCTCTTGGGATATGCCTGAGAGCATGTCTGCTTCAGTGCTTCTACTTTCATTTTCTGCTGCTCTTGTTATCAGGAGCAGTGTTGCTGCATGCTTCTGCAAGTGGCACTGGCATGCTAAATATCAAGTTTTGCTTGCTGTTGTGACTGATCAACATCTCATGTCGTTTCAGTTGGCGAAACAAAAGCTCATGTGTGTGCTTAACACTTCCTAGCATGAAGTCAGACAAGTGA
H2SYBJJ03G72K0	GS_C1	99.65	518	0	0	0	0	0	0	0	0	0	0	0	0	0	2	0	2	AACCAATGGCCTCCTGAACGTGCGTTGCACTCTTGGGATTTCCTGAGAGTATGTCTGCTTCAGTGCTTAACTTGCCCCAACTTTGCAAGCAGGATGTGTTTCTGCCTTGCGTTCTTATGAGCTATTGCCCTCTGAGCCAATGGCTTGTTAATTGCTTGGTTCTTGCAAAATGCTTTGCGCGCTGTTATTCAGGTTTCTACCTTCGTGGTTTTACTTGAGTGACGCTGCTCATGCTTGCAACCGCTGGGGTGCAGGTGCATGCCTCTAGCATGAAGTCAGACAAGTGA
H2SYBJJ03G79GD	GS_A1	99.22	460	0	0	2	0	0	0	0	0	0	0	0	0	0	0	0	2	AACCAATGGCCTCTTGAACGTGCATTGCGCTCTTGGGATATGCCTGAGAGCATGTCTGCTTCAGTGCTTCTACTTTCATTTTCTGCCGCTCTTGTTATCAGGAGCAGTGTTGCTGCATGCTTCTGCAAGTGGCACTGGCATGCTAAATATCAAGTTTTGCTTGCTGTTGTGACTGATCAACATCTCATGTCGTTTCAGTTGGCGAAACAAAAGCTCATGTGTGTTCTCAACACTTCCTAGCATGAAGTCAGACAAGTGA
H2SYBJJ03G7A82	GS_B1	99.64	510	0	0	0	0	0	0	0	2	0	0	0	0	0	0	0	2	AACCGATGGCCTCCTGAACGCGCATTGCGCTCTCGGGATTTCCTGAGAGCAGGTCTGCTTCAGTGCTTAGCATTATCTACCTGTGCTTGCAAGCAGCATGTATGTCTGCATTGCTGCTTCGCTTGCCAACAAGTCATCGATCGCTTTTGTGTTCGTAAATGGCTTGTTTGCTGCCTGGCCCATGCGCCAAGCTTGAGCGTACTGTTGTTCCAAGCTTTGCTTGCATCGTGCAGCTCAAGCGCGCAGCTGTCGGGATGCTGATGCATGCCCTTAGCATGAAGTCAGACAAGAGA
H2SYBJJ03G7AJW	GS_B1	99.29	505	0	0	0	0	2	0	0	0	0	0	0	0	0	0	0	2	AACCGATGGCCTCCTGAACGCGCATTGCGCTCTCGGGATTTCCTGAGAGCAGGTCTGCTTCAGTGCTTAGCATTATCTACCTGTGCTTGCAAGCAGCATGTATGTCTGCATTGCTGCTTCGCTTTCCAACAAGTCATCGATCGCTTTTGTGCTCGTAAATGGCTTGTTTGCTGCCTGGCCCATGCGCCAAGCTTGAGCGTACTGTTGTTCCAAGCTTTGCTTGCATCGTGCAGCTCAAGCGCGCAGCTGTCGGGATGCTGAATGCATGCCCTTAGCATGAAGTCAGACAAGGGA
H2SYBJJ03G7ODZ	GS_A1	99.22	460	0	0	2	0	0	0	0	0	0	0	0	0	0	0	0	2	AACCAATGGCCTCTTGAACGTGCATTGCGCTCTTGGGATATGCCTGGGAGCATGTCTGCTTCAGTGCTTTTACTTTCATTTTCTGCTGCTCTTGTTATCAGGAGCAGTGTTGCTGCATGCTTCTGCAAGTGGCACTGGCATGCTAAATATCAAGTTTTGCTTGCTGTTGTGACTGATCAACATCTCATGTCGTTTCAGTTGGCGAAACAAAAGCTCATGTGTGTTCTTAACACTTCCTAGCATGAAGTCAGACAAGTGA
H2SYBJJ03G7QBO	GS_A1	99.22	460	0	0	0	0	0	0	0	0	0	0	0	2	0	0	0	2	AACCAATGGCCTCTTGAACGTGCATTGCGCTCTTGGGATATGCCTGAGAGCATGTCTGCTTCAATGCTTCTACTTTCATTTTCTGCTGCTCTTGTTATCAGGAGCAGTGTTGCTGCATGCTTCTGCAAGTGGCACTGGCATGCTAAATATCAAGTTTTGCTTGCTGTTGTGACTGATCAACATCTCATGTCATTTCAGTTGGCGAAACAAAAGCTCATGTGTGTTCTTAACACTTCCTAGCATGAAGTCAGACAAGTGA
H2SYBJJ03G7QON	GS_A1	98.83	455	0	0	0	0	0	0	0	0	0	0	0	2	0	0	0	2	AACCAATGGCCTCTTGAACGTGCATTGCGCTCTTGGGATATGCCTGAGGGCATGTCTGCTTCAGTGCTTCTACTTTCATTTTCTGCTGCTCTTGTTATCAGGAGCAGTGTTGCTGCATGCTTCTGCAAGTGGCACTGGCATGCTAAATATCAAGTTTTGCTTGCTGTTGTGACTGATCAACATCTCATATCGTTTCAGTTGGCGAAACCAAAAGCTCATGTGTGTTCTTAACACTTCCTAGCATGAAGTCAGACAAGTGA
H2SYBJJ03G8065	GS_A1	99.22	460	2	0	0	0	0	0	0	0	0	0	0	0	0	0	0	2	AACCAATGGCCTCTTGAACGTGCATTGCGCTCTTGGGATATGCCTGAGAGCATGTCCGCTTCAGTGCTTCTACTTTCATTTTCTGCTGCTCTTGTTATCAGGAGCAGTGTTGCTGCATGCTTCTGCAAGTGGCACTGGCATGCTAAATATCAAGTTTTGCTTGCTGTTGTGACCGATCAACATCTCATGTCGTTTCAGTTGGCGAAACAAAAGCTCATGTGTGTTCTTAACACTTCCTAGCATGAAGTCAGACAAGTGA
H2SYBJJ03G80TM	GS_C1c.C45	99.65	518	0	0	0	0	0	0	0	0	0	0	0	0	0	2	0	2	AACCAATGGCCTCCTGAACGTGCGTTGCACTCTTGGGATTTCCTGAGAGTATGTCTGCTTCAGTGCTTAACTTGCCCCAACTTTGCAAGCAGGATGTGTTTCTGCCTTGCGTTCTTATGAGTTATTGCCCTCTGAGCCAATGGCTTGTGAATTGCTTGGTTCTTGCAAAATGCTTTGCGCGCTGTTATTCAGGTTTCTACCTTCGTGGTTTTACTTGAGTGACGCTGCTCATGCTTGCAACCGCTGGGATGCAGGTGCATGCCTCTAGCATGAAGTCAGACAAGTGA
H2SYBJJ03G81F5	GS_C41	99.65	518	0	0	0	0	0	0	0	0	0	0	0	0	0	0	2	2	AACCAATGGCCTCCTGAACGTGCGTTGCACTCTTGGGATTTCCTGAGAGTATGTCTGCTTCAGTGCTTAACTTGCCCCAACTTTGCAAGCAGGATGTGTTTCTGCCTTGCGTTCTTATGAGCTATTGCCCTCTGAGCCAATGGCTTGTTAATTGCTTGGTTCTTGCAAAATGCTTTGCGCGCTGTTATTCAGGTTTCTACCTTCGTGATTTTACTTGAGTGACGCCGCTCATGCTTGCAACCGCTGGGATGCAGGTGCATGCCTCTAGCATGAAGTCAGACAAGTGA
H2SYBJJ03G820K	GS_A1	94.1	398	0	2	0	0	0	0	0	0	0	0	0	0	0	0	0	2	AACCAATGGCCTCTTGAACGTGCATTGCGCTCTTGGGATATGCCTGAGAGCATGTCTGCTTCAGTGCTTCTACTTTCATTTTCTGCTGCTCTTGTTATCAGGAGCGGTGTTATCAGGAGCAGTGTTGCTGCATGCTTCTGCAAGTGGCACTGGCATGCTAAATATCAAGTTTTGCTTGCTGTTGTGACTGATCAACATCTCATGTCGTTTCAGTTGGCGAAAACAAAAGCTCATGTGTGTTCTTAACACTTCCTAGCATGAAGTCAGACAAGTGA
H2SYBJJ03G85IY	GS_A1	99.6	462	0	0	2	0	0	0	0	0	0	0	0	0	0	0	0	2	AGCCAATGGCCTCTGGAACGTGCATTGCGCTCTTGGGATATGCCTGAGAGCATGTCTGCTTCAGTGCTTCTACTTTCATTTTCTGCTGCTCTTGTTATCAGGAGCAGTGTTGCTGCATGCTTCTGCAAGTGGCACTGGCATGCTAAATATCAAGTTTTGCTTGCTGTTGTGACTGATCAACATCTCATGTCGTTTCAGTTGGCGAAACAAAAGCTCATGTGTGTTCTTAACACTTCCTAGCATGAAGTCAGACAAGTGA
H2SYBJJ03G8CDI	GS_A1	99.22	460	0	0	0	0	0	0	0	0	0	0	0	0	2	0	0	2	AACCAATGGCCTCTTGAACGTGCATTGCGCTCTTGGGATATGCCTGAGAGCATGTCTGCTTCAGTGCTTCTACTTTCATTTTCTGCTGCTCTTGTTATCAGGAGCAGTGTTGCTGCATGCTTCTGCAAGTGGCACTGGCATGCTAAATATCAAGTTTTGCTTGCTGTTGTGACTGATCAACATCTCATGTCGTCTCAGTTGGCGAAACAAAAGCTCACGTGTGTTCTTAACACTTCCTAGCATGAAGTCAGACAAGTGA
H2SYBJJ03G8FGJ	GS_A1	99.22	460	0	0	0	0	0	0	0	0	0	2	0	0	0	0	0	2	AACCAATGGCCTCTTGAACGTGCATTGCGCTCTTGGGATATGCCTGAGAGCATGTCTGCTTCAGTGCTTCTACTTTCATTTTCTGCTGCTCTTGTTATCAGGAGCAGTGTTGCTGCATGCTTCTGCAAGTGGCACTGGCATGCTAAATATCAAGTTTTGCTTGCTGTTGTGACTGATCAACATCTCATGTCGTTTCAGTTGGCGAAACAGAAGCTCATGTGTGTTCTTAACGCTTCCTAGCATGAAGTCAGACAAGTGA
H2SYBJJ03G8JXU	GS_A1	94.07	396	0	0	2	0	0	0	0	0	0	0	0	0	0	0	0	2	AACCAATGGCCTCTTGAACGTGCATTGCGCTCTTGGGATATGCCTGAGAGCATGTCTGCTTCAGTGCTTCTACTTTCATTTTCTGCTGCTCTTGTTATCAGGAGCAGTGTTATCAGGAGCAGTGTTGCTGCATGCTTCTGCAAGTGGCACTGGCATGCTAAATATCAAGTTTTGCTTGCTGTTGTGACTGATCAACATCTCATGTCGTTTCAGTTGGCGAAACAAAAGCTCATGTGTGTTCTTAACACTTCCTAGCATAAAGTCAGACAAGTGA
H2SYBJJ03G8MCS	GS_B1	99.64	510	0	0	0	0	0	0	0	1	1	0	0	0	0	0	0	2	AACCGATGGCCTCCTGAACGCGCATTGCGCTCTCGGGATTTCCTGAGAGCAGGTCTGCTTCAGTGCTTAGCATTATCTACCTGTGCTTGCAAGCAGCATGTATGTCTGCATTGCTGCTTCGCTTTCCAACAAGTCATCGATCGCTTTTGTGTTCGTAAATGGCTTGTTTGCTGCCTGGCCCATGCGCCAAGCTTGAGCGTACTGTTGTTCCAAGCTTTGCTTGCATCGTGCAGCTCAAGCGCCCAGCTGTCGGGATGCTGATGCATGCCCTTAGCATGAAGTCAGACAAGAGA
H2SYBJJ03G8N8E	GS_A1	94.07	396	0	0	2	0	0	0	0	0	0	0	0	0	0	0	0	2	AACCAATGGCCTCTTGAACGTGCATTGCGCTCTTGGGATATGCCTGAGAGCATGTCTGCTTCAGTGCTTCTACTTTCATTTTCTGCTGCTCTTGTTATCAGGAGCAGTGTTATCAGGAGCAGTGTTGCTGCATGCTTCTGCAAGTGGCACTGGCATGCTAAATATCAAGTTTTACTTGCTGTTGTGACTGATCAACATCTCATGTCGTTTCAGTTGGCGAAACAAAAGCTCATGTGTGTTCTTAACACTTCCTAGCATGAAGTCAGACAAGTGA
H2SYBJJ03G8NEO	GS_C1	99.29	512	0	0	0	0	0	0	0	0	0	0	0	0	0	2	0	2	AACCAATGGCCTCCTGAACGTGCGTTGCACTCTTGGGATTTCCTGAGAGTATGTCTGCTTCAGTGCTTAATTTGCCCCAACTTTGCAAGCAGGATGTGTTTCTGCCTTGCGTTCTTATGAGCTATTGCCCTCTGAGCCAATGGCTTGTTAATTGCTTGGTTCTTGCAGAATGCTTTGCGCGCTGTTATTCAGGTTTCTACCTTCGTGGTTTTACTTGAGTGACGCTGCTCATGCTTGCAACCGCTGGGATGCAGGTGCATGCCTCTAGCATGAAGTCAGACAAGTGA
H2SYBJJ03G8YGT	GS_A1	99.22	460	0	0	0	0	0	0	0	0	0	0	0	0	2	0	0	2	AACCAATGGCCTCTTGAACGTGCATTGCGCTCTTGGGATATGCCTGAGAGCATGTCTGCTTCAGTGCTTCTACTTTCATTTTCTGCTGCTCTTGTCATCAGGAGCAGTGTTGCTGCATGCTTCTGCAAGTGACACTGGCATGCTAAATATCAAGTTTTGCTTGCTGTTGTGACTGATCAACATCTCATGTCGTTTCAGTTGGCGAAACAAAAGCTCATGTGTGTTCTTAACACTTCCTAGCATGAAGTCAGACAAGTGA
H2SYBJJ03G92TN	GS_A1	99.61	466	0	0	0	0	0	0	0	0	0	0	0	0	2	0	0	2	AACCAATGGCCTCTTGAACGTGCATTGCGCTCTTGGGATATGCCTGAGAGCATGTCTGCTTCAGTGCTTCTACTTTCATTTTCTGCTGCTCTTGTTATCAGGAGCAGTGTTGCTGCATGCTTCTGCAAGTGGCACTGGCATGCTAAATATCAAGTTTTGCTTGCTGTTGTGACTGATCAACATCTCATGTCGTTTCAGTTGGCGAAACAAAAGCTCATGTGCGTTCTTAACACTTCCTAGCATGAAGTCAGACAAGTGA
H2SYBJJ03G99A9	GS_A1	98.82	455	0	0	2	0	0	0	0	0	0	0	0	0	0	0	0	2	AACCAATGGCCTCTGGAACGTGCATTGCGCTCTTGGGATATGCCTGAGGGCATGTCTGCTTCAGTGCTTCTACTTTCATTTTCTGCTGCTCTTGTTATCAGGAGCAGTGTTGCTGCATGCTTCTGCAAGTGGCACTGGCATGCTAAATATCAAGTTTTGCTTGCTGTTGTGACTGATCAACATCTCATGTCGTTTCAGTTGGCGAAACAAAAGCTCATGTGTGATCTTAACACTTCCTAGCATGAAGTCAGACAAGTGA
H2SYBJJ03G9AM4	GS_C1	99.29	512	0	0	0	0	0	0	0	0	0	0	0	0	0	2	0	2	AACCAATGGCCTCCTGAACGTGCGTTGCACTCTTGGGATTTCCTGAGAGTATGTCTGCTTCAGTGCTTAATTTGCCCCAACTTTGCAAGCAGGATGTGTTTCTGCCTTGCGTTCTTATGAGCTATTGCCCTCTGAGCCAATGGCTTGTTAATTGCTTGGTTCTTGCAAGATGCTTTGCGCGCTGTTATTCAGGTTTCTACCTTCGTGGTTTTACTTGAGTGACGCTGCTCATGCTTGCAACCGCTGGGATGCAGGTGCATGCCTCTAGCATGAAGTCAGACAAGTGA
H2SYBJJ03G9E8J	GS_A1	98.82	455	0	0	0	0	0	0	0	0	0	0	0	0	2	0	0	2	AACCAATGGCCTCTTGAACGTGCATTGCGCTCTTGGGATATGCCTGAGAGCATGTCTGCTTCAGTGCTTCTACTTTCATTTTCTGCTGCTCCTGTTATCAGGAGCAGTGTTGCTGCATGCTTCTGCAAGTGGCACTGGCATGCTAAATATCAAGTTTTGCTTACTGTTGTGACTGATCAACATCTCATGTCGTTTCAGATGGCGAAACAAAAGCTCATGTGTGTTCTTAACACTTCCTAGCATGAAGTCAGACAAGTGA
H2SYBJJ03G9EBD	GS_A1	99.61	466	0	1	0	0	0	0	0	0	0	1	0	0	0	0	0	2	AACCAATGGCCTCTTGAACGTGCATTGCGCTCTTGGGATATGCCTGAGAGCATGTCTGCTTCAGTGCTTCTACTTTCATTTTCTGCTGCTCTTGTTATCAGGAGCAGTGTTGCTGCATGCCTCTGCAAGTGGCACTGGCATGCTAAATATCAAGTTTTGCTTGCTGTTGTGACTGATCAACATCTCATGTCGTTTCAGTTGGCGAAACAAAAGCTCATGTGTGTTCTTAACACTTCCTAGCATGAAGTCAGACAAGTGA
H2SYBJJ03G9FCK	GS_C50	99.29	512	0	0	0	0	0	0	2	0	0	0	0	0	0	0	0	2	AACCAATGGCCTCCTGAATGTGCGTTGCACTCTTGGGATTTCCTGAGAGTATGTCTGCTTCAGTGCTTAACTTGCCCCAACTTTGCAAGCAGGATGTGTTTCTGCCTTGCGTTCTTATGAGCTATTGCCCTCTGAGCCAATGGCTTCTTAATTGCTTGGTTCTTGCAAAATGCTTTGCGCGCTGTTATTCAGGTTTCTACCTTCGTGGTTTTACTTGAGTGACACTGCTCATGCTTGCAACCGCTGGGATGCAGGTGCATGCCTCTAGCATGAAGTCAGACAAGTGA
H2SYBJJ03G9HPU	GS_A1	98.82	455	0	0	0	0	0	0	0	0	0	0	0	0	2	0	0	2	AACCAATGGCCTCTTGAACGTGCATTGCGCTCTTGGGATATGCCCGAGAGCATGTCTGCTTCAGTGCTTCTACTTTCATTTTCTGCTGCTCCTGTTATCAGGAGCAGTGTTGCTGCATGCTTCTGCAAGTGGCACTGGCATGCTAAATATCAAGTTTTGCTTGCTGTTGTGACTGATCAACATCTCATGTCGTTTCAGATGGCGAAACAAAAGCTCATGTGTGTTCTTAACACTTCCTAGCATGAAGTCAGACAAGTGA
H2SYBJJ03GA0N9	GS_B1	99.64	510	0	0	1	0	1	0	0	0	0	0	0	0	0	0	0	2	AACCGATGGCCTCCTGAACGCGCATTGCGCTCTCGGGATTTCCTGAGAGCAGGTCTGCTTCAGTGCTTAGCATTATCTACCTGTGCTTGCAAGCAGCATGTATGTCTGCATTGCTGCTTCGCTTTCCAACAAGTCATCGATCGCTTTTGTGTTCGTAAATGGCTTGTTTGCTGCCTGGCCCATGCGCTAAGCTTGAGCGTACTGTTGTTCCAAGCTTTGCTTGCATCGTGCAGCTCAAGCGCGCAGCTGTCGGGATGCTGATGCATGCCCTTAGCATGAAGTCAGACAAGAGA
H2SYBJJ03GA14E	GS_B1	99.28	505	0	0	0	0	2	0	0	0	0	0	0	0	0	0	0	2	AACCGATGGCCTCCTGAACGCGCATTGCGCTCTCGGGATTTCCTGAGAGCAGGTCTGCTTCAGTGCTTAGCATTATCTACCTGTGCTTGCAAGCAGCATGTATGTCTGCATTGCTGCTTCGCTTTCCAACAAGTCATCGATCGCTTTTGTGTTCGTAAATGGCTTGTTTGCTACCTGGCCCATGCGCCAAGCTTGAGCGTACTGTTGTTCCAAGCTTTGCTTGCATCGTGCAGCTCAAGCGCGCAGCCGTCGGGATGCTGATGCATGCCCTTAGCATGAAGTCAGACAAGAGA
H2SYBJJ03GA62U	GS_A1	99.22	460	0	0	0	0	0	0	0	0	0	0	0	0	2	0	0	2	AACCAATGGCCTCTTGAACGTGCATTGCGCTCTTGGGATATGTCTGAGAGCATGTCTGCTTCAGTGCTTCTACTTTCATTTTCTGTTGCTCTTGTTATCAGGAGCAGTGTTGCTGCATGCTTCTGCAAGTGGCACTGGCATGCTAAATATCAAGTTTTGCTTGCTGTTGTGACTGATCAACATCTCATGTCGTTTCAGTTGGCGAAACAAAAGCTCATGTGTGTTCTTAACACTTCCTAGCATGAAGTCAGACAAGTGA
H2SYBJJ03GA86W	GS_C1c.C45	99.65	518	0	0	0	0	0	0	0	0	0	0	0	0	0	2	0	2	AACCAATGGCCTCCTGAACGTGCGTTGCACTCTTGGGATTTCCTGAGAGTATGTCTGCTTCAGTGCTTAACTTGCCCCAACTTTGCAAGCAGGATGTGTTTCTGCCTTGCGTTCTTATGAGCTATTGCCCTCTGAGCCAATGGCTTGTGAATTGCTTGGTTCTTGCAAAATGCTTTGCGCGCTGTTATTCAGGTTTCTACCTTCGTGGTTTTACTTGAGTGACGCTGCTCATGCTTGCAACCGCTGGGATGCAGGTGCATGCCTCTAGCGTGAAGTCAGACAAGTGA
H2SYBJJ03GA9PD	LJ_A1c	99.6	462	0	0	0	0	0	0	0	0	0	2	0	0	0	0	0	2	AACCAATGGCCTCTTGAACGTGCATTGCGCTCTTGGGATATGCCTGAGAGCATGTCTGCTTCAGTGCTTCTACTTTCATTTTCTGCTGCTCTTGTTATCAGGAGCAGTGTTGCTGCATGCTTCTGCAAGTGGTACTGGCATGCTAAATATCAAGTTTTGCTTGCTGTTATGACTGATCAACATCTCATGTCGTTTCAGTTGGCGAAACAAAAGCTCATGTGTGTTCTTAACACTTCCTAGCATGAAGTCAGACAAGTGA
H2SYBJJ03GAL4C	GS_A1	98.82	455	0	0	0	0	0	0	0	0	0	0	0	0	2	0	0	2	AACCAATGGCCTCTTGAACGTGCATTGCGCTCTTGGGATATGCCTGAGAGCATGTCTGCTTCAGTGCTTCTACTTTCATTTTCTGCTGCTCCTGTTATCAGGAGCAGTGTTGCTGCATGCTTCTGCAAGTGGCACTGGTATGCTAAATATCAAGTTTTGCTTGCTGTTGTGACTGATCAACATCTCATGTCGTTTCAGATGGCGAAACAAAAGCTCATGTGTGTTCTTAACACTTCCTAGCATGAAGTCAGACAAGTGA
H2SYBJJ03GAMFD	GS_C1c.C45	99.65	518	0	0	0	0	0	0	0	0	0	0	0	0	0	2	0	2	AACCAATGGCCTCCTGAACGTGCGTTGCACTCTTGGGATTTCCTGAGAGTATGTCTGCTTCAGTGCTTAACTTGCCCCAACTTTGCAAGCAGGATGTGTTTCTGCCTTGCGTTCTTATGAGCTATTGCCCTCTGAGCCAATGGCTTGTGAATTGCTTGGTTCTTGCAAAATGCTTTGCGCGCTGTTATTCAGGTTTCTACCTTCGTGGTTTTACTTGAGTGACGCTGCTCATGCTTGCAACCGCTGGGATGCAGGTGCGTGCCTCTAGCATGAAGTCAGACAAGTGA
H2SYBJJ03GANUK	GS_A1	99.22	460	2	0	0	0	0	0	0	0	0	0	0	0	0	0	0	2	AACCAATGGCCTCTTGAACGTGCATTGCGCTCTTGGGATATGCCTGAGAGCATGTCCGCTTCAGTGCTTCTACTTTCATTTTCTGCTGCTCTTGTTATCAGGAGCAGTGTTGTTGCATGCTTCTGCAAGTGGCACTGGCATGCTAAATATCAAGTTTTGCTTGCTGTTGTGACTGATCAACATCTCATGTCGTTTCAGTTGGCGAAACAAAAGCTCATGTGTGTTCTTAACACTTCCTAGCATGAAGTCAGACAAGTGA
H2SYBJJ03GAXTG	GS_B1	99.28	505	0	0	0	0	2	0	0	0	0	0	0	0	0	0	0	2	AACCGATGGCCTCCTGAGCGCGCATTGCGCTCTCGGGATTTCCTGAGAGCAGGTCTGCTTCAGTGCTTAGCATTATCTACCTGTGCTTGCAAGCAGCATGTATGTCTGCATTGCTGCTTCGCTTTCCAACAAGTCATCGATCGCTTTTGTGTTCGTAAATGGCTTGTTTGCTGCCTGGCCCATGCGCCAAGCTTGAGCGTACTGTTGTTCCAAGCTTTGCTTGCATCGTGCAGCTCAAGCGCGCAGCCGTCGGGATGCTGATGCATGCCCTTAGCATGAAGTCAGACAAGAGA
H2SYBJJ03GAY4V	GS_C1c.C45	99.65	518	0	0	0	0	0	0	0	0	0	0	0	0	0	2	0	2	AACCAACGGCCTCCTGAACGTGCGTTGCACTCTTGGGATTTCCTGAGAGTATGTCTGCTTCAGTGCTTAACTTGCCCCAACTTTGCAAGCAGGATGTGTTTCTGCCTTGCGTTCTTATGAGCTATTGCCCTCTGAGCCAATGGCTTGTGAATTGCTTGGTTCTTGCAAAATGCTTTGCGCGCTGTTATTCAGGTTTCTACCTTCGTGGTTTTACTTGAGTGACGCTGCTCATGCTTGCAACCGCTGGGATGCAGGTGCATGCCTCTAGCATGAAGTCAGACAAGTGA
H2SYBJJ03GAYTB	GS_C1h	98.21	490	0	0	0	0	0	0	0	0	0	0	2	0	0	0	0	2	AATCAATGGCCTCCTGAGCGTGCGTTGCACTCTTGGGATTTCCTGAGAGTATGTCTGCTTCAGTGCTTAACTTGCCCCAACTTTGCAAGTAGGATGTGTTTCTGCCTTGTGTTCTTATGAGCTATTGCCCTCTGAGCCAATGGCTTGTTAATTGCTTGGTTCTTGCAAAACGTTTTGCGCGCTGTTATTCAGGTTTCTACCTTCGTGGTTTTACTTGAGTGACGCTGCTCATGCTTGCAACCGCTGGGATGCAGCTGCATGCCTCTAGCATGAAGTCAGACAAGTGA
H2SYBJJ03GAYTY	GS_C41	99.65	518	0	0	0	0	0	0	0	0	0	0	0	0	0	0	2	2	AACCAATGGCCTCCTGAATGTGCGTTGCACTCTTGGGATTTCCTGAGAGTATGTCTGCTTCAGTGCTTAACTTGCCCCAACTTTGCAAGCAGGATGTGTTTCTGCCTTGCGTTCTTATGAGCTATTGCCCTCTGAGCCAATGGCTTGTTAATTGCTTGGTTCTTGCAAAATGCTTTGCGCGCTGTTATTCAGGTTTCTACCTTCGTGATTTTACTTGAGTGACGCTGCTCATGCTTGCAACCGCTGGGATGCAGGTGCATGCCTCTAGCATGAAGTCAGACAAGTGA
H2SYBJJ03GAZZB	GS_A1	98.82	455	0	0	0	0	0	0	0	0	0	0	0	0	2	0	0	2	AACCAATGGCCTCTTGAATGTGCATTGCGCTCTTGGGATATGCCTGAGAGCATGTCTGCTTCAGTGCTTCTACTTTCATTTTCTGCTGCTCCTGTTATCAGGAGCAGTGTTGCTGCATGCTTCTGCAAGTGGCACTGGCATGCTAAATATCAAGTTTTGCTTGCTGTTGTGACTGATCAACATCTCATGTCGTTTCAGATGGCGAAACAAAAGCTCATGTGTGTTCTTAACACTTCCTAGCATGAAGTCAGACAAGTGA
H2SYBJJ03GB5IB	GS_A1	98.82	455	0	0	0	0	0	0	0	0	0	0	0	0	2	0	0	2	AACCAATGGCCTCTTGAACGTGCATTGCGCTCTTGGGATATGCCTGAGAGCACGTCTGCTTCAGTGCTTCTACTTTCATTTTCTGCTGCTCTTGTTATCAGGAGCAGTGTTGCTGCATGCTTCTGCAAGTGGCACTGGCATGCTAAATATCAAGTTTTGCTTGCTGTTGTGACTGATCAACATCTCCTGTCGTTTCAGTTCGCGAAACAAAAGCTCATGTGTGTTCTTAACACTTCCTAGCATGAAGTCAGACAAGTGA
H2SYBJJ03GB88P	GS_B1	99.28	505	0	0	0	0	1	0	0	1	0	0	0	0	0	0	0	2	AACCGATGGCCTCCTGAACGCGCATTGCGCTCTCGGGATTTCCTGAGAGCAGGTCTGCTTCAGTGCTTAGCATTATCTACCTGTGCTTGCAAGCAGCATGTATGTCTGCATTGCTGCTTCGCTTTCCAACAAGTCATCGATCGCTTTTGTGTTCGTAAATGGCTTGTTTGCTGCCTGGCCCATGCGCCAAGCTTGAGCGTACTGCTGTTCCAAGCTTTGCTTGCATCGTGCAGCTCAAGCGCGCAGCCGTCGGGATGCTGATGCATGCCCTTAGCATGAAGTCAGACAAGAGA
[truncated: 327 more rows]
